# Supplementary material for: APOE4-promoted gliosis and degeneration in tauopathy are ameliorated by pharmacological inhibition of HMGB1 release
Source: Cell Rep. Author manuscript; Available in PMC 2024 Feb 16. (PMC10873109; doi:10.1016/j.celrep.2023.113252)
Supplement: 2 [file NIHMS1941924-supplement-2.xlsx]

## Sheet: Table S2A_MarkerGenes_AllCells
p_val	avg_log2FC	pct.1	pct.2	p_val_adj	cluster	gene
0	1.85463	0.998	0.746	0	1	Lrrtm4
0	1.54432	0.909	0.291	0	1	Rfx3
0	1.34666	0.98	0.685	0	1	Ppfia2
0	1.34014	0.881	0.294	0	1	Tafa2
0	1.31505	0.858	0.31	0	1	Ahcyl2
0	1.28441	0.917	0.462	0	1	Gm28376
0	1.22929	0.989	0.668	0	1	Lingo2
0	1.21152	0.761	0.103	0	1	Glis3
0	1.1839	0.832	0.217	0	1	Maml2
0	1.1681	0.934	0.301	0	1	Trpm3
0	1.14931	0.997	0.736	0	1	Zbtb20
0	1.14919	0.995	0.824	0	1	Grin2a
0	1.14314	0.994	0.806	0	1	Dab1
0	1.14268	0.981	0.762	0	1	Erc2
0	1.14245	0.94	0.487	0	1	Slit3
0	1.14044	0.861	0.298	0	1	Gm20754
0	1.13592	0.884	0.352	0	1	Epha7
0	1.12577	0.803	0.257	0	1	4930509J09Rik
0	1.12095	0.818	0.252	0	1	Dgkh
0	1.10255	0.805	0.229	0	1	Stxbp6
0	1.10058	0.769	0.183	0	1	Cdh9
0	1.09242	0.816	0.259	0	1	Cntnap5a
0	1.0453	0.848	0.303	0	1	Mctp1
0	1.04142	0.803	0.262	0	1	Ccdc85a
0	1.03916	1	0.944	0	1	Celf2
0	1.02094	0.751	0.18	0	1	Synpr
0	1.01502	0.756	0.168	0	1	Sema5a
0	1.00734	0.854	0.309	0	1	Tmem108
0	1.00461	0.87	0.324	0	1	Zfpm2
0	1.00272	0.758	0.209	0	1	Slc4a4
0	1.00025	0.867	0.382	0	1	Plxna4
0	0.994263	0.881	0.406	0	1	Galnt17
0	0.993775	0.996	0.891	0	1	Auts2
0	0.979662	0.849	0.35	0	1	Btbd9
0	0.9691	0.912	0.223	0	1	Adarb2
0	0.960012	0.999	0.892	0	1	Kcnip4
0	0.949655	0.869	0.441	0	1	Rasal2
0	0.945456	0.951	0.642	0	1	Ryr2
0	0.941372	0.95	0.663	0	1	Negr1
0	0.92079	0.981	0.749	0	1	Gria1
0	0.918658	0.777	0.308	0	1	Sphkap
0	0.893015	0.898	0.475	0	1	Cacna1e
0	0.8914	0.998	0.926	0	1	Dlgap1
0	0.886301	0.85	0.472	0	1	Nr3c2
0	0.873656	0.906	0.555	0	1	Prkce
0	0.860701	0.994	0.893	0	1	Ppp3ca
0	0.859204	0.98	0.794	0	1	Kalrn
0	0.847008	0.773	0.291	0	1	Kcnj6
0	0.844395	0.916	0.434	0	1	Kirrel3
0	0.835522	0.81	0.309	0	1	Grm1
0	0.80977	0.875	0.478	0	1	Clstn2
0	0.802486	0.906	0.568	0	1	Camk2a
0	0.801068	0.674	0.22	0	1	Pip5k1b
0	0.799924	0.812	0.359	0	1	Mmp16
0	0.799757	0.717	0.228	0	1	Shisa9
0	0.796532	0.997	0.972	0	1	Cadm2
0	0.796198	0.841	0.484	0	1	Ntrk3
0	0.781082	0.944	0.67	0	1	Dlgap2
0	0.778514	0.872	0.467	0	1	Cacna1c
0	0.777438	0.72	0.283	0	1	Il1rap
0	0.757067	0.675	0.197	0	1	Tiam1
0	0.756732	0.952	0.769	0	1	Gabrb3
0	0.73376	0.693	0.218	0	1	Thsd7a
0	0.731153	0.748	0.231	0	1	Ntng1
0	0.729954	0.688	0.246	0	1	Tanc1
0	0.72645	0.753	0.323	0	1	Ano3
0	0.725933	0.748	0.336	0	1	Fam135b
0	0.723287	0.645	0.202	0	1	Jph1
0	0.722178	0.575	0.204	0	1	Cntnap5b
0	0.719416	0.567	0.142	0	1	Cyp7b1
0	0.714413	0.941	0.729	0	1	Cttnbp2
0	0.704443	0.667	0.22	0	1	2010300C02Rik
0	0.703061	0.51	0.109	0	1	Trpc6
0	0.698189	0.744	0.346	0	1	Gm15738
0	0.695288	0.831	0.454	0	1	Nebl
0	0.692223	0.987	0.891	0	1	Fam155a
0	0.684942	0.684	0.249	0	1	Ak5
0	0.673026	0.558	0.158	0	1	Pdzd2
0	0.670521	0.74	0.326	0	1	Gm26871
0	0.669673	0.658	0.232	0	1	Lyst
0	0.666649	0.966	0.814	0	1	Lrrc7
0	0.665826	0.991	0.895	0	1	Kcnd2
0	0.664238	0.746	0.367	0	1	Cdh8
0	0.663589	0.693	0.237	0	1	Iqgap2
0	0.663054	0.897	0.692	0	1	Lrfn5
0	0.660269	0.822	0.413	0	1	Nfib
0	0.658487	0.75	0.372	0	1	Kcnj3
0	0.656392	0.571	0.163	0	1	Prkd1
0	0.655581	0.532	0.127	0	1	Htr4
0	0.651688	0.787	0.409	0	1	Rasgrf1
0	0.64813	0.675	0.247	0	1	A830018L16Rik
0	0.646806	0.901	0.651	0	1	Kctd16
0	0.645526	0.605	0.204	0	1	Ptchd4
0	0.643265	0.638	0.221	0	1	Slc35f3
0	0.641698	0.999	0.939	0	1	Csmd1
0	0.625484	0.574	0.197	0	1	Slc7a14
0	0.623488	0.717	0.328	0	1	Mrtfb
0	0.617388	0.883	0.635	0	1	Gabrb1
0	0.612796	0.992	0.927	0	1	Fgf14
0	0.612139	0.437	0.094	0	1	Chst9
0	0.61106	0.995	0.913	0	1	Lrp1b
0	0.603705	0.68	0.297	0	1	Vps13c
0	0.603565	0.542	0.149	0	1	Itga8
0	0.602976	0.676	0.285	0	1	Slc2a13
0	0.595995	0.605	0.206	0	1	Dpyd
0	0.595562	0.693	0.324	0	1	Gm44151
0	0.59449	0.998	0.949	0	1	Nrg3
0	0.591371	0.7	0.324	0	1	Gabra2
0	0.591087	0.543	0.151	0	1	Plekhg5
0	0.590048	0.795	0.46	0	1	Tnik
0	0.589624	0.562	0.194	0	1	Fstl4
0	0.588315	0.658	0.307	0	1	Gm42439
0	0.5841	0.676	0.301	0	1	Adcy2
0	0.582299	0.953	0.82	0	1	Grik2
0	0.580655	0.899	0.654	0	1	Dpp6
0	0.580206	0.63	0.262	0	1	Dgkg
0	0.578842	0.744	0.381	0	1	Sorbs2
0	0.575545	0.524	0.139	0	1	Pitpnm2
0	0.574275	0.999	0.975	0	1	Dlg2
0	0.570661	0.786	0.442	0	1	Chn1
0	0.567886	0.707	0.344	0	1	Rbfox3
0	0.567577	0.439	0.105	0	1	Gm20319
0	0.567485	0.83	0.475	0	1	Prkg1
0	0.558914	0.573	0.191	0	1	Maml3
0	0.557795	0.827	0.516	0	1	Egfem1
0	0.556133	0.818	0.508	0	1	Syne1
0	0.555486	0.613	0.259	0	1	Add2
0	0.555392	0.627	0.273	0	1	Nkain3
0	0.555067	0.811	0.526	0	1	Pigk
0	0.554823	0.627	0.246	0	1	Gm12296
0	0.550681	0.974	0.853	0	1	Grin2b
0	0.546507	0.693	0.295	0	1	Shisa6
0	0.541816	0.689	0.356	0	1	Nedd4l
0	0.540215	0.531	0.183	0	1	Slit1
0	0.540037	0.966	0.852	0	1	Il1rapl1
0	0.536652	0.542	0.18	0	1	C1ql3
0	0.536233	0.758	0.361	0	1	Tnr
0	0.530797	0.505	0.131	0	1	Prox1
0	0.528995	0.511	0.182	0	1	Sntb2
0	0.528108	0.815	0.523	0	1	Map1b
0	0.526365	0.757	0.428	0	1	Nsf
0	0.522214	0.525	0.177	0	1	Nrg2
0	0.52045	0.584	0.243	0	1	Dapk1
0	0.510729	0.707	0.386	0	1	Rgs7bp
0	0.505854	0.628	0.285	0	1	Cap2
0	0.503191	0.865	0.587	0	1	Ncam2
0	0.500605	0.498	0.18	0	1	Gm41505
0	0.500052	0.526	0.201	0	1	Lgi1
0	0.500003	0.645	0.281	0	1	Tenm1
0	2.44986	0.946	0.265	0	2	Dpp10
0	1.77502	0.732	0.136	0	2	Tshz2
0	1.73281	0.838	0.242	0	2	Sgcz
0	1.70009	0.908	0.332	0	2	Nrg1
0	1.60106	0.951	0.335	0	2	Kcnq5
0	1.26301	0.683	0.058	0	2	Pdzrn3
0	1.23437	0.993	0.908	0	2	Tenm2
0	1.22891	0.999	0.907	0	2	Ptprd
0	1.21269	0.959	0.563	0	2	Arpp21
0	1.19666	0.947	0.673	0	2	Ralyl
0	1.12079	0.822	0.459	0	2	Hs6st3
0	1.11162	0.686	0.198	0	2	Pcdh15
0	1.1103	0.786	0.31	0	2	Khdrbs2
0	1.07865	0.701	0.146	0	2	Ldb2
0	1.05953	0.483	0.129	0	2	Gpc6
0	1.0544	0.999	0.934	0	2	Meg3
0	1.04389	0.571	0.127	0	2	Gm15398
0	1.04385	0.938	0.759	0	2	Lrrc4c
0	1.02865	0.634	0.138	0	2	Tox
0	1.01663	0.682	0.206	0	2	Unc5d
0	1.01367	0.999	0.874	0	2	Snhg11
0	1.003	0.958	0.688	0	2	Lingo2
0	0.951976	0.81	0.318	0	2	Tenm4
0	0.935707	0.876	0.475	0	2	Asic2
0	0.931551	0.728	0.29	0	2	Cntn4
0	0.925743	0.823	0.375	0	2	Mef2c
0	0.915055	0.829	0.349	0	2	Kcnh7
0	0.901284	0.734	0.347	0	2	Cntn5
0	0.899986	0.965	0.901	0	2	Kcnip4
0	0.890898	0.968	0.757	0	2	Phactr1
0	0.878922	0.81	0.443	0	2	Kcnb2
0	0.876589	0.874	0.604	0	2	R3hdm1
0	0.861805	0.999	0.954	0	2	Nrxn1
0	0.843282	0.753	0.371	0	2	Gpr158
0	0.835009	0.634	0.277	0	2	Car10
0	0.82828	0.79	0.4	0	2	Cacna2d3
0	0.823031	0.998	0.939	0	2	Syt1
0	0.819878	0.69	0.305	0	2	Cdh12
0	0.81849	0.799	0.47	0	2	Ntm
0	0.797906	0.563	0.071	0	2	Satb2
0	0.782792	0.756	0.333	0	2	Agbl4
0	0.771977	0.765	0.412	0	2	Pde10a
0	0.771815	0.739	0.313	0	2	Asap1
0	0.771391	0.999	0.942	0	2	Csmd1
0	0.761475	0.785	0.523	0	2	Ctnna3
0	0.746862	0.749	0.361	0	2	Ext1
0	0.746821	0.62	0.269	0	2	Tenm3
0	0.728788	0.696	0.283	0	2	Fut9
0	0.727287	0.669	0.318	0	2	Pcdh7
0	0.714079	0.563	0.155	0	2	Grm8
0	0.708406	0.773	0.378	0	2	Cacnb4
0	0.699932	0.658	0.32	0	2	Cntn3
0	0.697204	0.621	0.31	0	2	Zmat4
0	0.693682	0.708	0.359	0	2	5730522E02Rik
0	0.688553	0.516	0.107	0	2	Tshz3
0	0.687516	0.566	0.155	0	2	Ptprt
0	0.685263	0.513	0.196	0	2	4930587E11Rik
0	0.682291	0.793	0.431	0	2	Pcsk2
0	0.681339	0.971	0.876	0	2	Ube3a
0	0.675246	0.794	0.486	0	2	Cadm1
0	0.665451	0.99	0.931	0	2	Fgf14
0	0.644622	0.521	0.145	0	2	Mlip
0	0.638602	0.726	0.3	0	2	Etl4
0	0.638391	0.448	0.148	0	2	Prr16
0	0.6237	0.663	0.316	0	2	Astn2
0	0.620482	0.743	0.339	0	2	Gria4
0	0.618366	0.518	0.182	0	2	Gm21798
0	0.616854	0.459	0.132	0	2	Meis2
0	0.615487	0.942	0.775	0	2	Kcnma1
0	0.61192	0.412	0.08	0	2	Gm28905
0	0.609508	0.392	0.037	0	2	Gm43948
0	0.607685	0.565	0.24	0	2	Chsy3
0	0.606687	0.757	0.39	0	2	Rian
0	0.599524	0.417	0.104	0	2	Efna5
0	0.598757	0.867	0.634	0	2	Hivep2
0	0.59518	0.581	0.243	0	2	Mgat4c
0	0.59061	0.786	0.458	0	2	Ptprn2
0	0.588047	0.494	0.13	0	2	Gm42303
0	0.587312	0.403	0.144	0	2	4930445B16Rik
0	0.584055	0.858	0.669	0	2	Kctd16
0	0.580834	0.626	0.28	0	2	Hecw1
0	0.57186	0.806	0.49	0	2	Rims2
0	0.567777	0.483	0.118	0	2	Rasgef1b
0	0.562703	0.857	0.594	0	2	Fgf12
0	0.554866	0.477	0.111	0	2	Cobl
0	0.554548	0.468	0.246	0	2	Brinp3
0	0.537185	0.616	0.287	0	2	Vsnl1
0	0.53635	0.653	0.335	0	2	Pam
0	0.535443	0.279	0.053	0	2	Vwc2l
0	0.529115	0.895	0.727	0	2	Snap25
0	0.523929	0.455	0.114	0	2	Npas2
0	0.513502	0.617	0.414	0	2	A330015K06Rik
0	0.512785	0.575	0.243	0	2	Arhgap26
0	0.512627	0.558	0.23	0	2	A230006K03Rik
0	0.512614	0.625	0.323	0	2	R3hdm2
0	0.50877	0.958	0.806	0	2	Kalrn
0	0.508258	0.322	0.092	0	2	Gm30382
0	0.505226	0.582	0.279	0	2	Nlk
0	0.502725	0.361	0.145	0	2	Rgs6
0	2.32333	0.994	0.42	0	3	Pde4b
0	2.12879	0.974	0.249	0	3	Mbp
0	2.07683	0.981	0.409	0	3	Plp1
0	1.9415	0.902	0.171	0	3	Neat1
0	1.88604	0.915	0.215	0	3	St18
0	1.79401	1	0.895	0	3	Nkain2
0	1.70958	0.964	0.456	0	3	Qk
0	1.6466	0.996	0.783	0	3	Slc24a2
0	1.62027	0.827	0.111	0	3	Prr5l
0	1.59507	0.941	0.597	0	3	Tmeff2
0	1.58893	0.907	0.403	0	3	Plcl1
0	1.56261	0.907	0.42	0	3	Edil3
0	1.54921	1	0.965	0	3	Pcdh9
0	1.45215	0.837	0.33	0	3	Phlpp1
0	1.43929	1	0.964	0	3	Magi2
0	1.38387	0.869	0.469	0	3	Frmd5
0	1.3694	0.758	0.222	0	3	Trf
0	1.35793	0.84	0.437	0	3	Mast4
0	1.35175	0.726	0.108	0	3	Aspa
0	1.33395	0.656	0.211	0	3	Pacrg
0	1.3235	0.737	0.193	0	3	Car2
0	1.30596	0.842	0.485	0	3	Pex5l
0	1.2892	0.839	0.377	0	3	Dock10
0	1.28231	0.808	0.212	0	3	Sox2ot
0	1.26757	0.833	0.473	0	3	Mapt
0	1.26197	0.705	0.175	0	3	Rnf220
0	1.19716	0.67	0.111	0	3	Mog
0	1.17623	0.747	0.234	0	3	Enpp2
0	1.17537	0.752	0.309	0	3	Fnbp1
0	1.14355	0.809	0.488	0	3	Rtn4
0	1.13921	0.734	0.261	0	3	Zfp536
0	1.12879	0.706	0.276	0	3	Ano4
0	1.09825	0.703	0.303	0	3	Map7
0	1.08246	0.634	0.121	0	3	Mag
0	1.06972	0.734	0.356	0	3	Dnm3
0	1.05349	0.638	0.188	0	3	Erbin
0	1.03509	0.584	0.102	0	3	Mobp
0	1.0211	0.613	0.184	0	3	Cdk19
0	1.00762	0.659	0.266	0	3	Grm3
0	0.991702	0.682	0.343	0	3	St6galnac3
0	0.990159	0.677	0.342	0	3	2022-09-07
0	0.989263	1	0.971	0	3	Gm42418
0	0.988905	0.968	0.723	0	3	Fth1
0	0.960722	0.559	0.091	0	3	Gjc3
0	0.952979	0.602	0.179	0	3	Tubb4a
0	0.920152	0.478	0.06	0	3	C030029H02Rik
0	0.913554	0.516	0.07	0	3	D7Ertd443e
0	0.912962	0.528	0.095	0	3	Ugt8a
0	0.912156	0.569	0.159	0	3	Arhgap23
0	0.901304	0.577	0.268	0	3	Apod
0	0.895451	0.648	0.339	0	3	Cdc37l1
0	0.887638	0.505	0.107	0	3	Gm42413
0	0.886772	0.511	0.067	0	3	Sec14l5
0	0.883152	0.581	0.218	0	3	Kif13b
0	0.859934	0.588	0.268	0	3	Scd2
0	0.857213	0.54	0.161	0	3	Ypel2
0	0.855546	0.607	0.293	0	3	Ttll7
0	0.843325	0.67	0.399	0	3	Ptgds
0	0.840226	0.542	0.186	0	3	Cdh20
0	0.838514	0.519	0.112	0	3	Gatm
0	0.837455	0.992	0.929	0	3	Ank2
0	0.830255	0.626	0.394	0	3	Sik3
0	0.828946	0.614	0.337	0	3	4930419G24Rik
0	0.815982	0.581	0.312	0	3	Tulp4
0	0.802321	0.576	0.303	0	3	Vmp1
0	0.800536	0.498	0.164	0	3	Mal
0	0.795489	0.567	0.265	0	3	Pak1
0	0.79102	0.762	0.624	0	3	App
0	0.782272	0.886	0.692	0	3	Zeb2
0	0.775159	0.454	0.08	0	3	Pde8a
0	0.76611	0.459	0.088	0	3	Gab1
0	0.760988	0.546	0.264	0	3	Ankrd28
0	0.755213	0.53	0.269	0	3	Gm37459
0	0.749948	0.714	0.556	0	3	Gpm6b
0	0.744477	0.456	0.177	0	3	Gm16168
0	0.736816	0.684	0.532	0	3	Mbnl2
0	0.733722	0.668	0.516	0	3	Kif1b
0	0.723164	0.483	0.186	0	3	Ppp1r16b
0	0.721378	0.586	0.371	0	3	Gnao1
0	0.719336	0.998	0.917	0	3	Lrp1b
0	0.714312	0.456	0.117	0	3	Dock1
0	0.713678	0.529	0.348	0	3	Pak7
0	0.712487	0.431	0.092	0	3	Ermn
0	0.706957	0.559	0.348	0	3	Tbc1d5
0	0.706104	0.44	0.079	0	3	Bcas1
0	0.705187	0.418	0.127	0	3	Adipor2
0	0.702862	0.873	0.757	0	3	Fgfr2
0	0.701333	0.421	0.065	0	3	Fa2h
0	0.698631	0.417	0.062	0	3	Plekhh1
0	0.698271	0.48	0.175	0	3	Slc12a2
0	0.694491	0.382	0.05	0	3	A230001M10Rik
0	0.691251	0.681	0.547	0	3	Ncam1
0	0.686125	0.423	0.086	0	3	Phldb1
0	0.682848	0.631	0.509	0	3	Cdc42bpa
0	0.682756	0.45	0.138	0	3	2022-09-04
0	0.679869	0.563	0.366	0	3	Klhl2
0	0.67766	0.409	0.085	0	3	Tspan2
0	0.67611	0.381	0.078	0	3	Il33
0	0.673649	0.623	0.513	0	3	Prickle2
0	0.672529	0.647	0.284	0	3	Plxdc2
0	0.665122	0.291	0.041	0	3	Slc13a1
0	0.662452	0.577	0.383	0	3	Hecw2
0	0.660151	0.359	0.057	0	3	Anln
0	0.656036	0.434	0.152	0	3	Kif13a
0	0.655192	0.499	0.25	0	3	Bin1
0	0.646139	0.484	0.279	0	3	Shtn1
0	0.642386	0.716	0.603	0	3	Cmss1
0	0.640931	0.498	0.268	0	3	Gm4258
0	0.640502	0.408	0.089	0	3	Csrp1
0	0.633207	0.532	0.301	0	3	Ptprk
0	0.630054	0.419	0.129	0	3	Rab31
0	0.630049	0.443	0.165	0	3	Aatk
0	0.629177	0.608	0.47	0	3	Tmem178b
0	0.629084	0.362	0.071	0	3	4930511M06Rik
0	0.628578	0.535	0.24	0	3	Elmo1
0	0.624712	0.465	0.27	0	3	Zdhhc20
0	0.617774	0.999	0.907	0	3	Ptprd
0	0.615466	0.57	0.423	0	3	Tcf12
0	0.598002	0.326	0.04	0	3	A330049N07Rik
0	0.586267	0.522	0.35	0	3	Limch1
0	0.583368	0.786	0.669	0	3	AY036118
0	0.582581	0.502	0.32	0	3	Wnk1
0	0.572752	0.368	0.1	0	3	Cldn11
0	0.572624	0.554	0.425	0	3	Clasp2
0	0.570583	0.573	0.438	0	3	Atp8a1
0	0.568696	0.397	0.149	0	3	Slain1
0	0.568133	0.459	0.204	0	3	Sorcs1
0	0.564765	0.382	0.141	0	3	Rhou
0	0.563815	0.547	0.358	0	3	Mir100hg
0	0.563571	0.524	0.307	0	3	Frmd4b
0	0.562235	0.326	0.048	0	3	Hapln2
0	0.556048	0.411	0.193	0	3	Cryab
0	0.550821	0.39	0.149	0	3	Dbndd2
0	0.54862	0.364	0.12	0	3	Myo1d
0	0.547525	0.739	0.615	0	3	Ncam2
0	0.541473	0.363	0.119	0	3	Smad7
0	0.536818	0.329	0.092	0	3	Sytl2
0	0.536485	0.412	0.196	0	3	Myo6
0	0.535331	0.338	0.064	0	3	Daam2
0	0.534087	0.379	0.1	0	3	Plekhg1
0	0.533667	0.475	0.314	0	3	Agap1
0	0.528989	0.294	0.045	0	3	Ninj2
0	0.52457	0.443	0.32	0	3	Pakap
0	0.52178	0.314	0.048	0	3	1700047M11Rik
0	0.518446	0.335	0.087	0	3	Ccp110
0	0.517613	0.37	0.13	0	3	Adamtsl1
0	0.512967	0.458	0.316	0	3	Nfasc
0	0.512211	0.292	0.051	0	3	Cdh19
0	0.510889	0.445	0.286	0	3	Mast3
0	0.509797	0.479	0.348	0	3	Dip2b
0	0.508321	0.322	0.061	0	3	Litaf
0	0.506813	0.462	0.296	0	3	Aplp1
0	0.506489	0.317	0.063	0	3	Creb5
0	0.506284	0.353	0.12	0	3	Rcbtb1
0	0.502214	0.383	0.177	0	3	Otud7b
1.22733e-292	0.577808	0.634	0.534	3.28347e-288	3	Ttr
0	1.51738	0.927	0.428	0	4	Plp1
0	1.39425	0.976	0.437	0	4	Pde4b
0	1.36655	0.862	0.276	0	4	Mbp
0	1.30156	0.997	0.728	0	4	Fth1
0	1.24297	0.748	0.203	0	4	Neat1
0	1.22963	1	0.972	0	4	Gm42418
0	1.16362	1	0.898	0	4	Nkain2
0	1.11295	0.909	0.474	0	4	Qk
0	1.06956	0.997	0.788	0	4	Slc24a2
0	1.03203	1	0.965	0	4	Pcdh9
0	0.994225	1	0.965	0	4	Magi2
0	0.986182	0.704	0.25	0	4	St18
0	0.96496	0.947	0.606	0	4	Tmeff2
0	0.954795	0.855	0.493	0	4	Pex5l
0	0.951811	0.635	0.409	0	4	Ptgds
0	0.949599	0.552	0.138	0	4	Aspa
0	0.944574	0.733	0.446	0	4	Edil3
0	0.922756	0.578	0.219	0	4	Car2
0	0.906194	0.672	0.495	0	4	Mapt
0	0.891909	0.59	0.249	0	4	Trf
0	0.864401	0.713	0.431	0	4	Plcl1
0	0.861945	0.585	0.148	0	4	Prr5l
0	0.861496	0.498	0.234	0	4	Pacrg
0	0.853092	0.737	0.49	0	4	Frmd5
0	0.835611	0.847	0.521	0	4	Ttr
0	0.827883	0.642	0.462	0	4	Mast4
0	0.807011	0.631	0.241	0	4	Sox2ot
0	0.800219	0.807	0.574	0	4	Tmsb4x
0	0.79772	0.608	0.361	0	4	Phlpp1
0	0.793117	0.644	0.509	0	4	Rtn4
0	0.778765	0.467	0.141	0	4	Mog
0	0.770692	0.651	0.404	0	4	Dock10
0	0.768846	0.566	0.261	0	4	Enpp2
0	0.748589	0.929	0.661	0	4	AY036118
0	0.722758	0.456	0.201	0	4	Tubb4a
0	0.714491	0.541	0.337	0	4	Fnbp1
0	0.713777	0.812	0.599	0	4	Cmss1
0	0.705572	0.443	0.149	0	4	Mag
0	0.700948	0.382	0.126	0	4	Gm42413
0	0.688584	0.41	0.179	0	4	Mal
0	0.669603	0.381	0.201	0	4	Cryab
0	0.664622	0.445	0.282	0	4	Gm37459
0	0.659902	0.828	0.623	0	4	App
0	0.657523	0.649	0.534	0	4	Hsp90ab1
0	0.653552	0.965	0.754	0	4	Fgfr2
0	0.646772	0.531	0.288	0	4	Zfp536
0	0.646574	0.565	0.484	0	4	Ubb
0	0.639296	0.501	0.353	0	4	4930419G24Rik
0	0.635486	0.332	0.082	0	4	C030029H02Rik
0	0.631134	0.458	0.286	0	4	Scd2
0	0.629818	0.487	0.304	0	4	Ano4
0	0.62978	0.377	0.117	0	4	Gjc3
0	0.625849	0.699	0.561	0	4	Gpm6b
0	0.610987	0.438	0.215	0	4	Erbin
0	0.606316	0.46	0.208	0	4	Rnf220
0	0.599167	0.367	0.134	0	4	Gatm
0	0.598154	0.998	0.93	0	4	Ank2
0	0.592976	0.979	0.703	0	4	Calm1
0	0.592381	0.371	0.131	0	4	Mobp
0	0.591377	0.516	0.382	0	4	Dnm3
0	0.587967	0.488	0.365	0	4	2022-09-07
0	0.577846	0.441	0.286	0	4	Apod
0	0.570269	0.466	0.361	0	4	Cdc37l1
0	0.546676	0.406	0.211	0	4	Cdk19
0	0.545428	0.461	0.332	0	4	Map7
0	0.544743	0.373	0.185	0	4	Arhgap23
0	0.537854	0.315	0.097	0	4	D7Ertd443e
0	0.525875	0.429	0.315	0	4	Ttll7
0	0.522644	0.303	0.111	0	4	Ermn
0	0.521517	0.33	0.121	0	4	Ugt8a
0	0.518787	0.42	0.322	0	4	Vmp1
0	0.51674	0.397	0.241	0	4	Kif13b
0	0.514428	0.297	0.106	0	4	Csrp1
0	0.513821	0.304	0.094	0	4	Sec14l5
0	0.505021	0.958	0.692	0	4	Zeb2
0	1.03129	0.996	0.769	0	5	Lrrtm4
0	1.01029	0.837	0.352	0	5	Rfx3
0	0.981923	0.996	0.902	0	5	Ppp3ca
0	0.974657	0.964	0.708	0	5	Calm1
0	0.968975	0.7	0.203	0	5	C1ql3
0	0.91277	0.672	0.263	0	5	Xist
0	0.910312	0.813	0.392	0	5	Olfm1
0	0.856007	0.994	0.76	0	5	Zbtb20
0	0.826361	0.949	0.713	0	5	Ppfia2
0	0.822978	0.753	0.285	0	5	Stxbp6
0	0.797192	0.733	0.308	0	5	Dgkh
0	0.779416	0.988	0.84	0	5	Grin2a
0	0.776564	0.74	0.367	0	5	Ahcyl2
0	0.761812	0.958	0.783	0	5	Erc2
0	0.744103	0.771	0.354	0	5	Tafa2
0	0.743551	0.878	0.601	0	5	Camk2a
0	0.705373	0.623	0.171	0	5	Glis3
0	0.702984	0.787	0.406	0	5	Epha7
0	0.699259	0.991	0.901	0	5	Auts2
0	0.698236	0.678	0.242	0	5	Cdh9
0	0.692033	0.901	0.673	0	5	Ryr2
0	0.686402	1	0.949	0	5	Celf2
0	0.685836	0.821	0.549	0	5	Map1b
0	0.683677	0.66	0.227	0	5	Sema5a
0	0.672686	0.982	0.824	0	5	Dab1
0	0.647423	0.967	0.699	0	5	Lingo2
0	0.645917	0.766	0.433	0	5	Plxna4
0	0.641997	0.577	0.235	0	5	Adcy1
0	0.63762	0.705	0.317	0	5	Cntnap5a
0	0.630843	0.967	0.771	0	5	Gria1
0	0.629917	0.651	0.238	0	5	Synpr
0	0.624235	0.719	0.382	0	5	Nrgn
0	0.621994	0.862	0.363	0	5	Trpm3
0	0.620797	0.67	0.319	0	5	Ccdc85a
0	0.619688	0.846	0.534	0	5	Slit3
0	0.611073	0.835	0.566	0	5	Calm2
0	0.610424	0.641	0.312	0	5	Camk2b
0	0.61018	0.817	0.518	0	5	Cacna1e
0	0.604928	0.995	0.933	0	5	Dlgap1
0	0.602335	0.816	0.509	0	5	Gm28376
0	0.601118	0.804	0.472	0	5	Ubb
0	0.59952	0.724	0.403	0	5	Btbd9
0	0.597772	0.831	0.592	0	5	Prkce
0	0.596431	0.87	0.574	0	5	Tmsb4x
0	0.591963	0.99	0.934	0	5	Gria2
0	0.591513	0.642	0.266	0	5	Slc4a4
0	0.590261	0.727	0.366	0	5	Tmem108
0	0.587733	0.684	0.282	0	5	Maml2
0	0.579245	0.714	0.361	0	5	Mctp1
0	0.572785	0.767	0.456	0	5	Galnt17
0	0.569585	0.664	0.358	0	5	Sphkap
0	0.560761	0.733	0.459	0	5	Nsf
0	0.543787	0.827	0.582	0	5	Rtn1
0	0.541286	0.898	0.692	0	5	Negr1
0	0.532619	0.969	0.865	0	5	Grin2b
0	0.52728	0.703	0.359	0	5	Gm20754
0	0.525969	0.801	0.55	0	5	Atp1b1
0	0.524156	0.801	0.519	0	5	Clstn2
0	0.521632	0.947	0.813	0	5	Kalrn
0	0.518654	0.761	0.511	0	5	Nr3c2
0	0.518409	0.999	0.902	0	5	Kcnip4
0	0.515094	0.812	0.526	0	5	Hsp90ab1
0	0.511841	0.578	0.266	0	5	2010300C02Rik
0	0.509226	0.661	0.368	0	5	Ano3
0	0.506313	0.735	0.382	0	5	Zfpm2
0	0.501361	0.738	0.476	0	5	Chn1
0	2.50796	0.998	0.263	0	6	Galntl6
0	2.01858	0.999	0.734	0	6	Epha6
0	1.81497	0.995	0.467	0	6	Hs6st3
0	1.5688	0.999	0.719	0	6	Cntnap2
0	1.56461	0.96	0.364	0	6	Kcnh7
0	1.55756	0.92	0.269	0	6	Chrm3
0	1.54009	0.994	0.578	0	6	Cacnb2
0	1.47876	0.985	0.46	0	6	Tafa1
0	1.45012	0.959	0.327	0	6	Ryr3
0	1.2454	0.931	0.333	0	6	4930419G24Rik
0	1.24274	0.791	0.161	0	6	Man1a
0	1.21496	0.938	0.368	0	6	Arl15
0	1.20345	0.841	0.183	0	6	Gm10848
0	1.19356	0.904	0.303	0	6	Kcnn2
0	1.14749	0.809	0.107	0	6	Gm2164
0	1.13914	0.989	0.666	0	6	Dmd
0	1.12296	0.889	0.409	0	6	A330015K06Rik
0	1.0991	0.762	0.145	0	6	Cntnap5c
0	1.0581	0.864	0.272	0	6	Iqgap2
0	1.04763	0.998	0.84	0	6	Grin2a
0	1.04689	0.978	0.494	0	6	Pex5l
0	1.04273	0.472	0.051	0	6	4921539H07Rik
0	1.03754	0.691	0.06	0	6	Gm10754
0	1.03447	0.751	0.13	0	6	Gm49678
0	1.02891	0.943	0.454	0	6	Ppm1e
0	1.01681	0.821	0.246	0	6	Gm13269
0	1.00074	0.867	0.292	0	6	Fam189a1
0	0.992549	0.829	0.265	0	6	Gm37459
0	0.976232	0.952	0.546	0	6	Pigk
0	0.976012	0.967	0.577	0	6	Cnksr2
0	0.965751	0.982	0.585	0	6	Slc8a1
0	0.95738	0.809	0.273	0	6	Gm12296
0	0.953244	0.844	0.258	0	6	Pde1a
0	0.942601	0.997	0.77	0	6	Gria1
0	0.939186	0.43	0.041	0	6	1700007F19Rik
0	0.927587	0.86	0.259	0	6	Hcn1
0	0.925365	1	0.921	0	6	Rbfox1
0	0.919791	0.909	0.404	0	6	Msra
0	0.916892	0.877	0.32	0	6	Khdrbs3
0	0.90547	0.779	0.185	0	6	Nell1
0	0.900592	0.71	0.18	0	6	4930547E14Rik
0	0.898203	0.88	0.366	0	6	5730522E02Rik
0	0.897961	0.521	0.29	0	6	Tenm3
0	0.896458	0.688	0.138	0	6	Ndst3
0	0.888303	0.992	0.858	0	6	Nrxn3
0	0.883164	0.999	0.904	0	6	Kcnd2
0	0.876728	0.999	0.93	0	6	Adgrb3
0	0.865301	0.905	0.542	0	6	Egfem1
0	0.860916	0.734	0.204	0	6	Sorcs3
0	0.858047	0.762	0.191	0	6	Cadps2
0	0.838261	0.888	0.398	0	6	Prkcb
0	0.835048	0.845	0.325	0	6	Shisa6
0	0.819333	0.698	0.181	0	6	Arhgap12
0	0.817424	0.563	0.06	0	6	Gm2115
0	0.813317	0.824	0.352	0	6	Gm44151
0	0.810617	0.989	0.78	0	6	Atp2b1
0	0.810403	0.858	0.417	0	6	Kcnab1
0	0.803906	0.997	0.864	0	6	Grin2b
0	0.802711	1	0.95	0	6	Celf2
0	0.797144	0.681	0.154	0	6	Sh3rf1
0	0.791046	0.759	0.259	0	6	Runx2
0	0.791044	0.907	0.451	0	6	Galnt17
0	0.783302	0.954	0.641	0	6	Hivep2
0	0.779897	0.886	0.422	0	6	Dok6
0	0.776977	1	0.967	0	6	Lsamp
0	0.775396	0.796	0.298	0	6	Slc24a3
0	0.771858	0.816	0.309	0	6	4930509J09Rik
0	0.771797	0.974	0.697	0	6	Epha5
0	0.770662	0.991	0.85	0	6	Grm5
0	0.763876	0.906	0.574	0	6	2022-03-01
0	0.752861	0.844	0.368	0	6	St6galnac5
0	0.751564	0.901	0.48	0	6	Ntm
0	0.749323	0.611	0.116	0	6	Sema3e
0	0.741374	0.951	0.53	0	6	Slit3
0	0.741323	0.457	0.151	0	6	Ndst4
0	0.739362	0.61	0.104	0	6	Cpne8
0	0.7355	0.846	0.374	0	6	Ext1
0	0.733104	0.87	0.352	0	6	Gm20754
0	0.732452	0.599	0.11	0	6	Ror1
0	0.730524	0.783	0.274	0	6	9530059O14Rik
0	0.729287	0.613	0.126	0	6	Tbc1d1
0	0.728499	0.897	0.506	0	6	Nr3c2
0	0.718866	0.983	0.766	0	6	Phactr1
0	0.711354	0.724	0.327	0	6	Ptprg
0	0.710805	0.973	0.685	0	6	Ralyl
0	0.710602	0.884	0.414	0	6	Cacna2d3
0	0.7054	0.982	0.774	0	6	Adgrl3
0	0.690212	0.64	0.171	0	6	Prkcg
0	0.688671	0.959	0.598	0	6	Camk2a
0	0.680406	0.802	0.335	0	6	Nos1ap
0	0.679499	0.929	0.586	0	6	Large1
0	0.672308	0.998	0.902	0	6	Kcnip4
0	0.660811	0.825	0.411	0	6	Eml6
0	0.65263	0.73	0.323	0	6	Osbpl6
0	0.650907	0.89	0.467	0	6	Ptprn2
0	0.650382	0.999	0.933	0	6	Dlgap1
0	0.648646	0.643	0.206	0	6	Trpc5
0	0.648153	0.946	0.606	0	6	Dock4
0	0.644699	0.989	0.828	0	6	Lrrc7
0	0.640262	0.593	0.128	0	6	Gpc5
0	0.639927	0.983	0.785	0	6	Gabrb3
0	0.638634	0.848	0.448	0	6	Exoc6b
0	0.630757	0.599	0.24	0	6	Homer1
0	0.626679	0.996	0.912	0	6	Tenm2
0	0.625371	0.801	0.352	0	6	Sphkap
0	0.621812	0.999	0.93	0	6	Opcml
0	0.610133	0.6	0.172	0	6	Trpc4
0	0.606532	1	0.88	0	6	Snhg11
0	0.605899	0.686	0.29	0	6	Aff3
0	0.605801	0.741	0.372	0	6	Lrrc4
0	0.6046	0.967	0.748	0	6	Cttnbp2
0	0.60324	0.825	0.38	0	6	Dgkb
0	0.602268	0.743	0.319	0	6	Cdh11
0	0.600817	0.911	0.505	0	6	Prkg1
0	0.596617	0.592	0.198	0	6	4933424G05Rik
0	0.595636	0.614	0.293	0	6	Brd9
0	0.59145	0.582	0.16	0	6	Zfp462
0	0.590916	0.932	0.642	0	6	Schip1
0	0.590193	0.51	0.131	0	6	Gm44257
0	0.59004	0.607	0.261	0	6	Zfp804a
0	0.589399	0.855	0.442	0	6	Rasgrf1
0	0.587919	0.518	0.14	0	6	Gm48749
0	0.587826	0.783	0.427	0	6	Pde10a
0	0.58184	0.874	0.526	0	6	Gria3
0	0.581568	0.991	0.881	0	6	Tcf4
0	0.581373	0.643	0.222	0	6	Runx1t1
0	0.578225	0.538	0.116	0	6	Pkp2
0	0.576228	0.459	0.095	0	6	Gm30382
0	0.570159	0.499	0.11	0	6	AC163685.1
0	0.569216	0.797	0.412	0	6	Robo2
0	0.568468	0.677	0.31	0	6	Cdh10
0	0.565825	0.48	0.097	0	6	Hunk
0	0.565623	0.679	0.287	0	6	Prkag2
0	0.560562	0.756	0.343	0	6	Tenm4
0	0.560439	0.47	0.077	0	6	Tmem200a
0	0.557264	0.88	0.616	0	6	R3hdm1
0	0.554863	0.494	0.111	0	6	Htr1f
0	0.546588	0.964	0.695	0	6	Dlgap2
0	0.546376	0.997	0.824	0	6	Dab1
0	0.545692	0.701	0.337	0	6	Khdrbs2
0	0.54426	0.996	0.927	0	6	Anks1b
0	0.537229	0.801	0.42	0	6	Foxp1
0	0.536892	0.673	0.3	0	6	Reps2
0	0.53682	0.719	0.335	0	6	Mical2
0	0.531798	0.708	0.325	0	6	Itpr1
0	0.52826	0.859	0.529	0	6	Mapk10
0	0.526279	0.598	0.203	0	6	Pid1
0	0.524661	0.792	0.408	0	6	Epha7
0	0.523622	0.563	0.186	0	6	Itga8
0	0.523358	0.648	0.273	0	6	Adcy9
0	0.518996	0.423	0.098	0	6	AC171003.1
0	0.511803	0.778	0.441	0	6	Prkca
0	0.509968	0.548	0.18	0	6	Asap2
0	0.50872	0.803	0.508	0	6	Dcc
0	0.507293	0.987	0.811	0	6	Kalrn
0	0.505598	0.487	0.121	0	6	4933413L06Rik
0	0.504243	0.482	0.117	0	6	Pantr1
0	2.2286	0.813	0.086	0	7	Lrmda
0	2.18514	0.861	0.291	0	7	Plxdc2
0	1.7319	0.698	0.074	0	7	Tgfbr1
0	1.61525	0.682	0.044	0	7	Mertk
0	1.58101	0.685	0.018	0	7	Inpp5d
0	1.55648	0.752	0.289	0	7	Srgap2
0	1.4946	0.578	0.025	0	7	Ly86
0	1.44701	0.643	0.068	0	7	Epb41l2
0	1.43436	0.907	0.636	0	7	Tanc2
0	1.42167	0.699	0.21	0	7	Tmcc3
0	1.4184	0.736	0.328	0	7	Mef2a
0	1.32001	0.573	0.016	0	7	Fyb
0	1.29609	0.632	0.116	0	7	Hexb
0	1.27552	0.556	0.017	0	7	Ptprc
0	1.27384	0.757	0.511	0	7	Nav2
0	1.256	0.555	0.027	0	7	Apbb1ip
0	1.19808	0.545	0.035	0	7	Dock2
0	1.19599	0.678	0.247	0	7	Elmo1
0	1.16698	0.627	0.253	0	7	Mbnl1
0	1.1414	0.77	0.532	0	7	Ttr
0	1.12544	0.518	0.014	0	7	Dock8
0	1.10748	0.691	0.404	0	7	Mef2c
0	1.10587	0.557	0.157	0	7	Gab2
0	1.09514	0.546	0.134	0	7	Pag1
0	1.09351	0.635	0.355	0	7	Ldlrad4
0	1.06487	0.501	0.012	0	7	Arhgap45
0	1.06476	0.593	0.303	0	7	Lysmd4
0	1.06411	0.52	0.141	0	7	Pde3b
0	1.05627	0.488	0.011	0	7	Ikzf1
0	1.0516	0.538	0.178	0	7	Ophn1
0	1.04993	0.545	0.098	0	7	Zfhx3
0	1.04708	0.48	0.013	0	7	Myo1f
0	1.03904	0.547	0.177	0	7	Lyn
0	1.03889	0.51	0.16	0	7	Mitf
0	1.03569	1	0.972	0	7	Gm42418
0	1.02548	0.46	0.012	0	7	Runx1
0	1.0249	0.514	0.12	0	7	Rreb1
0	0.994307	0.433	0.225	0	7	Fgf13
0	0.991043	0.427	0.011	0	7	Gm2245
0	0.990816	0.457	0.031	0	7	Itgb5
0	0.987315	0.541	0.262	0	7	Slc9a9
0	0.968615	0.609	0.418	0	7	Gm35188
0	0.967819	0.43	0.035	0	7	Ifitm10
0	0.939185	0.433	0.013	0	7	Fli1
0	0.93795	0.974	0.877	0	7	Csmd3
0	0.931022	0.432	0.01	0	7	Gm2629
0	0.919476	0.473	0.109	0	7	Hpgds
0	0.897994	0.438	0.093	0	7	E230029C05Rik
0	0.889292	0.562	0.299	0	7	Dleu2
0	0.885485	0.498	0.212	0	7	Abhd12
0	0.874953	0.437	0.087	0	7	Abca1
0	0.87459	0.412	0.01	0	7	Csf3r
0	0.871739	0.462	0.102	0	7	Sat1
0	0.86522	0.575	0.384	0	7	Diaph2
0	0.860321	0.576	0.401	0	7	Ssh2
0	0.859746	0.853	0.611	0	7	Dock4
0	0.857715	0.42	0.051	0	7	Cx3cr1
0	0.856356	0.424	0.056	0	7	Lpcat2
0	0.844386	0.44	0.095	0	7	Skap2
0	0.841652	0.42	0.094	0	7	Chn2
0	0.83583	0.393	0.015	0	7	Lair1
0	0.8329	0.479	0.233	0	7	Numb
0	0.829002	0.859	0.592	0	7	Slc8a1
0	0.820648	0.443	0.117	0	7	Rrbp1
0	0.81875	0.933	0.699	0	7	Zeb2
0	0.81421	0.814	0.625	0	7	Camk1d
0	0.805213	0.385	0.02	0	7	Tbxas1
0	0.786171	0.791	0.58	0	7	Tmsb4x
0	0.77834	0.531	0.315	0	7	Fam49b
0	0.777304	0.359	0.01	0	7	Cd84
0	0.776584	0.418	0.095	0	7	Ankrd44
0	0.759704	0.798	0.614	0	7	Mir99ahg
0	0.754882	0.386	0.07	0	7	Lgmn
0	0.750446	0.548	0.289	0	7	Inpp4b
0	0.749396	0.367	0.015	0	7	Unc93b1
0	0.742826	0.553	0.339	0	7	Foxn3
0	0.742749	0.358	0.026	0	7	Tgfbr2
0	0.740679	0.878	0.669	0	7	AY036118
0	0.740645	0.384	0.065	0	7	Tns3
0	0.735709	0.349	0.01	0	7	Slco2b1
0	0.731962	0.472	0.265	0	7	Dennd4a
0	0.731807	0.437	0.194	0	7	Snx29
0	0.73163	0.476	0.279	0	7	Ppm1h
0	0.727779	0.364	0.018	0	7	Csf1r
0	0.725055	0.36	0.02	0	7	Cyth4
0	0.724835	0.339	0.051	0	7	Ccnd3
0	0.717213	0.336	0.023	0	7	Insyn2b
0	0.715761	0.363	0.046	0	7	Ctss
0	0.712953	0.334	0.016	0	7	Entpd1
0	0.706553	0.395	0.13	0	7	Ctsd
0	0.706427	0.835	0.487	0	7	Qk
0	0.705853	0.341	0.022	0	7	Adap2os
0	0.700508	0.394	0.136	0	7	Sirpa
0	0.700131	0.34	0.019	0	7	Blnk
0	0.695414	0.768	0.613	0	7	Macf1
0	0.695013	0.458	0.234	0	7	Maml3
0	0.693075	0.395	0.123	0	7	Etv6
0	0.689493	0.325	0.013	0	7	Cfh
0	0.681667	0.471	0.302	0	7	Arhgap5
0	0.676933	0.337	0.048	0	7	Rasgrp3
0	0.675334	0.404	0.212	0	7	Fchsd2
0	0.674647	0.269	0.008	0	7	Apobec1
0	0.674262	0.277	0.066	0	7	Myo1e
0	0.664059	0.318	0.009	0	7	Adap2
0	0.663018	0.523	0.428	0	7	Chd9
0	0.662687	0.35	0.078	0	7	Zfp710
0	0.660509	0.446	0.209	0	7	Pip4k2a
0	0.657755	0.427	0.221	0	7	Pitpnc1
0	0.65623	0.736	0.601	0	7	Ddx5
0	0.655078	0.318	0.011	0	7	Hk2
0	0.653226	0.32	0.007	0	7	Gm50035
0	0.651579	0.959	0.858	0	7	Nav3
0	0.650189	0.315	0.009	0	7	AU020206
0	0.649726	0.385	0.181	0	7	Acer3
0	0.644161	0.424	0.219	0	7	Plcl2
0	0.644147	0.313	0.058	0	7	Arhgap24
0	0.643703	0.291	0.009	0	7	Gm10790
0	0.641374	0.764	0.605	0	7	Cmss1
0	0.640014	0.326	0.035	0	7	Irak2
0	0.628032	0.496	0.387	0	7	Ptprj
0	0.622703	0.393	0.19	0	7	Smap2
0	0.618964	0.347	0.086	0	7	Bmp2k
0	0.613882	0.302	0.01	0	7	Mir142hg
0	0.610227	0.573	0.411	0	7	Cst3
0	0.610125	0.304	0.044	0	7	Lhfpl2
0	0.60975	0.352	0.17	0	7	4933406I18Rik
0	0.609518	0.489	0.346	0	7	Asap1
0	0.609459	0.324	0.07	0	7	Otulinl
0	0.609137	0.406	0.212	0	7	Picalm
0	0.609029	0.339	0.099	0	7	Ivns1abp
0	0.605603	0.374	0.164	0	7	Cux1
0	0.60447	0.443	0.287	0	7	Rap1gds1
0	0.601648	0.295	0.04	0	7	Pnpla7
0	0.600067	0.38	0.195	0	7	Asph
0	0.59395	0.378	0.174	0	7	Ubash3b
0	0.58861	0.272	0.009	0	7	Siglech
0	0.58327	0.959	0.735	0	7	Fth1
0	0.583184	0.304	0.077	0	7	Gm16337
0	0.58201	0.28	0.026	0	7	Gpr34
0	0.573128	0.315	0.077	0	7	C1qa
0	0.572162	0.329	0.086	0	7	Nek7
0	0.563996	0.392	0.211	0	7	Lrch1
0	0.561164	0.27	0.029	0	7	Anapc15
0	0.559553	0.37	0.197	0	7	Rnf216
0	0.559413	0.275	0.01	0	7	Gm5086
0	0.554452	0.292	0.054	0	7	Phyhd1
0	0.552746	0.493	0.362	0	7	Tbc1d5
0	0.548926	0.276	0.026	0	7	Gsap
0	0.548001	0.269	0.007	0	7	Pik3ap1
0	0.546281	0.263	0.024	0	7	Cd180
0	0.544259	0.304	0.065	0	7	C1qb
0	0.539254	0.263	0.01	0	7	Anxa3
0	0.535371	0.364	0.199	0	7	Gm16599
0	0.531683	0.341	0.143	0	7	Akap13
0	0.531634	0.345	0.146	0	7	Cd9
0	0.528325	0.266	0.042	0	7	Plek
0	0.524663	0.281	0.061	0	7	Mylip
0	0.521785	0.257	0.01	0	7	Rbm47
0	0.518059	0.257	0.007	0	7	Fgd2
0	0.50547	0.311	0.115	0	7	Serinc3
0	0.50503	0.323	0.183	0	7	P2ry12
0	0.50063	0.269	0.035	0	7	C1qc
1.78955e-281	0.526867	0.541	0.445	4.78758e-277	7	Itm2b
5.60283e-269	0.505303	0.45	0.332	1.49892e-264	7	Wnk1
2.28647e-266	0.50281	0.39	0.268	6.11698e-262	7	Zswim6
9.28542e-141	0.502795	0.383	0.319	2.48413e-136	7	Apbb2
0	1.4016	0.675	0.187	0	8	Cdh18
0	1.2902	0.715	0.372	0	8	Nrg1
0	1.26816	0.992	0.938	0	8	Meg3
0	1.24998	0.777	0.276	0	8	Sgcz
0	1.24333	0.995	0.881	0	8	Snhg11
0	1.09257	0.718	0.283	0	8	Tenm3
0	1.05983	0.797	0.437	0	8	Grid2
0	1.04571	0.846	0.563	0	8	Rora
0	1.00447	0.957	0.723	0	8	Cntnap2
0	0.996465	0.443	0.026	0	8	6330411D24Rik
0	0.969141	0.445	0.069	0	8	Rmst
0	0.96844	0.498	0.102	0	8	Zfhx3
0	0.924228	0.634	0.259	0	8	Mgat4c
0	0.886753	0.5	0.179	0	8	Grm8
0	0.885685	0.704	0.334	0	8	Pcdh7
0	0.862969	0.852	0.485	0	8	Ntm
0	0.860896	0.405	0.067	0	8	4930555F03Rik
0	0.853854	0.644	0.371	0	8	Cntn5
0	0.844722	0.394	0.072	0	8	Unc13c
0	0.84127	0.806	0.358	0	8	Gria4
0	0.836949	0.412	0.162	0	8	Zfp804b
0	0.83459	0.636	0.192	0	8	Usp29
0	0.826973	0.611	0.201	0	8	Cep112
0	0.825579	0.684	0.315	0	8	Cntn4
0	0.80476	0.942	0.915	0	8	Tenm2
0	0.801997	0.557	0.229	0	8	Pcdh15
0	0.78066	0.596	0.135	0	8	Lhfpl3
0	0.776629	0.967	0.887	0	8	Mdga2
0	0.770918	0.49	0.147	0	8	Gpc6
0	0.766842	0.569	0.142	0	8	Plcb4
0	0.759154	0.966	0.882	0	8	Ube3a
0	0.753186	0.65	0.391	0	8	Dgkb
0	0.750609	0.271	0.097	0	8	Il1rapl2
0	0.727801	0.668	0.506	0	8	Asic2
0	0.722621	0.643	0.324	0	8	Cntnap5a
0	0.714236	0.876	0.771	0	8	Lrrc4c
0	0.702877	0.369	0.162	0	8	Col25a1
0	0.700657	0.512	0.238	0	8	Unc5d
0	0.696096	0.515	0.244	0	8	Sgcd
0	0.690224	0.659	0.421	0	8	Robo2
0	0.688869	0.839	0.506	0	8	Rims2
0	0.687247	0.857	0.681	0	8	Dpp6
0	0.684074	0.669	0.378	0	8	Trpm3
0	0.682519	0.848	0.866	0	8	Nrxn3
0	0.681174	0.503	0.16	0	8	Rbms3
0	0.676726	0.887	0.705	0	8	Lingo2
0	0.660317	0.944	0.849	0	8	Ctnna2
0	0.649166	0.57	0.289	0	8	Inpp4b
0	0.645313	0.414	0.219	0	8	Sorcs1
0	0.643195	0.381	0.089	0	8	D030068K23Rik
0	0.640528	0.571	0.264	0	8	Gabrg3
0	0.63192	0.626	0.315	0	8	Galnt13
0	0.627915	0.366	0.062	0	8	C130073E24Rik
0	0.622833	0.603	0.382	0	8	Hdac9
0	0.620382	0.854	0.608	0	8	Fgf12
0	0.616658	0.755	0.409	0	8	Rian
0	0.611741	0.456	0.184	0	8	Nyap2
0	0.610073	0.438	0.105	0	8	Scn9a
0	0.60742	0.376	0.057	0	8	Hs3st5
0	0.59815	0.703	0.358	0	8	Agbl4
0	0.584809	0.458	0.181	0	8	Ptprt
0	0.584614	0.565	0.239	0	8	Rab3c
0	0.58048	0.419	0.06	0	8	Nhs
0	0.574564	0.339	0.063	0	8	Chrm2
0	0.57381	0.63	0.37	0	8	Fat3
0	0.573104	0.842	0.605	0	8	Snhg14
0	0.571538	0.418	0.173	0	8	Cdh13
0	0.56801	0.632	0.291	0	8	Peg3
0	0.566163	0.642	0.335	0	8	Astn2
0	0.565035	0.435	0.156	0	8	Gm15398
0	0.562755	0.742	0.31	0	8	Dpp10
0	0.557033	0.307	0.089	0	8	Htr2c
0	0.552217	0.876	0.749	0	8	Ccser1
0	0.545757	0.605	0.351	0	8	Robo1
0	0.544381	0.697	0.282	0	8	Galntl6
0	0.543222	0.297	0.05	0	8	Gm45321
0	0.539849	0.987	0.934	0	8	Fgf14
0	0.535925	0.621	0.31	0	8	5330434G04Rik
0	0.530739	0.275	0.05	0	8	Cdh4
0	0.528724	0.538	0.243	0	8	Slc35f1
0	0.528413	0.641	0.342	0	8	A230057D06Rik
0	0.52818	0.362	0.07	0	8	Gad2
0	0.527255	0.281	0.072	0	8	Rorb
0	0.526264	0.591	0.264	0	8	Osbpl9
0	0.521339	0.648	0.351	0	8	Tenm4
0	0.520984	0.373	0.077	0	8	Kcnip1
0	0.517278	0.419	0.11	0	8	Cntn6
0	0.514587	0.5	0.295	0	8	Ntng1
0	0.512722	0.558	0.248	0	8	A230006K03Rik
0	0.510426	0.345	0.109	0	8	Nxph1
0	0.50433	0.719	0.452	0	8	Cdr1os
0	0.502586	0.888	0.867	0	8	Il1rapl1
0	0.501255	0.404	0.146	0	8	Pdzrn4
3.44009e-283	0.512857	0.693	0.515	9.20326e-279	8	Dcc
1.04647e-243	0.501804	0.625	0.437	2.79961e-239	8	Pde10a
1.94961e-236	0.642689	0.289	0.157	5.2158e-232	8	Meis2
0	2.03761	0.958	0.2	0	9	Hs3st4
0	1.83757	0.811	0.225	0	9	Trps1
0	1.79959	0.939	0.466	0	9	Tafa1
0	1.6923	0.966	0.244	0	9	Mgat4c
0	1.69177	0.588	0.051	0	9	Gm32647
0	1.63299	0.885	0.205	0	9	Grik4
0	1.52605	0.937	0.368	0	9	Kcnq5
0	1.48814	0.869	0.173	0	9	Trhde
0	1.32531	0.895	0.208	0	9	Cpne4
0	1.31199	0.996	0.736	0	9	Epha6
0	1.29936	0.991	0.655	0	9	Pde4d
0	1.27725	0.991	0.641	0	9	Schip1
0	1.24334	0.979	0.718	0	9	Frmpd4
0	1.22381	0.783	0.133	0	9	Gm49678
0	1.20484	0.746	0.15	0	9	Cntnap5c
0	1.20062	0.94	0.321	0	9	Khdrbs3
0	1.19838	0.902	0.272	0	9	9530059O14Rik
0	1.18508	0.947	0.435	0	9	Prkca
0	1.17079	0.935	0.504	0	9	Dcc
0	1.1304	0.784	0.196	0	9	Luzp2
0	1.0986	0.98	0.607	0	9	Dock4
0	1.09524	0.953	0.7	0	9	Epha5
0	1.06234	0.999	0.859	0	9	Nrxn3
0	1.04259	0.713	0.085	0	9	Ccbe1
0	1.04191	0.893	0.275	0	9	Chrm3
0	1.01125	0.609	0.104	0	9	Slit2
0	0.998629	0.655	0.059	0	9	Nectin3
0	0.991344	0.966	0.561	0	9	Cacna1a
0	0.989592	0.911	0.413	0	9	Unc5c
0	0.98246	0.802	0.277	0	9	Gm12296
0	0.974689	0.85	0.299	0	9	Nkain3
0	0.947781	0.86	0.328	0	9	Shisa6
0	0.94613	0.96	0.515	0	9	Clstn2
0	0.940327	0.846	0.267	0	9	Spock1
0	0.939251	0.845	0.382	0	9	Dgkb
0	0.936735	0.91	0.334	0	9	Ryr3
0	0.883897	0.946	0.506	0	9	Prkg1
0	0.868259	0.872	0.426	0	9	Dok6
0	0.862398	0.668	0.229	0	9	Neto1
0	0.845185	0.631	0.194	0	9	Epha3
0	0.843789	0.969	0.652	0	9	Cadps
0	0.841194	0.893	0.416	0	9	Cacna2d3
0	0.836615	0.569	0.079	0	9	4930473D10Rik
0	0.830844	0.627	0.113	0	9	Raver2
0	0.798718	0.811	0.287	0	9	Ak5
0	0.788596	0.689	0.188	0	9	Sv2b
0	0.786069	0.838	0.507	0	9	Stxbp5l
0	0.781961	0.688	0.249	0	9	4921511C10Rik
0	0.780109	0.676	0.247	0	9	Cdh9
0	0.775313	0.684	0.172	0	9	Thsd7b
0	0.761594	0.832	0.365	0	9	Gm26871
0	0.760207	0.597	0.097	0	9	Rnf182
0	0.736198	0.599	0.159	0	9	Brinp2
0	0.720029	0.8	0.446	0	9	Gm36975
0	0.714868	0.751	0.28	0	9	Nrp1
0	0.711104	0.987	0.922	0	9	Rbfox1
0	0.707428	0.977	0.745	0	9	Rims1
0	0.700456	0.677	0.212	0	9	4921534H16Rik
0	0.699271	0.925	0.453	0	9	Galnt17
0	0.698778	0.733	0.329	0	9	Ptprg
0	0.695574	0.548	0.102	0	9	Cachd1
0	0.687974	0.847	0.558	0	9	Brinp1
0	0.685384	0.997	0.762	0	9	Zbtb20
0	0.6836	0.876	0.41	0	9	Celf4
0	0.679203	0.658	0.167	0	9	Elavl2
0	0.675185	0.877	0.447	0	9	Cdk14
0	0.67501	0.872	0.447	0	9	Pcsk2
0	0.666546	0.747	0.268	0	9	Zfp385b
0	0.653775	0.924	0.507	0	9	Cacna1c
0	0.648845	0.592	0.112	0	9	Fstl5
0	0.644033	0.738	0.334	0	9	Sh3gl2
0	0.642503	0.614	0.188	0	9	4930547E14Rik
0	0.630395	0.708	0.273	0	9	Focad
0	0.627158	0.687	0.206	0	9	Kcnc2
0	0.623027	0.654	0.221	0	9	Susd6
0	0.620549	0.741	0.267	0	9	Pde1a
0	0.620517	0.562	0.117	0	9	Pkp2
0	0.619185	0.808	0.392	0	9	Rapgef2
0	0.615006	0.504	0.098	0	9	Dpf3
0	0.614116	0.96	0.933	0	9	Opcml
0	0.607762	0.752	0.321	0	9	Cdh11
0	0.603226	0.817	0.388	0	9	Epha4
0	0.599117	0.943	0.724	0	9	Cntnap2
0	0.597907	0.597	0.192	0	9	Gm16183
0	0.596467	0.448	0.051	0	9	Arhgef26
0	0.594977	0.926	0.581	0	9	Cnksr2
0	0.591003	0.868	0.51	0	9	Nr3c2
0	0.586653	0.584	0.149	0	9	Neurod6
0	0.58179	0.96	0.697	0	9	Dlgap2
0	0.579534	0.748	0.327	0	9	Klhl29
0	0.578796	0.836	0.411	0	9	Msra
0	0.576367	0.439	0.053	0	9	9530026P05Rik
0	0.574777	0.516	0.124	0	9	Sema3e
0	0.573248	0.514	0.136	0	9	Akap13
0	0.572584	0.999	0.929	0	9	Nlgn1
0	0.57099	0.993	0.772	0	9	Gria1
0	0.566915	0.674	0.286	0	9	Kcnt2
0	0.566455	0.511	0.146	0	9	Peak1
0	0.561485	0.888	0.49	0	9	Nell2
0	0.56093	0.935	0.688	0	9	Gm20642
0	0.558427	0.427	0.053	0	9	Rerg
0	0.55836	0.645	0.249	0	9	Mpped2
0	0.553118	0.77	0.366	0	9	Ano3
0	0.546327	0.809	0.452	0	9	Syn2
0	0.544321	0.901	0.532	0	9	Enox1
0	0.536761	0.382	0.047	0	9	Gm28153
0	0.536624	0.64	0.262	0	9	Rtl4
0	0.527719	0.744	0.356	0	9	Aopep
0	0.523376	0.747	0.359	0	9	Gm44151
0	0.523003	0.878	0.552	0	9	Pigk
0	0.520719	0.398	0.058	0	9	4921539H07Rik
0	0.515979	1	1	0	9	Malat1
0	0.515323	0.667	0.295	0	9	Bcl11a
0	0.512681	0.976	0.784	0	9	Erc2
0	0.511963	0.933	0.725	0	9	Nrg3os
0	0.511571	0.66	0.294	0	9	Aff3
0	0.51137	0.78	0.362	0	9	Mctp1
0	0.505418	0.583	0.215	0	9	Rnf112
0	0.503806	0.631	0.276	0	9	Adcy9
0	0.503806	0.283	0.05	0	9	Col11a1
0	0.501387	0.976	0.858	0	9	Nav3
0	0.500281	0.657	0.278	0	9	Galnt18
3.46624e-288	0.537851	0.458	0.27	9.27324e-284	9	Zfp804a
0	2.9257	0.605	0.311	0	10	Adarb2
0	2.62005	0.967	0.277	0	10	Grip1
0	2.06552	0.848	0.23	0	10	Npas3
0	1.95244	0.998	0.861	0	10	Nrxn3
0	1.81041	0.791	0.25	0	10	Erbb4
0	1.76347	0.504	0.068	0	10	4930555F03Rik
0	1.5866	0.64	0.066	0	10	Gm38505
0	1.56595	0.828	0.282	0	10	Galntl6
0	1.52665	0.516	0.106	0	10	Nxph1
0	1.52555	0.655	0.111	0	10	Grik1
0	1.51631	0.533	0.038	0	10	Col19a1
0	1.51486	0.668	0.053	0	10	Kcnmb2
0	1.41204	0.76	0.209	0	10	Kcnc2
0	1.37183	0.618	0.026	0	10	Dlx6os1
0	1.30786	0.754	0.155	0	10	Rbms3
0	1.29915	0.781	0.325	0	10	Etl4
0	1.29714	0.714	0.087	0	10	Grip1os2
0	1.28269	0.46	0.062	0	10	C130073E24Rik
0	1.27038	0.475	0.085	0	10	Cnr1
0	1.26456	0.43	0.162	0	10	Col25a1
0	1.26095	0.431	0.048	0	10	Gm45321
0	1.25334	0.811	0.25	0	10	Sox2ot
0	1.17101	0.966	0.726	0	10	Cntnap2
0	1.1464	0.998	0.938	0	10	Meg3
0	1.13822	0.603	0.072	0	10	Kcnip1
0	1.12731	0.997	0.882	0	10	Snhg11
0	1.10103	0.591	0.142	0	10	Ptprm
0	1.0994	0.412	0.044	0	10	Gm2516
0	1.09066	0.858	0.489	0	10	Ntm
0	1.07109	0.833	0.347	0	10	Robo1
0	1.04562	0.692	0.246	0	10	Synpr
0	1.03388	0.671	0.172	0	10	Elavl2
0	1.03239	0.829	0.362	0	10	Gria4
0	1.01461	0.429	0.045	0	10	Reln
0	0.993851	0.907	0.609	0	10	Fgf12
0	0.916878	0.574	0.118	0	10	Fstl5
0	0.888387	0.804	0.425	0	10	Cacna2d3
0	0.883869	0.49	0.09	0	10	Sdk1
0	0.843288	0.47	0.243	0	10	Unc5d
0	0.837032	0.789	0.504	0	10	Asic2
0	0.836404	0.577	0.066	0	10	Gad2
0	0.832453	0.886	0.681	0	10	Sntg1
0	0.832153	0.596	0.236	0	10	Neto1
0	0.829375	0.499	0.248	0	10	Sgcd
0	0.826413	0.69	0.242	0	10	Slc35f1
0	0.795563	0.868	0.664	0	10	Xkr4
0	0.790697	0.802	0.441	0	10	Grid2
0	0.789099	0.619	0.375	0	10	Cntn5
0	0.781626	0.667	0.24	0	10	Rab3c
0	0.77338	0.394	0.187	0	10	Ptprt
0	0.77322	0.501	0.218	0	10	Slc44a5
0	0.755536	0.643	0.262	0	10	Thrb
0	0.740155	0.468	0.07	0	10	Myo16
0	0.738006	0.532	0.164	0	10	Cntnap5c
0	0.730062	0.511	0.061	0	10	Nhs
0	0.72991	0.459	0.039	0	10	Gm47027
0	0.727409	0.699	0.288	0	10	Chrm3
0	0.72282	0.749	0.342	0	10	A230057D06Rik
0	0.721989	0.805	0.491	0	10	Pclo
0	0.716701	0.402	0.176	0	10	Cdh13
0	0.713721	0.467	0.046	0	10	Maf
0	0.709953	0.411	0.103	0	10	Grin3a
0	0.705229	0.4	0.071	0	10	Alk
0	0.687416	0.396	0.154	0	10	Gpc6
0	0.68158	0.458	0.223	0	10	Sorcs3
0	0.679709	0.811	0.411	0	10	Rian
0	0.67831	0.396	0.021	0	10	Igf1
0	0.662248	0.405	0.053	0	10	Dlx1as
0	0.658848	0.547	0.293	0	10	Tenm3
0	0.653113	0.77	0.596	0	10	Oxr1
0	0.64976	0.573	0.199	0	10	Usp29
0	0.637864	0.652	0.293	0	10	Zfp536
0	0.631523	0.384	0.079	0	10	Kctd8
0	0.628575	0.594	0.19	0	10	A330076H08Rik
0	0.621824	0.674	0.276	0	10	Hcn1
0	0.620586	0.617	0.249	0	10	A230006K03Rik
0	0.615501	0.919	0.836	0	10	Grik2
0	0.613198	0.544	0.254	0	10	Gm1992
0	0.610343	0.979	0.884	0	10	Tcf4
0	0.608686	0.679	0.312	0	10	5330434G04Rik
0	0.596074	0.4	0.191	0	10	Tmtc2
0	0.595377	0.477	0.098	0	10	Gad1
0	0.585767	0.392	0.066	0	10	8030451O07Rik
0	0.585472	0.969	0.882	0	10	Ube3a
0	0.582734	0.346	0.08	0	10	Utrn
0	0.57392	0.277	0.028	0	10	Gm45323
0	0.573629	0.575	0.232	0	10	Pcdh15
0	0.573356	0.419	0.196	0	10	Trhde
0	0.571613	0.991	0.957	0	10	Nrxn1
0	0.570545	0.534	0.269	0	10	Gabrg3
0	0.570401	0.496	0.163	0	10	Dner
0	0.566552	0.638	0.356	0	10	Pam
0	0.566054	0.38	0.101	0	10	Necab1
0	0.5562	0.472	0.128	0	10	Vstm2a
0	0.555402	0.517	0.282	0	10	Zfp385b
0	0.552237	0.834	0.51	0	10	Rims2
0	0.551625	0.462	0.139	0	10	Fgf1
0	0.544477	0.447	0.144	0	10	Gm48321
0	0.540024	0.276	0.028	0	10	4930447N08Rik
0	0.537542	0.645	0.294	0	10	Peg3
0	0.53536	0.537	0.233	0	10	Runx1t1
0	0.52738	0.407	0.11	0	10	Scn9a
0	0.522909	0.355	0.039	0	10	Npas1
0	0.521116	0.918	0.798	0	10	Ctnnd2
0	0.519433	0.884	0.662	0	10	Pde4d
0	0.515203	0.588	0.288	0	10	Sgcz
0	0.50476	0.441	0.157	0	10	Rasgrf2
0	0.50472	0.723	0.364	0	10	Mir100hg
0	0.502567	0.479	0.174	0	10	Ubash3b
0	0.500706	0.576	0.332	0	10	Slc2a13
0	0.500045	0.322	0.042	0	10	Vwc2
2.43062e-301	0.537059	0.563	0.325	6.50265e-297	10	Tenm1
4.47819e-301	0.566407	0.576	0.341	1.19805e-296	10	Astn2
4.95039e-298	0.538638	0.482	0.26	1.32438e-293	10	Brinp3
1.88341e-259	0.522251	0.509	0.301	5.03867e-255	10	A830018L16Rik
7.38976e-246	0.647968	0.47	0.279	1.97698e-241	10	Thsd7a
5.09249e-233	0.546558	0.554	0.344	1.36239e-228	10	Pcdh7
1.12947e-196	0.664936	0.506	0.325	3.02167e-192	10	Cntn4
4.34317e-28	0.642439	0.26	0.218	1.16193e-23	10	Cadps2
0	1.74041	0.978	0.28	0	11	Galntl6
0	1.42048	0.993	0.785	0	11	Atp2b1
0	1.32208	0.991	0.74	0	11	Epha6
0	1.21706	0.975	0.479	0	11	Hs6st3
0	1.09911	0.965	0.588	0	11	Cacnb2
0	1.00608	0.993	0.726	0	11	Cntnap2
0	0.938195	0.995	0.867	0	11	Grin2b
0	0.934435	0.863	0.344	0	11	Ryr3
0	0.899744	0.884	0.38	0	11	Kcnh7
0	0.894179	0.935	0.473	0	11	Tafa1
0	0.870055	0.851	0.383	0	11	Arl15
0	0.865331	0.798	0.287	0	11	Chrm3
0	0.839406	0.977	0.715	0	11	Calm1
0	0.82743	0.777	0.287	0	11	Iqgap2
0	0.827274	0.992	0.844	0	11	Grin2a
0	0.816241	0.86	0.41	0	11	Prkcb
0	0.785752	0.937	0.57	0	11	Calm2
0	0.773613	0.644	0.179	0	11	Man1a
0	0.750869	0.635	0.128	0	11	Gm2164
0	0.74781	0.727	0.297	0	11	Brd9
0	0.747246	0.807	0.334	0	11	Khdrbs3
0	0.746125	0.804	0.39	0	11	Prnp
0	0.743924	0.956	0.595	0	11	Slc8a1
0	0.733683	0.777	0.32	0	11	Kcnn2
0	0.730558	0.986	0.776	0	11	Gria1
0	0.72037	0.769	0.273	0	11	Pde1a
0	0.695792	0.656	0.205	0	11	Rasgrp1
0	0.69395	0.842	0.468	0	11	Ppm1e
0	0.68365	0.527	0.079	0	11	Gm10754
0	0.679903	0.615	0.148	0	11	Gm49678
0	0.678284	0.945	0.674	0	11	Dmd
0	0.669443	0.93	0.607	0	11	Camk2a
0	0.664781	0.601	0.156	0	11	Neurod6
0	0.664424	0.768	0.275	0	11	Hcn1
0	0.653153	0.725	0.308	0	11	Fam189a1
0	0.642818	0.589	0.16	0	11	Plk2
0	0.639224	0.786	0.38	0	11	St6galnac5
0	0.637793	0.492	0.073	0	11	Gm2115
0	0.635783	0.998	0.935	0	11	Gria2
0	0.625783	0.597	0.195	0	11	4930547E14Rik
0	0.621762	0.73	0.332	0	11	Itpr1
0	0.621681	0.902	0.587	0	11	Cnksr2
0	0.613601	0.543	0.117	0	11	Cpne8
0	0.61075	0.922	0.506	0	11	Pex5l
0	0.606419	1	0.938	0	11	Meg3
0	0.604235	0.571	0.159	0	11	Dkk3
0	0.602189	0.628	0.218	0	11	Sorcs3
0	0.600259	0.592	0.196	0	11	Arhgap12
0	0.599977	0.541	0.129	0	11	Sema3e
0	0.596985	0.993	0.904	0	11	Ppp3ca
0	0.596108	0.629	0.204	0	11	Gm10848
0	0.593097	0.932	0.58	0	11	Tmsb4x
0	0.591546	0.576	0.169	0	11	Sh3rf1
0	0.591111	0.344	0.064	0	11	4921539H07Rik
0	0.589016	0.875	0.554	0	11	Atp1b1
0	0.583292	0.732	0.347	0	11	Nos1ap
0	0.57685	1	0.883	0	11	Snhg11
0	0.57207	0.628	0.241	0	11	Bcl11b
0	0.558667	0.875	0.532	0	11	Hsp90ab1
0	0.555798	0.567	0.184	0	11	Prkcg
0	0.554076	0.784	0.418	0	11	Msra
0	0.550406	0.998	0.922	0	11	Rbfox1
0	0.548622	0.772	0.4	0	11	Cpe
0	0.543869	0.64	0.264	0	11	Gm13269
0	0.542777	0.626	0.207	0	11	Cadps2
0	0.541676	0.548	0.175	0	11	Hpca
0	0.540907	0.895	0.649	0	11	Hivep2
0	0.540565	0.564	0.216	0	11	Frrs1l
0	0.539771	0.753	0.381	0	11	5730522E02Rik
0	0.53609	0.559	0.165	0	11	Cntnap5c
0	0.534741	0.519	0.149	0	11	Itpka
0	0.525968	0.993	0.932	0	11	Adgrb3
0	0.524522	0.642	0.278	0	11	Slc17a7
0	0.52341	0.976	0.853	0	11	Grm5
0	0.513967	0.76	0.4	0	11	Actb
0	0.510139	0.541	0.192	0	11	Ppp3r1
0	0.50789	0.831	0.463	0	11	Galnt17
0	0.501458	0.422	0.095	0	11	Cpne7
0	0.500762	0.549	0.204	0	11	Camkv
0	0.500483	0.739	0.387	0	11	Ext1
5.47339e-173	0.534725	0.477	0.296	1.4643e-168	11	Tenm3
0	3.58283	0.988	0.247	0	12	Erbb4
0	2.41863	0.95	0.096	0	12	Nxph1
0	2.34141	0.94	0.258	0	12	Gabrg3
0	2.33335	0.983	0.28	0	12	Grip1
0	2.08221	0.964	0.281	0	12	Galntl6
0	1.82628	0.735	0.221	0	12	Fgf13
0	1.75734	0.784	0.211	0	12	Kcnc2
0	1.74405	0.753	0.111	0	12	Grik1
0	1.62807	0.847	0.051	0	12	Kcnmb2
0	1.5665	0.784	0.284	0	12	Sgcz
0	1.51826	0.835	0.137	0	12	Ptprm
0	1.48996	0.714	0.087	0	12	Cntnap4
0	1.39422	0.712	0.374	0	12	Cntn5
0	1.37204	0.826	0.156	0	12	Rbms3
0	1.29184	0.893	0.272	0	12	Hcn1
0	1.27523	0.901	0.362	0	12	Gria4
0	1.27321	0.854	0.334	0	12	Astn2
0	1.24933	0.71	0.322	0	12	Tenm1
0	1.16404	0.665	0.065	0	12	Alk
0	1.16007	0.982	0.726	0	12	Cntnap2
0	1.15348	0.73	0.236	0	12	Unc5d
0	1.15056	0.556	0.162	0	12	Zfp804b
0	1.1117	0.714	0.09	0	12	Grip1os2
0	1.10972	0.999	0.883	0	12	Snhg11
0	1.08525	0.841	0.613	0	12	Fgf12
0	1.08066	0.849	0.289	0	12	Zfp536
0	1.07797	0.3	0.05	0	12	Reln
0	1.07644	0.553	0.107	0	12	Scn9a
0	1.03796	0.684	0.094	0	12	Gad1
0	1.03495	0.762	0.172	0	12	Elavl2
0	1.02968	0.809	0.349	0	12	Robo1
0	1.0182	0.643	0.298	0	12	A830018L16Rik
0	1.01496	0.454	0.186	0	12	Ptprt
0	1.01388	0.777	0.327	0	12	Zmat4
0	0.980898	0.759	0.328	0	12	Slc2a13
0	0.957581	0.999	0.938	0	12	Meg3
0	0.955263	0.585	0.068	0	12	Gad2
0	0.950908	0.276	0.1	0	12	Il1rapl2
0	0.95022	0.945	0.663	0	12	Xkr4
0	0.947387	0.514	0.187	0	12	Nyap2
0	0.941394	0.696	0.158	0	12	Dner
0	0.926091	0.514	0.041	0	12	Col19a1
0	0.923402	0.548	0.031	0	12	Dlx6os1
0	0.905655	0.706	0.208	0	12	Sh3rf3
0	0.904117	0.893	0.663	0	12	Pde4d
0	0.889016	0.631	0.086	0	12	Slc6a1
0	0.887013	0.502	0.053	0	12	Btbd11
0	0.886086	0.489	0.073	0	12	Gm38505
0	0.877772	0.747	0.276	0	12	Zfp385b
0	0.876545	0.52	0.166	0	12	Cntnap5c
0	0.873669	0.646	0.156	0	12	Dlc1
0	0.870684	0.639	0.198	0	12	Esrrg
0	0.859095	0.86	0.405	0	12	Mef2c
0	0.858649	0.353	0.036	0	12	Pde11a
0	0.846048	0.486	0.044	0	12	Gm45904
0	0.831421	0.771	0.346	0	12	Gabrb2
0	0.828825	0.642	0.144	0	12	Kcnc1
0	0.828411	0.677	0.263	0	12	Thrb
0	0.827154	0.937	0.658	0	12	Cadps
0	0.808727	0.652	0.331	0	12	Etl4
0	0.79369	0.778	0.31	0	12	5330434G04Rik
0	0.789101	0.582	0.157	0	12	Tmem132d
0	0.782381	0.528	0.077	0	12	Kcnip1
0	0.768011	0.293	0.037	0	12	6330411D24Rik
0	0.764551	0.596	0.201	0	12	Sox5
0	0.762013	0.572	0.137	0	12	Fgf1
0	0.759473	0.994	0.935	0	12	Dlgap1
0	0.758082	0.677	0.241	0	12	Rab3c
0	0.744743	0.61	0.16	0	12	Cit
0	0.733684	0.637	0.252	0	12	Gm1992
0	0.727003	0.786	0.353	0	12	Pam
0	0.723295	0.947	0.702	0	12	Dlgap2
0	0.718555	0.518	0.047	0	12	Maf
0	0.709622	0.559	0.128	0	12	4933413L06Rik
0	0.700802	0.327	0.075	0	12	4930555F03Rik
0	0.695303	0.813	0.399	0	12	Ntrk2
0	0.694868	0.4	0.029	0	12	Adra1a
0	0.677282	0.43	0.024	0	12	Kcns3
0	0.675191	0.415	0.074	0	12	Sox6
0	0.673524	0.491	0.129	0	12	Vstm2a
0	0.670537	0.659	0.249	0	12	Ptchd4
0	0.66837	0.537	0.183	0	12	Serpini1
0	0.661632	0.682	0.312	0	12	Klf12
0	0.661626	0.581	0.27	0	12	Zfp804a
0	0.658996	0.789	0.383	0	12	Kcnh7
0	0.656627	0.498	0.144	0	12	Gm48321
0	0.656097	0.39	0.118	0	12	Slit2
0	0.647861	0.607	0.246	0	12	Srrm4
0	0.643887	0.463	0.041	0	12	Gm47027
0	0.640281	0.878	0.51	0	12	Rims2
0	0.636623	0.982	0.923	0	12	Rbfox1
0	0.636475	0.588	0.23	0	12	4930517O19Rik
0	0.632227	0.506	0.236	0	12	Pcdh15
0	0.631729	0.549	0.122	0	12	Osbpl3
0	0.630634	0.74	0.344	0	12	A230057D06Rik
0	0.629732	0.435	0.078	0	12	Utrn
0	0.62859	0.461	0.115	0	12	Cemip
0	0.62803	0.554	0.274	0	12	Alcam
0	0.620938	0.444	0.08	0	12	Gm13629
0	0.619035	0.491	0.145	0	12	Adamts17
0	0.618016	0.889	0.681	0	12	Sntg1
0	0.611709	0.698	0.292	0	12	Scn1a
0	0.6082	0.387	0.044	0	12	Rnf144b
0	0.605234	0.596	0.191	0	12	A330076H08Rik
0	0.599537	0.45	0.072	0	12	Myo16
0	0.592903	0.705	0.346	0	12	Rapgef4
0	0.592717	0.803	0.413	0	12	Rian
0	0.590598	0.476	0.079	0	12	Tm6sf1
0	0.589034	0.843	0.539	0	12	Ctnna3
0	0.588673	0.584	0.293	0	12	Tenm3
0	0.588508	0.345	0.069	0	12	Plcxd3
0	0.585948	0.968	0.883	0	12	Ube3a
0	0.585682	0.572	0.223	0	12	Gabra1
0	0.58499	0.356	0.062	0	12	Sox5os4
0	0.583229	0.713	0.361	0	12	Atrnl1
0	0.5818	0.418	0.057	0	12	Tox3
0	0.573363	0.41	0.161	0	12	Gm15398
0	0.56947	0.445	0.065	0	12	Nhs
0	0.567538	0.439	0.161	0	12	4930445B16Rik
0	0.566176	0.799	0.435	0	12	Pde10a
0	0.564722	0.403	0.073	0	12	Gpr176
0	0.564633	0.549	0.242	0	12	Trps1
0	0.562623	0.671	0.295	0	12	Peg3
0	0.556638	0.265	0.011	0	12	Hapln1
0	0.556601	0.957	0.862	0	12	Nrxn3
0	0.55409	0.725	0.341	0	12	Spock3
0	0.552456	0.549	0.174	0	12	Ubash3b
0	0.550767	0.377	0.042	0	12	Vwc2
0	0.542769	0.702	0.357	0	12	Magi1
0	0.542449	0.634	0.258	0	12	Sox2ot
0	0.538169	0.404	0.055	0	12	Dlx1as
0	0.519718	0.332	0.021	0	12	Sox1ot
0	0.519277	0.69	0.349	0	12	Mir124a-1hg
0	0.518858	0.507	0.188	0	12	Rapgef4os1
0	0.518752	0.25	0.024	0	12	Egfr
0	0.5166	0.467	0.151	0	12	Ints6l
0	0.516393	0.98	0.884	0	12	Tcf4
0	0.513309	0.517	0.199	0	12	Atp11b
0	0.510166	0.402	0.044	0	12	Afap1
0	0.503368	0.695	0.357	0	12	Limch1
8.6904e-304	0.54792	0.687	0.424	2.32494e-299	12	Robo2
2.74284e-295	0.514041	0.927	0.777	7.33792e-291	12	Lrrtm4
2.07166e-293	0.803529	0.355	0.166	5.54232e-289	12	Col25a1
2.51768e-278	0.548014	0.888	0.751	6.73556e-274	12	Rims1
1.01918e-262	0.675249	0.839	0.774	2.72663e-258	12	Lrrc4c
1.46285e-256	0.785138	0.65	0.429	3.91358e-252	12	Unc5c
1.32707e-233	0.522798	0.562	0.331	3.55031e-229	12	Cntnap5a
2.98048e-226	0.519161	0.359	0.178	7.97367e-222	12	Cdh13
6.95068e-84	0.725003	0.717	0.73	1.85951e-79	12	Frmpd4
0	3.20326	0.93	0.223	0	13	Wdr17
0	3.08454	0.954	0.262	0	13	Slc1a2
0	3.08386	0.943	0.129	0	13	Gpc5
0	2.0179	0.817	0.078	0	13	Gm20713
0	1.92525	0.928	0.232	0	13	Npas3
0	1.8591	0.98	0.488	0	13	Ntm
0	1.74997	0.723	0.208	0	13	Luzp2
0	1.63124	0.733	0.075	0	13	Slc1a3
0	1.62965	0.997	0.957	0	13	Nrxn1
0	1.60108	0.832	0.271	0	13	Slc4a4
0	1.59522	0.763	0.059	0	13	Atp1a2
0	1.59197	0.74	0.06	0	13	Plpp3
0	1.54883	0.787	0.196	0	13	Gm3764
0	1.54253	0.809	0.171	0	13	Ptprz1
0	1.46342	0.815	0.256	0	13	Msi2
0	1.45839	0.685	0.086	0	13	Prex2
0	1.42919	0.697	0.064	0	13	Rorb
0	1.42554	0.755	0.216	0	13	Pitpnc1
0	1.37792	0.999	0.968	0	13	Lsamp
0	1.3602	0.663	0.067	0	13	Rgs20
0	1.34612	0.806	0.409	0	13	Cst3
0	1.32616	0.826	0.416	0	13	Gm35188
0	1.27452	0.923	0.664	0	13	Gabrb1
0	1.25937	0.907	0.567	0	13	Rora
0	1.25483	0.898	0.615	0	13	Mir99ahg
0	1.24784	0.776	0.344	0	13	Dtna
0	1.22991	0.715	0.367	0	13	Tspan7
0	1.20427	0.779	0.38	0	13	Trpm3
0	1.20051	0.881	0.614	0	13	Macf1
0	1.18697	0.658	0.144	0	13	Acsl3
0	1.17988	0.774	0.401	0	13	Cpe
0	1.16446	0.69	0.207	0	13	Sparcl1
0	1.13442	0.966	0.797	0	13	Ctnnd2
0	1.06646	0.783	0.4	0	13	Nfia
0	1.04652	0.767	0.365	0	13	Mir100hg
0	1.04567	0.624	0.163	0	13	Farp1
0	1.03505	0.877	0.664	0	13	Son
0	1.01786	0.723	0.238	0	13	Trps1
0	1.00912	0.816	0.632	0	13	Dclk1
0	0.983007	0.557	0.108	0	13	Sat1
0	0.982786	0.607	0.144	0	13	Sash1
0	0.977109	0.55	0.064	0	13	Lama2
0	0.968136	0.522	0.027	0	13	F3
0	0.967212	0.572	0.111	0	13	Sfxn5
0	0.96139	0.527	0.011	0	13	Gm6145
0	0.947554	0.746	0.393	0	13	Dgkb
0	0.933425	0.573	0.07	0	13	Sox6
0	0.926581	0.476	0.039	0	13	Nhsl1
0	0.914061	0.507	0.122	0	13	Mt1
0	0.912104	0.665	0.301	0	13	Arhgap5
0	0.894644	0.488	0.018	0	13	Bmpr1b
0	0.878083	0.604	0.268	0	13	Hdac8
0	0.87774	0.494	0.067	0	13	Tprkb
0	0.869463	0.515	0.096	0	13	Prdx6
0	0.861355	0.52	0.15	0	13	Cspg5
0	0.842409	0.529	0.123	0	13	Glul
0	0.8399	0.506	0.063	0	13	Mertk
0	0.835118	0.514	0.091	0	13	Appl2
0	0.831576	0.467	0.037	0	13	Pla2g7
0	0.827896	0.587	0.183	0	13	Ptprt
0	0.822668	0.793	0.564	0	13	Gpm6b
0	0.802155	0.588	0.279	0	13	Ptn
0	0.797939	0.422	0.044	0	13	Gm31356
0	0.782919	0.748	0.595	0	13	B3galt1
0	0.777475	0.875	0.494	0	13	Qk
0	0.775257	0.464	0.043	0	13	Ndrg2
0	0.772876	0.442	0.031	0	13	Phkg1
0	0.772214	0.466	0.066	0	13	Htra1
0	0.767342	0.877	0.729	0	13	Plcb1
0	0.764498	0.46	0.031	0	13	Ntsr2
0	0.762834	0.379	0.027	0	13	Slc6a11
0	0.76189	0.514	0.149	0	13	Ttyh1
0	0.758131	0.439	0.018	0	13	Nwd1
0	0.756684	0.483	0.134	0	13	Nckap5
0	0.75612	0.504	0.122	0	13	Glud1
0	0.740285	0.675	0.465	0	13	Pbx1
0	0.739327	0.671	0.408	0	13	Ckb
0	0.733305	0.52	0.194	0	13	Ddhd1
0	0.72996	0.7	0.502	0	13	Tnik
0	0.727833	0.412	0.009	0	13	Gli3
0	0.723136	0.413	0.058	0	13	Tmem47
0	0.71013	0.416	0.139	0	13	hapoE-transgene
0	0.705858	0.397	0.014	0	13	Slc39a12
0	0.70558	0.553	0.207	0	13	Myo6
0	0.692098	0.353	0.015	0	13	Slc7a11
0	0.692027	0.743	0.546	0	13	Syne1
0	0.688294	0.992	0.767	0	13	Zbtb20
0	0.68675	0.39	0.019	0	13	Gja1
0	0.677327	0.797	0.668	0	13	Frmd4a
0	0.664178	0.57	0.295	0	13	Grm3
0	0.663448	0.501	0.213	0	13	Adk
0	0.658004	0.395	0.062	0	13	Phka1
0	0.65377	0.396	0.06	0	13	Paqr8
0	0.645878	0.408	0.077	0	13	Rmst
0	0.644841	0.51	0.238	0	13	Ahcyl1
0	0.641415	0.361	0.022	0	13	Kank1
0	0.640963	0.69	0.5	0	13	Hnrnpa2b1
0	0.629153	0.59	0.385	0	13	Gnao1
0	0.628959	0.546	0.331	0	13	Fmn2
0	0.623233	0.335	0.012	0	13	Slco1c1
0	0.61767	0.321	0.016	0	13	Aqp4
0	0.604626	0.385	0.063	0	13	Bcan
0	0.594074	0.324	0.024	0	13	Id4
0	0.586493	0.377	0.06	0	13	Arhgef26
0	0.573076	0.349	0.035	0	13	Myo10
0	0.56874	0.388	0.159	0	13	Rgs6
0	0.56702	0.593	0.296	0	13	Maml2
0	0.564535	0.878	0.765	0	13	Fgfr2
0	0.563543	0.415	0.134	0	13	Csgalnact1
0	0.56213	0.413	0.148	0	13	Gm48742
0	0.561056	0.512	0.272	0	13	Zeb1
0	0.558091	0.397	0.081	0	13	Daam2
0	0.553387	0.359	0.093	0	13	Clu
0	0.546611	0.402	0.158	0	13	Camk2g
0	0.544245	0.364	0.092	0	13	Clybl
0	0.538638	0.397	0.138	0	13	Cep85l
0	0.531196	0.592	0.344	0	13	Pcdh7
0	0.530794	0.322	0.023	0	13	Gm40578
0	0.528314	0.388	0.118	0	13	Mmd2
0	0.525364	0.273	0.031	0	13	Lrig1
0	0.520518	0.313	0.009	0	13	Fgfr3
0	0.519524	0.309	0.011	0	13	S1pr1
0	0.517933	1	1	0	13	Malat1
0	0.514219	1	0.973	0	13	Gm42418
0	0.510268	0.306	0.023	0	13	Egfr
0	0.509876	0.309	0.021	0	13	Rfx4
0	0.508563	0.351	0.066	0	13	Asrgl1
0	0.507998	0.302	0.006	0	13	Acsbg1
0	0.500773	0.307	0.045	0	13	Gm9925
0	0.500213	0.295	0.006	0	13	Atp13a4
2.92504e-302	0.546536	0.953	0.889	7.82536e-298	13	Mdga2
2.73906e-297	0.571189	0.61	0.405	7.3278e-293	13	Ntrk2
1.07155e-262	0.536881	0.659	0.466	2.86672e-258	13	Nfib
5.06044e-247	0.522265	0.552	0.362	1.35382e-242	13	Stox2
3.65849e-222	0.552789	0.65	0.503	9.78755e-218	13	Nebl
0	2.74086	0.978	0.312	0	14	Dpp10
0	1.95809	0.938	0.215	0	14	Hs3st4
0	1.90362	0.867	0.192	0	14	Cdh18
0	1.82528	0.968	0.324	0	14	Etl4
0	1.29389	0.842	0.273	0	14	Pde1a
0	1.28507	1	0.914	0	14	Ptprd
0	1.16596	0.935	0.538	0	14	Ctnna3
0	1.14434	0.596	0.259	0	14	Brinp3
0	1.12572	0.762	0.179	0	14	Grm8
0	1.10337	0.702	0.156	0	14	Dlc1
0	1.08184	0.965	0.59	0	14	Arpp21
0	1.07365	0.986	0.771	0	14	Phactr1
0	1.07032	0.786	0.257	0	14	Chsy3
0	1.06393	0.922	0.502	0	14	Asic2
0	1.05189	0.913	0.663	0	14	Pde4d
0	1.05092	0.821	0.309	0	14	Fut9
0	1.03053	0.646	0.156	0	14	Oprm1
0	0.986923	0.885	0.46	0	14	Pbx1
0	0.98086	0.925	0.725	0	14	Frmpd4
0	0.976849	0.656	0.134	0	14	Garnl3
0	0.970636	0.87	0.36	0	14	Agbl4
0	0.963414	0.8	0.391	0	14	Zfpm2
0	0.955746	0.999	0.957	0	14	Nrxn1
0	0.94191	0.762	0.243	0	14	Slc35f1
0	0.910207	0.806	0.376	0	14	Nrg1
0	0.902988	0.849	0.335	0	14	Khdrbs3
0	0.884541	0.716	0.232	0	14	Tle4
0	0.872587	0.814	0.413	0	14	Mmp16
0	0.8696	0.512	0.148	0	14	Pdzrn4
0	0.848676	0.818	0.284	0	14	Sgcz
0	0.839279	0.999	0.946	0	14	Csmd1
0	0.823256	0.999	0.978	0	14	Dlg2
0	0.820146	0.706	0.199	0	14	Sox5
0	0.816135	1	0.883	0	14	Snhg11
0	0.809239	0.8	0.405	0	14	Cacnb4
0	0.807134	0.57	0.093	0	14	Cntnap4
0	0.797116	0.819	0.413	0	14	Prkcb
0	0.796718	0.999	0.955	0	14	Nrg3
0	0.789503	0.52	0.183	0	14	Tshz2
0	0.787568	0.788	0.373	0	14	Ano3
0	0.784548	0.563	0.25	0	14	Homer1
0	0.775132	0.978	0.86	0	14	Nav3
0	0.77144	0.645	0.186	0	14	Ldb2
0	0.770432	0.99	0.932	0	14	Adgrb3
0	0.754157	0.798	0.387	0	14	Ext1
0	0.752832	0.491	0.187	0	14	Thsd7b
0	0.752055	0.959	0.837	0	14	Ahi1
0	0.750278	0.999	0.939	0	14	Meg3
0	0.745154	0.791	0.319	0	14	Cntn4
0	0.74012	0.843	0.383	0	14	Kcnh7
0	0.731563	0.527	0.12	0	14	Htr1f
0	0.723678	0.737	0.291	0	14	Chrm3
0	0.722998	0.896	0.564	0	14	Prickle1
0	0.717695	0.874	0.535	0	14	Gria3
0	0.716964	0.995	0.943	0	14	Syt1
0	0.715816	0.686	0.298	0	14	A830018L16Rik
0	0.710059	0.865	0.595	0	14	Oxr1
0	0.709003	0.704	0.385	0	14	Kcnq5
0	0.706483	0.735	0.345	0	14	Khdrbs2
0	0.6919	0.545	0.102	0	14	Grik3
0	0.689479	0.892	0.677	0	14	Dmd
0	0.672427	0.988	0.932	0	14	Opcml
0	0.671608	0.475	0.083	0	14	Sdk2
0	0.671035	0.756	0.382	0	14	5730522E02Rik
0	0.667613	0.698	0.339	0	14	Astn2
0	0.664904	0.746	0.269	0	14	Slc1a2
0	0.663185	0.907	0.693	0	14	Gm20642
0	0.662217	0.778	0.419	0	14	Samd12
0	0.658583	0.926	0.729	0	14	Nrg3os
0	0.65715	0.414	0.055	0	14	Foxp2
0	0.647944	0.721	0.342	0	14	Sh3gl2
0	0.642899	0.821	0.456	0	14	Pcsk2
0	0.642253	0.976	0.923	0	14	Rbfox1
0	0.639261	0.77	0.436	0	14	Pde10a
0	0.632448	0.921	0.738	0	14	Snap25
0	0.626432	0.689	0.293	0	14	Lrrtm3
0	0.622793	0.71	0.34	0	14	Ncald
0	0.617517	0.952	0.786	0	14	Kcnma1
0	0.616977	0.964	0.888	0	14	Mdga2
0	0.612501	0.735	0.422	0	14	Celf4
0	0.61116	0.998	0.967	0	14	Pcdh9
0	0.60818	0.848	0.512	0	14	Rims2
0	0.60057	0.685	0.331	0	14	Cdh11
0	0.591481	0.511	0.155	0	14	Gm42303
0	0.589824	0.434	0.093	0	14	D030068K23Rik
0	0.58598	0.567	0.189	0	14	Camk4
0	0.583463	0.975	0.903	0	14	Fam155a
0	0.582831	0.864	0.623	0	14	R3hdm1
0	0.581645	0.336	0.079	0	14	Rmst
0	0.579362	0.896	0.598	0	14	Slc8a1
0	0.571689	0.703	0.372	0	14	Mctp1
0	0.567759	0.549	0.228	0	14	Slc35f4
0	0.565116	0.852	0.609	0	14	Myt1l
0	0.560392	0.994	0.935	0	14	Fgf14
0	0.557819	0.65	0.351	0	14	Nos1ap
0	0.556434	0.523	0.143	0	14	Rasgef1b
0	0.55378	0.472	0.169	0	14	Tmem178
0	0.547357	0.554	0.214	0	14	Arap2
0	0.545542	0.918	0.751	0	14	Rims1
0	0.544105	0.618	0.265	0	14	Arhgap26
0	0.536897	0.932	0.798	0	14	Ctnnd2
0	0.521997	0.88	0.651	0	14	Hivep2
0	0.518026	0.694	0.344	0	14	Asap1
0	0.513927	0.518	0.192	0	14	Flrt2
0	0.507601	0.692	0.403	0	14	Ntrk2
0	0.505414	0.938	0.827	0	14	Strbp
0	0.503851	0.331	0.05	0	14	Gm45904
0	0.503579	0.788	0.481	0	14	Ptprn2
0	0.502518	0.455	0.142	0	14	Fnbp1l
0	0.501962	0.805	0.514	0	14	Stxbp5l
0	0.500431	0.457	0.161	0	14	Tmem132d
0	0.500272	0.411	0.147	0	14	Pcsk5
1.15844e-215	0.545788	0.496	0.269	3.09917e-211	14	Mgat4c
0	1.44801	0.268	0.053	0	15	Reln
0	1.42143	1	0.973	0	15	Gm42418
0	1.30522	0.806	0.537	0	15	Ttr
0	1.20044	0.938	0.717	0	15	Calm1
0	0.967217	0.964	0.741	0	15	Fth1
0	0.89801	0.772	0.586	0	15	Tmsb4x
0	0.853303	0.873	0.675	0	15	AY036118
0	0.763131	0.785	0.609	0	15	Cmss1
2.06451e-265	0.841729	0.629	0.487	5.52318e-261	15	Ubb
3.11536e-261	0.68861	0.994	0.957	8.33453e-257	15	Nrxn1
1.67473e-259	0.865801	0.689	0.538	4.48041e-255	15	Hsp90ab1
4.05062e-230	0.682652	0.733	0.592	1.08366e-225	15	Rtn1
7.20636e-219	0.763128	0.705	0.577	1.92792e-214	15	Calm2
4.86531e-198	0.743808	0.54	0.407	1.30162e-193	15	Actb
1.52937e-161	0.65018	0.55	0.446	4.09151e-157	15	Atp6v0c
2.76212e-161	0.685641	0.654	0.561	7.38951e-157	15	Atp1b1
1.82454e-149	0.695082	0.508	0.399	4.88119e-145	15	Hsp90aa1
1.3057e-143	0.650252	0.515	0.41	3.49313e-139	15	Hspa8
6.50187e-118	0.508039	0.517	0.417	1.73945e-113	15	Cst3
2.43365e-81	0.632431	0.459	0.4	6.51073e-77	15	Prnp
6.55253e-62	0.57022	0.816	0.685	1.753e-57	15	Dpp6
1.63417e-34	0.514117	0.35	0.31	4.37189e-30	15	Car10
1.00289e-05	0.563695	0.957	0.936	0.268304	15	Fgf14
0.000159014	0.819773	0.945	0.908	1	15	Kcnd2
0	3.22863	0.988	0.136	0	16	Lhfpl3
0	2.15795	0.952	0.405	0	16	Tnr
0	2.09102	0.95	0.228	0	16	Pcdh15
0	2.02458	0.913	0.172	0	16	Ptprz1
0	2.00218	0.893	0.192	0	16	Xylt1
0	1.97181	0.882	0.102	0	16	Nxph1
0	1.88755	0.876	0.135	0	16	Gpc5
0	1.87799	0.936	0.459	0	16	Dscam
0	1.86376	0.834	0.067	0	16	Sox6
0	1.77861	0.998	0.771	0	16	Lrrc4c
0	1.71288	0.774	0.069	0	16	Gm38505
0	1.64224	0.872	0.274	0	16	Epn2
0	1.51983	0.857	0.254	0	16	Brinp3
0	1.48843	0.71	0.025	0	16	Vcan
0	1.48665	0.843	0.207	0	16	Luzp2
0	1.44051	0.865	0.255	0	16	Sox2ot
0	1.41185	0.901	0.442	0	16	Grid2
0	1.36763	0.682	0.012	0	16	Pdgfra
0	1.36578	0.765	0.268	0	16	Zeb1
0	1.28306	0.837	0.237	0	16	Npas3
0	1.27104	0.779	0.244	0	16	Slc35f1
0	1.19715	0.659	0.055	0	16	Arhgap31
0	1.19182	0.613	0.038	0	16	Gm4876
0	1.18039	0.802	0.244	0	16	Sgcd
0	1.16049	0.765	0.181	0	16	Ptprt
0	1.15596	0.715	0.308	0	16	Gm32509
0	1.15407	0.999	0.957	0	16	Nrxn1
0	1.11735	0.999	0.931	0	16	Nlgn1
0	1.10235	0.677	0.149	0	16	Cspg5
0	1.08947	0.727	0.2	0	16	Sox5
0	1.05313	0.604	0.086	0	16	Gm20713
0	1.04511	0.984	0.86	0	16	Nav3
0	1.03377	0.629	0.132	0	16	Nckap5
0	1.01156	0.999	0.968	0	16	Lsamp
0	0.950533	0.882	0.254	0	16	Erbb4
0	0.945144	0.652	0.212	0	16	Fchsd2
0	0.944379	0.529	0.023	0	16	Cacng4
0	0.941011	0.989	0.88	0	16	Csmd3
0	0.927555	0.524	0.039	0	16	Ppfibp1
0	0.917538	0.662	0.254	0	16	Dpyd
0	0.913826	0.997	0.932	0	16	Opcml
0	0.912007	0.62	0.198	0	16	Usp24
0	0.903125	0.575	0.157	0	16	Mir9-3hg
0	0.898917	0.988	0.929	0	16	Anks1b
0	0.889961	0.517	0.055	0	16	Megf11
0	0.888188	0.47	0.017	0	16	Sema3d
0	0.883275	0.982	0.866	0	16	Il1rapl1
0	0.882188	0.749	0.477	0	16	Cntn1
0	0.863687	0.913	0.492	0	16	Ntm
0	0.855773	0.866	0.54	0	16	Ctnna3
0	0.849261	0.664	0.251	0	16	Sh3d19
0	0.847513	0.731	0.342	0	16	Pcdh7
0	0.847044	0.546	0.166	0	16	Kcnip3
0	0.846798	0.463	0.017	0	16	Gm42948
0	0.845221	0.54	0.129	0	16	Chst11
0	0.83604	0.697	0.295	0	16	Maml2
0	0.83469	0.847	0.57	0	16	Rora
0	0.80847	0.634	0.33	0	16	Rev3l
0	0.800454	0.994	0.907	0	16	Kcnd2
0	0.790126	0.999	0.946	0	16	Csmd1
0	0.778051	0.547	0.173	0	16	Zfp462
0	0.77223	0.87	0.683	0	16	Sntg1
0	0.768871	0.435	0.041	0	16	6330576A10Rik
0	0.766741	0.935	0.781	0	16	Adgrl3
0	0.764448	0.936	0.799	0	16	Ctnnd2
0	0.758406	0.426	0.02	0	16	Itga9
0	0.758328	0.959	0.85	0	16	Ctnna2
0	0.757669	0.567	0.214	0	16	Pid1
0	0.746379	0.439	0.051	0	16	Adam12
0	0.733307	0.391	0.032	0	16	E130114P18Rik
0	0.730852	0.818	0.516	0	16	Dcc
0	0.724111	0.818	0.586	0	16	2022-03-01
0	0.723528	0.496	0.161	0	16	4930445B16Rik
0	0.720193	0.564	0.263	0	16	Cask
0	0.717478	0.664	0.418	0	16	Mmp16
0	0.71383	0.483	0.104	0	16	Bcas1
0	0.711931	0.967	0.889	0	16	Mdga2
0	0.699444	0.479	0.105	0	16	Grin3a
0	0.692321	0.69	0.34	0	16	Astn2
0	0.682129	0.873	0.678	0	16	Dmd
0	0.680998	0.407	0.023	0	16	Kcnh8
0	0.679458	0.436	0.065	0	16	Itpr2
0	0.679191	0.612	0.316	0	16	Klf12
0	0.671538	0.545	0.204	0	16	Gm3764
0	0.65431	0.996	0.923	0	16	Lrp1b
0	0.653934	0.455	0.077	0	16	Sox10
0	0.652199	0.72	0.322	0	16	Cntn4
0	0.650548	0.472	0.144	0	16	Pcdh11x
0	0.641166	0.575	0.22	0	16	Sorcs1
0	0.637864	0.839	0.622	0	16	Ncam2
0	0.637486	0.391	0.032	0	16	Abtb2
0	0.636384	0.672	0.37	0	16	Gria4
0	0.634752	0.488	0.148	0	16	Srgap1
0	0.632645	0.477	0.145	0	16	Nova1
0	0.621298	0.609	0.34	0	16	Ptprg
0	0.6191	0.415	0.062	0	16	Mtss2
0	0.609315	0.393	0.051	0	16	Myt1
0	0.601995	0.365	0.015	0	16	Stk32a
0	0.60089	0.535	0.154	0	16	Gpc6
0	0.591955	0.862	0.496	0	16	Qk
0	0.590305	0.52	0.176	0	16	Cdh13
0	0.584951	0.578	0.313	0	16	Csmd2
0	0.584742	0.503	0.227	0	16	Nav1
0	0.584086	0.403	0.079	0	16	Unc13c
0	0.583572	0.41	0.109	0	16	Abhd2
0	0.572433	0.472	0.162	0	16	Tmem132d
0	0.558873	0.472	0.181	0	16	Nrxn2
0	0.551654	0.428	0.173	0	16	4932443L11Rik
0	0.549123	0.487	0.127	0	16	Gjc3
0	0.54602	0.331	0.005	0	16	Neu4
0	0.535204	0.777	0.31	0	16	Adarb2
0	0.520324	0.378	0.115	0	16	Cfap20
0	0.518861	0.462	0.206	0	16	Spon1
0	0.514731	0.323	0.024	0	16	Kank1
0	0.513328	0.335	0.052	0	16	Cpq
0	0.513301	0.51	0.213	0	16	Cdh20
0	0.51235	0.323	0.031	0	16	Plpp4
0	0.508652	0.32	0.01	0	16	Cspg4
0	0.508263	0.308	0.009	0	16	Emid1
0	0.501793	0.391	0.106	0	16	Hip1
0	0.50171	0.45	0.183	0	16	Pde7b
1.20006e-307	0.601246	0.699	0.429	3.21051e-303	16	Unc5c
9.86776e-284	0.588481	0.624	0.404	2.63992e-279	16	Grid1
5.38209e-258	0.578467	0.622	0.396	1.43987e-253	16	Dscaml1
1.39173e-249	0.546994	0.58	0.367	3.72331e-245	16	Ankrd11
2.87829e-246	0.534613	0.59	0.352	7.70029e-242	16	Sema6d
1.08322e-238	0.569002	0.598	0.384	2.89795e-234	16	Ppp2r2b
0	2.7644	0.997	0.29	0	17	Ntng1
0	2.52583	0.981	0.211	0	17	Kcnc2
0	2.35976	0.982	0.349	0	17	Robo1
0	2.20456	0.978	0.287	0	17	Inpp4b
0	2.1066	0.98	0.379	0	17	Hdac9
0	2.09172	0.895	0.018	0	17	Synpo2
0	2.03295	0.968	0.155	0	17	Cit
0	1.97754	0.923	0.17	0	17	Vav3
0	1.94845	0.862	0.111	0	17	Plekhg1
0	1.80392	0.926	0.102	0	17	Zfhx3
0	1.78407	0.928	0.199	0	17	Nell1
0	1.73754	0.926	0.241	0	17	Ptpn4
0	1.7132	0.83	0.023	0	17	Lef1
0	1.6999	0.879	0.309	0	17	Adarb2
0	1.69962	0.919	0.07	0	17	Tcf7l2
0	1.58706	0.988	0.567	0	17	Rora
0	1.58219	0.915	0.265	0	17	Zfp804a
0	1.57136	0.917	0.369	0	17	Grm1
0	1.56302	0.964	0.318	0	17	Cntn4
0	1.53851	0.998	0.905	0	17	Kcnip4
0	1.49691	0.934	0.21	0	17	Rnf220
0	1.49198	0.716	0.161	0	17	Zfp804b
0	1.46156	0.985	0.51	0	17	Rims2
0	1.44491	0.781	0.086	0	17	Lhfp
0	1.40847	0.865	0.146	0	17	Plcb4
0	1.38928	0.881	0.141	0	17	Ptprm
0	1.38303	0.972	0.515	0	17	Cacna1c
0	1.37699	0.843	0.373	0	17	Cntn5
0	1.35804	0.85	0.178	0	17	Adarb1
0	1.35126	0.792	0.15	0	17	Ptpn3
0	1.34387	0.996	0.923	0	17	Rbfox1
0	1.3348	0.985	0.665	0	17	Frmd4a
0	1.2937	0.885	0.328	0	17	Zmat4
0	1.25937	0.827	0.114	0	17	Ccdc136
0	1.23694	0.711	0.068	0	17	Rorb
0	1.21968	0.821	0.176	0	17	Ildr2
0	1.20407	0.994	0.832	0	17	Lrrc7
0	1.18939	0.791	0.176	0	17	Pde7b
0	1.18609	0.76	0.144	0	17	Samd5
0	1.18357	0.779	0.115	0	17	Shc3
0	1.18248	0.823	0.286	0	17	Shisa9
0	1.18144	0.64	0.052	0	17	Foxp2
0	1.17439	0.368	0.068	0	17	Gm32647
0	1.17273	0.634	0.033	0	17	Prkcd
0	1.17131	0.814	0.248	0	17	Sh3d19
0	1.16944	0.643	0.053	0	17	Rnf152
0	1.16153	0.98	0.611	0	17	Fgf12
0	1.14471	0.797	0.109	0	17	Cntn6
0	1.14127	0.795	0.142	0	17	Lhfpl3
0	1.13959	0.903	0.375	0	17	Gabbr2
0	1.12167	0.943	0.424	0	17	Unc5c
0	1.11172	0.89	0.34	0	17	Spock3
0	1.10814	0.8	0.197	0	17	Gabra4
0	1.10645	0.818	0.2	0	17	Camk2d
0	1.08875	0.72	0.057	0	17	Kitl
0	1.05336	0.804	0.223	0	17	Fgf13
0	1.0492	0.846	0.281	0	17	Spock1
0	1.04631	0.667	0.089	0	17	Fras1
0	1.03763	0.779	0.175	0	17	Pakap.1
0	1.01573	0.824	0.244	0	17	Srrm4
0	1.01226	0.842	0.241	0	17	Rab3c
0	1.00767	0.735	0.14	0	17	Rasgef1b
0	1.00389	0.774	0.208	0	17	Lrch1
0	1.00361	0.668	0.023	0	17	Amotl1
0	1.00209	0.934	0.365	0	17	Gria4
0	0.997746	0.972	0.664	0	17	Xkr4
0	0.985504	0.722	0.163	0	17	Rbms3
0	0.963379	0.677	0.122	0	17	Efna5
0	0.963167	0.766	0.324	0	17	Tenm1
0	0.954371	0.897	0.353	0	17	Tenm4
0	0.95049	0.998	0.939	0	17	Meg3
0	0.935613	0.545	0.177	0	17	Tox
0	0.935438	0.938	0.413	0	17	Rian
0	0.931618	0.799	0.242	0	17	Epb41l3
0	0.92878	0.716	0.143	0	17	Clmn
0	0.911447	0.697	0.223	0	17	Pcp4
0	0.907696	0.667	0.202	0	17	Sox5
0	0.902623	0.639	0.047	0	17	Tmem163
0	0.901126	0.81	0.25	0	17	A230006K03Rik
0	0.897017	0.786	0.313	0	17	Slc24a3
0	0.896837	0.737	0.206	0	17	Nin
0	0.875159	0.623	0.043	0	17	Zfp423
0	0.873917	0.635	0.07	0	17	Phactr2
0	0.867251	0.703	0.221	0	17	Pitpnc1
0	0.865383	0.489	0.005	0	17	Adamts19
0	0.860234	0.653	0.114	0	17	Sema6a
0	0.854822	0.818	0.291	0	17	Tenm3
0	0.853656	0.701	0.176	0	17	Adcy8
0	0.845912	0.697	0.132	0	17	Rcan2
0	0.838474	0.984	0.663	0	17	Pde4d
0	0.828778	0.981	0.866	0	17	Il1rapl1
0	0.82752	0.607	0.065	0	17	Patj
0	0.827489	0.813	0.361	0	17	Atrnl1
0	0.826504	0.69	0.247	0	17	Cntnap5b
0	0.825599	0.798	0.372	0	17	Atp2a2
0	0.823404	0.663	0.162	0	17	B230334C09Rik
0	0.812951	0.811	0.311	0	17	Apbb2
0	0.808421	0.492	0.012	0	17	Tafa4
0	0.801547	0.699	0.192	0	17	Wnk2
0	0.795798	0.977	0.75	0	17	Rims1
0	0.791447	0.642	0.12	0	17	Rbms1
0	0.791221	0.754	0.275	0	17	Thsd7a
0	0.788856	0.918	0.601	0	17	Kcnq3
0	0.784542	0.598	0.052	0	17	Slc17a6
0	0.783007	1	0.884	0	17	Snhg11
0	0.780159	0.904	0.524	0	17	Rgs7
0	0.777929	0.911	0.551	0	17	Atxn1
0	0.771893	0.988	0.85	0	17	Ctnna2
0	0.76987	0.642	0.222	0	17	Sorcs3
0	0.767503	0.789	0.295	0	17	Peg3
0	0.763162	0.89	0.435	0	17	Unc80
0	0.762073	0.959	0.683	0	17	Dpp6
0	0.759639	0.573	0.055	0	17	Btbd11
0	0.758292	0.571	0.119	0	17	Grik1
0	0.755767	0.544	0.034	0	17	Syt9
0	0.750967	0.728	0.267	0	17	Kcnd3
0	0.745206	0.69	0.178	0	17	Elavl2
0	0.743873	0.649	0.145	0	17	Srgap1
0	0.742639	0.601	0.079	0	17	Gm13629
0	0.742564	0.716	0.36	0	17	Stox2
0	0.74111	0.82	0.348	0	17	Gabrb2
0	0.739225	0.591	0.124	0	17	Osbpl3
0	0.735754	0.995	0.929	0	17	Anks1b
0	0.730379	0.606	0.109	0	17	Scn9a
0	0.730204	0.695	0.255	0	17	Cdkl5
0	0.728998	0.612	0.108	0	17	Inpp5a
0	0.727047	0.593	0.145	0	17	Olfm3
0	0.725301	0.608	0.152	0	17	Peak1
0	0.724318	0.83	0.385	0	17	Enah
0	0.723933	0.789	0.313	0	17	Klf12
0	0.722876	0.768	0.293	0	17	Scn1a
0	0.719834	0.716	0.246	0	17	Nmnat2
0	0.719466	0.824	0.653	0	17	Schip1
0	0.717109	0.889	0.516	0	17	Prickle2
0	0.704832	0.601	0.149	0	17	Gm48749
0	0.700539	0.599	0.094	0	17	Adgra1
0	0.698267	0.525	0.077	0	17	Unc13c
0	0.69706	0.758	0.24	0	17	Trps1
0	0.696505	0.729	0.256	0	17	Atp8a2
0	0.691996	0.662	0.243	0	17	Clvs1
0	0.688369	0.517	0.052	0	17	Kcnn3
0	0.686553	0.527	0.076	0	17	Mb21d2
0	0.685892	0.51	0.177	0	17	4930567K20Rik
0	0.685408	0.659	0.204	0	17	Tln2
0	0.684841	0.84	0.424	0	17	Sorbs2
0	0.682038	0.939	0.609	0	17	Snhg14
0	0.671752	0.523	0.058	0	17	Pdp1
0	0.669382	0.601	0.116	0	17	Mir124-2hg
0	0.66934	0.454	0.02	0	17	Mctp2
0	0.668701	0.484	0.042	0	17	Vwc2
0	0.662713	0.407	0.104	0	17	Necab1
0	0.659811	0.452	0.07	0	17	Fign
0	0.652777	0.618	0.27	0	17	Gabrg3
0	0.6501	0.737	0.315	0	17	5330434G04Rik
0	0.647773	0.573	0.142	0	17	Fam110b
0	0.647458	0.745	0.385	0	17	Ptprj
0	0.645888	0.558	0.13	0	17	Sorcs2
0	0.645861	0.732	0.285	0	17	Rsrc1
0	0.643838	0.59	0.148	0	17	Hspa12a
0	0.643609	0.624	0.192	0	17	Ctif
0	0.642971	0.997	0.903	0	17	Fam155a
0	0.635102	0.856	0.436	0	17	Pde10a
0	0.634987	0.984	0.846	0	17	Grm7
0	0.630468	0.993	0.728	0	17	Cntnap2
[truncated: 2,248 more rows]

## Sheet: Table S2B_LogOddsRatio_AllCell
	logOddsRatio_fE3_HMGB1i_vs_fE4_Saline	logOddsRatio_fE3_Saline_vs_fE4_Saline	logOddsRatio_fE4_HMGB1i_vs_fE4_Saline	standardError_fE3_HMGB1i_vs_fE4_Saline	standardError_fE3_Saline_vs_fE4_Saline	standardError_fE4_HMGB1i_vs_fE4_Saline	pvalue-fE3_HMGB1i	pvalue-fE3_Saline	pvalue-fE4_HMGB1i	p.adjust-fE3_HMGB1i	p.adjust-fE3_Saline	p.adjust-fE4_HMGB1i
Cluster1	0.891599	0.509527	1.67736	0.93853	0.938568	1.01337	0.342115	0.587214	0.0978785	0.646681	0.810445	0.339516
Cluster2	-1.88713	-0.599523	-0.718288	0.752279	0.751676	0.811562	0.0121227	0.425113	0.37612	0.0841009	0.687749	0.673376
Cluster3	-0.726134	-0.210342	-0.044059	0.564306	0.563721	0.608964	0.198173	0.709051	0.942323	0.511563	0.846287	0.959613
Cluster4	-0.207593	-0.988901	-0.855082	0.442751	0.444503	0.479342	0.639162	0.0260993	0.074445	0.83467	0.144851	0.306052
Cluster5	0.284924	0.23212	0.904536	1.30798	1.31129	1.41235	0.827557	0.859496	0.521881	0.908798	0.908798	0.77892
Cluster6	0.693207	-0.493091	0.692941	0.822581	0.824485	0.888365	0.399384	0.5498	0.43538	0.684703	0.782408	0.687749
Cluster7	-1.18671	-0.084939	-0.902732	0.294324	0.29349	0.318939	5.53103e-05	0.772268	0.0046487	0.00118599	0.883729	0.0491429
Cluster8	0.4561	-0.10637	-0.157946	0.742327	0.743274	0.802943	0.538939	0.886203	0.844055	0.782408	0.919332	0.908798
Cluster9	0.808168	0.394187	0.829232	0.302467	0.303103	0.327002	0.00754184	0.193428	0.0112172	0.0697621	0.511563	0.0841009
Cluster10	-0.200943	-0.0775224	-0.223786	0.177156	0.177961	0.193352	0.256682	0.663116	0.247107	0.581464	0.846044	0.571436
Cluster11	-0.498069	-0.809814	-0.244606	1.48041	1.48503	1.59934	0.736539	0.585534	0.878445	0.860587	0.810445	0.919332
Cluster12	-0.256451	-0.165782	-0.415969	0.198787	0.199985	0.217512	0.197025	0.407121	0.0558247	0.511563	0.684703	0.247862
Cluster13	0.561712	-0.199696	0.640349	0.410855	0.413304	0.444802	0.17157	0.628974	0.149973	0.507302	0.83467	0.462417
Cluster14	-1.90796	-1.05144	-1.14115	0.852665	0.852548	0.917458	0.0252444	0.217466	0.213567	0.144851	0.536416	0.536416
Cluster15	-0.119255	0.238562	0.131827	0.506765	0.506745	0.547878	0.813956	0.637802	0.809855	0.903492	0.83467	0.903492
Cluster16	-0.254467	-0.0816911	-0.0477853	0.12166	0.122264	0.133824	0.0364727	0.504035	0.721035	0.184021	0.777054	0.851435
Cluster17	0.334161	-1.10707	-2.14461	1.1168	1.12362	1.23609	0.764778	0.324489	0.082742	0.883729	0.646681	0.316702
Cluster18	-1.08136	0.7136	0.460982	1.11859	1.10337	1.19228	0.333686	0.517796	0.699023	0.646681	0.77892	0.846287
Cluster19	0.547163	0.28555	0.679025	0.469937	0.471433	0.508097	0.244289	0.54471	0.181416	0.571436	0.782408	0.511563
Cluster20	-0.794295	-0.281701	-0.296346	0.354942	0.35509	0.383698	0.0252331	0.42759	0.439912	0.144851	0.687749	0.687749
Cluster21	-1.07964	-0.559545	-1.44549	0.53951	0.53896	0.589801	0.0453769	0.29918	0.0142536	0.209868	0.638633	0.0930673
Cluster22	-1.61507	-0.70326	-0.853173	1.76183	1.7255	1.91655	0.359302	0.68359	0.656203	0.653811	0.846287	0.846044
Cluster23	0.521139	0.447451	0.406422	0.345901	0.347363	0.376501	0.13191	0.197698	0.280378	0.418345	0.511563	0.610235
Cluster24	0.795223	0.432214	0.599495	0.266685	0.269361	0.291481	0.00286481	0.108584	0.0397129	0.0454277	0.365236	0.191658
Cluster25	0.64852	-0.457335	0.241214	0.534358	0.546583	0.583931	0.224884	0.402752	0.679543	0.542656	0.684703	0.846287
Cluster26	-1.31439	-0.581888	-1.76311	0.314595	0.312529	0.358825	2.94054e-05	0.0626218	8.94352e-07	0.001088	0.267347	9.9273e-05
Cluster27	0.174287	0.292251	0.463706	0.458155	0.461204	0.496582	0.70364	0.526297	0.350409	0.846287	0.77892	0.648257
Cluster28	-0.255375	-0.213352	-0.464492	0.153734	0.156818	0.181009	0.0966831	0.173671	0.010284	0.339516	0.507302	0.0841009
Cluster29	2.05516	0.397402	1.23626	0.729941	0.740317	0.789518	0.00487001	0.591406	0.117386	0.0491429	0.810445	0.38323
Cluster30	-1.64019	-0.860249	-2.03207	0.400175	0.393743	0.45891	4.15504e-05	0.0289039	9.50946e-06	0.00115302	0.152778	0.000527775
Cluster31	0.653847	-0.531188	-0.800454	0.643721	0.657467	0.725018	0.309758	0.41913	0.269573	0.646681	0.687749	0.598452
Cluster32	-0.234202	-1.69585	-0.0112743	0.91961	0.968357	0.996373	0.798974	0.079901	0.990972	0.903492	0.316702	0.996048
Cluster33	0.0363683	0.0423598	-0.233501	0.205715	0.210369	0.244365	0.859674	0.840417	0.339303	0.908798	0.908798	0.646681
Cluster34	0.684595	0.233233	0.301562	0.2715	0.280539	0.307049	0.0116846	0.405762	0.326036	0.0841009	0.684703	0.646681
Cluster35	-2.30445	-1.32064	-0.547891	1.38075	1.39482	1.46272	0.0951215	0.343731	0.70798	0.339516	0.646681	0.846287
Cluster36	0.176282	-0.0417667	0.00209064	0.373274	0.384348	0.422061	0.636742	0.913465	0.996048	0.83467	0.938839	0.996048
Cluster37	-1.52408	-1.01594	-1.39999	0.381292	0.359003	0.476649	6.41077e-05	0.00465633	0.00331253	0.00118599	0.0491429	0.0459614

## Sheet: S2C_Couts per Sample perCluster
sample_id	animal_model	cluster_id	total_numbers_of_cells_per_sample	number_of_cells_per_sample_in_cluster
S13	PS19-fE4_Saline	1	12991	267
S14	PS19-fE4_Saline	1	10138	1017
S15	PS19-fE4_HMGB1 Inhibitors	1	5887	286
S16	PS19-fE3_Saline	1	9537	85
S17	PS19-fE3_Saline	1	7237	1706
S18	PS19-fE3_HMGB1 Inhibitors	1	13908	95
S19andS54	PS19-fE4_Saline	1	16376	2062
S20andS55	PS19-fE4_Saline	1	5481	53
S21andS56	PS19-fE4_HMGB1 Inhibitors	1	9022	3294
S22andS57	PS19-fE3_Saline	1	6410	336
S23andS58	PS19-fE3_Saline	1	15534	2194
S24andS59	PS19-fE3_HMGB1 Inhibitors	1	10200	1259
S61	PS19-fE4_HMGB1 Inhibitors	1	6199	1785
S62	PS19-fE3_HMGB1 Inhibitors	1	16443	5690
S63	PS19-fE3_HMGB1 Inhibitors	1	9440	1741
S13	PS19-fE4_Saline	2	12991	1863
S14	PS19-fE4_Saline	2	10138	1339
S15	PS19-fE4_HMGB1 Inhibitors	2	5887	343
S16	PS19-fE3_Saline	2	9537	946
S17	PS19-fE3_Saline	2	7237	66
S18	PS19-fE3_HMGB1 Inhibitors	2	13908	78
S19andS54	PS19-fE4_Saline	2	16376	2343
S20andS55	PS19-fE4_Saline	2	5481	334
S21andS56	PS19-fE4_HMGB1 Inhibitors	2	9022	762
S22andS57	PS19-fE3_Saline	2	6410	410
S23andS58	PS19-fE3_Saline	2	15534	4077
S24andS59	PS19-fE3_HMGB1 Inhibitors	2	10200	1123
S61	PS19-fE4_HMGB1 Inhibitors	2	6199	259
S62	PS19-fE3_HMGB1 Inhibitors	2	16443	57
S63	PS19-fE3_HMGB1 Inhibitors	2	9440	523
S13	PS19-fE4_Saline	3	12991	1107
S14	PS19-fE4_Saline	3	10138	947
S15	PS19-fE4_HMGB1 Inhibitors	3	5887	986
S16	PS19-fE3_Saline	3	9537	730
S17	PS19-fE3_Saline	3	7237	629
S18	PS19-fE3_HMGB1 Inhibitors	3	13908	73
S19andS54	PS19-fE4_Saline	3	16376	2021
S20andS55	PS19-fE4_Saline	3	5481	762
S21andS56	PS19-fE4_HMGB1 Inhibitors	3	9022	540
S22andS57	PS19-fE3_Saline	3	6410	872
S23andS58	PS19-fE3_Saline	3	15534	1094
S24andS59	PS19-fE3_HMGB1 Inhibitors	3	10200	1720
S61	PS19-fE4_HMGB1 Inhibitors	3	6199	678
S62	PS19-fE3_HMGB1 Inhibitors	3	16443	956
S63	PS19-fE3_HMGB1 Inhibitors	3	9440	1396
S13	PS19-fE4_Saline	4	12991	1108
S14	PS19-fE4_Saline	4	10138	757
S15	PS19-fE4_HMGB1 Inhibitors	4	5887	388
S16	PS19-fE3_Saline	4	9537	1128
S17	PS19-fE3_Saline	4	7237	42
S18	PS19-fE3_HMGB1 Inhibitors	4	13908	1165
S19andS54	PS19-fE4_Saline	4	16376	1745
S20andS55	PS19-fE4_Saline	4	5481	418
S21andS56	PS19-fE4_HMGB1 Inhibitors	4	9022	354
S22andS57	PS19-fE3_Saline	4	6410	190
S23andS58	PS19-fE3_Saline	4	15534	804
S24andS59	PS19-fE3_HMGB1 Inhibitors	4	10200	781
S61	PS19-fE4_HMGB1 Inhibitors	4	6199	129
S62	PS19-fE3_HMGB1 Inhibitors	4	16443	1085
S63	PS19-fE3_HMGB1 Inhibitors	4	9440	537
S13	PS19-fE4_Saline	5	12991	269
S14	PS19-fE4_Saline	5	10138	91
S15	PS19-fE4_HMGB1 Inhibitors	5	5887	845
S16	PS19-fE3_Saline	5	9537	1255
S17	PS19-fE3_Saline	5	7237	89
S18	PS19-fE3_HMGB1 Inhibitors	5	13908	4328
S19andS54	PS19-fE4_Saline	5	16376	37
S20andS55	PS19-fE4_Saline	5	5481	365
S21andS56	PS19-fE4_HMGB1 Inhibitors	5	9022	296
S22andS57	PS19-fE3_Saline	5	6410	655
S23andS58	PS19-fE3_Saline	5	15534	5
S24andS59	PS19-fE3_HMGB1 Inhibitors	5	10200	96
S61	PS19-fE4_HMGB1 Inhibitors	5	6199	38
S62	PS19-fE3_HMGB1 Inhibitors	5	16443	33
S63	PS19-fE3_HMGB1 Inhibitors	5	9440	104
S13	PS19-fE4_Saline	6	12991	95
S14	PS19-fE4_Saline	6	10138	149
S15	PS19-fE4_HMGB1 Inhibitors	6	5887	201
S16	PS19-fE3_Saline	6	9537	27
S17	PS19-fE3_Saline	6	7237	442
S18	PS19-fE3_HMGB1 Inhibitors	6	13908	60
S19andS54	PS19-fE4_Saline	6	16376	1463
S20andS55	PS19-fE4_Saline	6	5481	116
S21andS56	PS19-fE4_HMGB1 Inhibitors	6	9022	159
S22andS57	PS19-fE3_Saline	6	6410	36
S23andS58	PS19-fE3_Saline	6	15534	457
S24andS59	PS19-fE3_HMGB1 Inhibitors	6	10200	383
S61	PS19-fE4_HMGB1 Inhibitors	6	6199	731
S62	PS19-fE3_HMGB1 Inhibitors	6	16443	2234
S63	PS19-fE3_HMGB1 Inhibitors	6	9440	1141
S13	PS19-fE4_Saline	7	12991	1257
S14	PS19-fE4_Saline	7	10138	650
S15	PS19-fE4_HMGB1 Inhibitors	7	5887	379
S16	PS19-fE3_Saline	7	9537	745
S17	PS19-fE3_Saline	7	7237	695
S18	PS19-fE3_HMGB1 Inhibitors	7	13908	309
S19andS54	PS19-fE4_Saline	7	16376	844
S20andS55	PS19-fE4_Saline	7	5481	446
S21andS56	PS19-fE4_HMGB1 Inhibitors	7	9022	204
S22andS57	PS19-fE3_Saline	7	6410	414
S23andS58	PS19-fE3_Saline	7	15534	604
S24andS59	PS19-fE3_HMGB1 Inhibitors	7	10200	400
S61	PS19-fE4_HMGB1 Inhibitors	7	6199	115
S62	PS19-fE3_HMGB1 Inhibitors	7	16443	185
S63	PS19-fE3_HMGB1 Inhibitors	7	9440	265
S13	PS19-fE4_Saline	8	12991	822
S14	PS19-fE4_Saline	8	10138	1723
S15	PS19-fE4_HMGB1 Inhibitors	8	5887	58
S16	PS19-fE3_Saline	8	9537	48
S17	PS19-fE3_Saline	8	7237	141
S18	PS19-fE3_HMGB1 Inhibitors	8	13908	674
S19andS54	PS19-fE4_Saline	8	16376	67
S20andS55	PS19-fE4_Saline	8	5481	48
S21andS56	PS19-fE4_HMGB1 Inhibitors	8	9022	328
S22andS57	PS19-fE3_Saline	8	6410	786
S23andS58	PS19-fE3_Saline	8	15534	359
S24andS59	PS19-fE3_HMGB1 Inhibitors	8	10200	320
S61	PS19-fE4_HMGB1 Inhibitors	8	6199	192
S62	PS19-fE3_HMGB1 Inhibitors	8	16443	815
S63	PS19-fE3_HMGB1 Inhibitors	8	9440	339
S13	PS19-fE4_Saline	9	12991	261
S14	PS19-fE4_Saline	9	10138	109
S15	PS19-fE4_HMGB1 Inhibitors	9	5887	378
S16	PS19-fE3_Saline	9	9537	391
S17	PS19-fE3_Saline	9	7237	336
S18	PS19-fE3_HMGB1 Inhibitors	9	13908	1120
S19andS54	PS19-fE4_Saline	9	16376	420
S20andS55	PS19-fE4_Saline	9	5481	344
S21andS56	PS19-fE4_HMGB1 Inhibitors	9	9022	352
S22andS57	PS19-fE3_Saline	9	6410	170
S23andS58	PS19-fE3_Saline	9	15534	514
S24andS59	PS19-fE3_HMGB1 Inhibitors	9	10200	298
S61	PS19-fE4_HMGB1 Inhibitors	9	6199	400
S62	PS19-fE3_HMGB1 Inhibitors	9	16443	1158
S63	PS19-fE3_HMGB1 Inhibitors	9	9440	454
S13	PS19-fE4_Saline	10	12991	465
S14	PS19-fE4_Saline	10	10138	244
S15	PS19-fE4_HMGB1 Inhibitors	10	5887	203
S16	PS19-fE3_Saline	10	9537	439
S17	PS19-fE3_Saline	10	7237	170
S18	PS19-fE3_HMGB1 Inhibitors	10	13908	469
S19andS54	PS19-fE4_Saline	10	16376	616
S20andS55	PS19-fE4_Saline	10	5481	250
S21andS56	PS19-fE4_HMGB1 Inhibitors	10	9022	181
S22andS57	PS19-fE3_Saline	10	6410	147
S23andS58	PS19-fE3_Saline	10	15534	658
S24andS59	PS19-fE3_HMGB1 Inhibitors	10	10200	278
S61	PS19-fE4_HMGB1 Inhibitors	10	6199	199
S62	PS19-fE3_HMGB1 Inhibitors	10	16443	374
S63	PS19-fE3_HMGB1 Inhibitors	10	9440	308
S13	PS19-fE4_Saline	11	12991	121
S14	PS19-fE4_Saline	11	10138	48
S15	PS19-fE4_HMGB1 Inhibitors	11	5887	544
S16	PS19-fE3_Saline	11	9537	969
S17	PS19-fE3_Saline	11	7237	10
S18	PS19-fE3_HMGB1 Inhibitors	11	13908	1883
S19andS54	PS19-fE4_Saline	11	16376	16
S20andS55	PS19-fE4_Saline	11	5481	682
S21andS56	PS19-fE4_HMGB1 Inhibitors	11	9022	11
S22andS57	PS19-fE3_Saline	11	6410	49
S23andS58	PS19-fE3_Saline	11	15534	3
S24andS59	PS19-fE3_HMGB1 Inhibitors	11	10200	35
S61	PS19-fE4_HMGB1 Inhibitors	11	6199	17
S62	PS19-fE3_HMGB1 Inhibitors	11	16443	6
S63	PS19-fE3_HMGB1 Inhibitors	11	9440	40
S13	PS19-fE4_Saline	12	12991	491
S14	PS19-fE4_Saline	12	10138	253
S15	PS19-fE4_HMGB1 Inhibitors	12	5887	124
S16	PS19-fE3_Saline	12	9537	421
S17	PS19-fE3_Saline	12	7237	125
S18	PS19-fE3_HMGB1 Inhibitors	12	13908	363
S19andS54	PS19-fE4_Saline	12	16376	480
S20andS55	PS19-fE4_Saline	12	5481	199
S21andS56	PS19-fE4_HMGB1 Inhibitors	12	9022	159
S22andS57	PS19-fE3_Saline	12	6410	106
S23andS58	PS19-fE3_Saline	12	15534	601
S24andS59	PS19-fE3_HMGB1 Inhibitors	12	10200	261
S61	PS19-fE4_HMGB1 Inhibitors	12	6199	158
S62	PS19-fE3_HMGB1 Inhibitors	12	16443	295
S63	PS19-fE3_HMGB1 Inhibitors	12	9440	292
S13	PS19-fE4_Saline	13	12991	181
S14	PS19-fE4_Saline	13	10138	334
S15	PS19-fE4_HMGB1 Inhibitors	13	5887	72
S16	PS19-fE3_Saline	13	9537	60
S17	PS19-fE3_Saline	13	7237	45
S18	PS19-fE3_HMGB1 Inhibitors	13	13908	332
S19andS54	PS19-fE4_Saline	13	16376	293
S20andS55	PS19-fE4_Saline	13	5481	60
S21andS56	PS19-fE4_HMGB1 Inhibitors	13	9022	429
S22andS57	PS19-fE3_Saline	13	6410	215
S23andS58	PS19-fE3_Saline	13	15534	457
S24andS59	PS19-fE3_HMGB1 Inhibitors	13	10200	298
S61	PS19-fE4_HMGB1 Inhibitors	13	6199	349
S62	PS19-fE3_HMGB1 Inhibitors	13	16443	745
S63	PS19-fE3_HMGB1 Inhibitors	13	9440	244
S13	PS19-fE4_Saline	14	12991	708
S14	PS19-fE4_Saline	14	10138	356
S15	PS19-fE4_HMGB1 Inhibitors	14	5887	71
S16	PS19-fE3_Saline	14	9537	614
S17	PS19-fE3_Saline	14	7237	7
S18	PS19-fE3_HMGB1 Inhibitors	14	13908	38
S19andS54	PS19-fE4_Saline	14	16376	601
S20andS55	PS19-fE4_Saline	14	5481	116
S21andS56	PS19-fE4_HMGB1 Inhibitors	14	9022	93
S22andS57	PS19-fE3_Saline	14	6410	58
S23andS58	PS19-fE3_Saline	14	15534	543
S24andS59	PS19-fE3_HMGB1 Inhibitors	14	10200	444
S61	PS19-fE4_HMGB1 Inhibitors	14	6199	76
S62	PS19-fE3_HMGB1 Inhibitors	14	16443	8
S63	PS19-fE3_HMGB1 Inhibitors	14	9440	114
S13	PS19-fE4_Saline	15	12991	828
S14	PS19-fE4_Saline	15	10138	75
S15	PS19-fE4_HMGB1 Inhibitors	15	5887	175
S16	PS19-fE3_Saline	15	9537	236
S17	PS19-fE3_Saline	15	7237	76
S18	PS19-fE3_HMGB1 Inhibitors	15	13908	540
S19andS54	PS19-fE4_Saline	15	16376	76
S20andS55	PS19-fE4_Saline	15	5481	208
S21andS56	PS19-fE4_HMGB1 Inhibitors	15	9022	194
S22andS57	PS19-fE3_Saline	15	6410	181
S23andS58	PS19-fE3_Saline	15	15534	479
S24andS59	PS19-fE3_HMGB1 Inhibitors	15	10200	100
S61	PS19-fE4_HMGB1 Inhibitors	15	6199	74
S62	PS19-fE3_HMGB1 Inhibitors	15	16443	140
S63	PS19-fE3_HMGB1 Inhibitors	15	9440	161
S13	PS19-fE4_Saline	16	12991	335
S14	PS19-fE4_Saline	16	10138	249
S15	PS19-fE4_HMGB1 Inhibitors	16	5887	161
S16	PS19-fE3_Saline	16	9537	244
S17	PS19-fE3_Saline	16	7237	189
S18	PS19-fE3_HMGB1 Inhibitors	16	13908	309
S19andS54	PS19-fE4_Saline	16	16376	338
S20andS55	PS19-fE4_Saline	16	5481	163
S21andS56	PS19-fE4_HMGB1 Inhibitors	16	9022	192
S22andS57	PS19-fE3_Saline	16	6410	153
S23andS58	PS19-fE3_Saline	16	15534	274
S24andS59	PS19-fE3_HMGB1 Inhibitors	16	10200	257
S61	PS19-fE4_HMGB1 Inhibitors	16	6199	143
S62	PS19-fE3_HMGB1 Inhibitors	16	16443	222
S63	PS19-fE3_HMGB1 Inhibitors	16	9440	174
S13	PS19-fE4_Saline	17	12991	361
S14	PS19-fE4_Saline	17	10138	432
S15	PS19-fE4_HMGB1 Inhibitors	17	5887	2
S16	PS19-fE3_Saline	17	9537	5
S17	PS19-fE3_Saline	17	7237	29
S18	PS19-fE3_HMGB1 Inhibitors	17	13908	448
S19andS54	PS19-fE4_Saline	17	16376	37
S20andS55	PS19-fE4_Saline	17	5481	51
S21andS56	PS19-fE4_HMGB1 Inhibitors	17	9022	131
S22andS57	PS19-fE3_Saline	17	6410	829
S23andS58	PS19-fE3_Saline	17	15534	15
S24andS59	PS19-fE3_HMGB1 Inhibitors	17	10200	668
S61	PS19-fE4_HMGB1 Inhibitors	17	6199	4
S62	PS19-fE3_HMGB1 Inhibitors	17	16443	109
S63	PS19-fE3_HMGB1 Inhibitors	17	9440	62
S13	PS19-fE4_Saline	18	12991	83
S14	PS19-fE4_Saline	18	10138	49
S15	PS19-fE4_HMGB1 Inhibitors	18	5887	178
S16	PS19-fE3_Saline	18	9537	49
S17	PS19-fE3_Saline	18	7237	1549
S18	PS19-fE3_HMGB1 Inhibitors	18	13908	1
S19andS54	PS19-fE4_Saline	18	16376	103
S20andS55	PS19-fE4_Saline	18	5481	132
S21andS56	PS19-fE4_HMGB1 Inhibitors	18	9022	29
S22andS57	PS19-fE3_Saline	18	6410	98
S23andS58	PS19-fE3_Saline	18	15534	59
S24andS59	PS19-fE3_HMGB1 Inhibitors	18	10200	252
S61	PS19-fE4_HMGB1 Inhibitors	18	6199	139
S62	PS19-fE3_HMGB1 Inhibitors	18	16443	14
S63	PS19-fE3_HMGB1 Inhibitors	18	9440	204
S13	PS19-fE4_Saline	19	12991	40
S14	PS19-fE4_Saline	19	10138	39
S15	PS19-fE4_HMGB1 Inhibitors	19	5887	84
S16	PS19-fE3_Saline	19	9537	192
S17	PS19-fE3_Saline	19	7237	37
S18	PS19-fE3_HMGB1 Inhibitors	19	13908	276
S19andS54	PS19-fE4_Saline	19	16376	423
S20andS55	PS19-fE4_Saline	19	5481	160
S21andS56	PS19-fE4_HMGB1 Inhibitors	19	9022	162
S22andS57	PS19-fE3_Saline	19	6410	99
S23andS58	PS19-fE3_Saline	19	15534	287
S24andS59	PS19-fE3_HMGB1 Inhibitors	19	10200	105
S61	PS19-fE4_HMGB1 Inhibitors	19	6199	178
S62	PS19-fE3_HMGB1 Inhibitors	19	16443	216
S63	PS19-fE3_HMGB1 Inhibitors	19	9440	297
S13	PS19-fE4_Saline	20	12991	184
S14	PS19-fE4_Saline	20	10138	144
S15	PS19-fE4_HMGB1 Inhibitors	20	5887	85
S16	PS19-fE3_Saline	20	9537	208
S17	PS19-fE3_Saline	20	7237	32
S18	PS19-fE3_HMGB1 Inhibitors	20	13908	46
S19andS54	PS19-fE4_Saline	20	16376	267
S20andS55	PS19-fE4_Saline	20	5481	118
S21andS56	PS19-fE4_HMGB1 Inhibitors	20	9022	113
S22andS57	PS19-fE3_Saline	20	6410	67
S23andS58	PS19-fE3_Saline	20	15534	323
S24andS59	PS19-fE3_HMGB1 Inhibitors	20	10200	122
S61	PS19-fE4_HMGB1 Inhibitors	20	6199	62
S62	PS19-fE3_HMGB1 Inhibitors	20	16443	68
S63	PS19-fE3_HMGB1 Inhibitors	20	9440	166
S13	PS19-fE4_Saline	21	12991	354
S14	PS19-fE4_Saline	21	10138	144
S15	PS19-fE4_HMGB1 Inhibitors	21	5887	18
S16	PS19-fE3_Saline	21	9537	113
S17	PS19-fE3_Saline	21	7237	17
S18	PS19-fE3_HMGB1 Inhibitors	21	13908	17
S19andS54	PS19-fE4_Saline	21	16376	368
S20andS55	PS19-fE4_Saline	21	5481	25
S21andS56	PS19-fE4_HMGB1 Inhibitors	21	9022	47
S22andS57	PS19-fE3_Saline	21	6410	58
S23andS58	PS19-fE3_Saline	21	15534	264
S24andS59	PS19-fE3_HMGB1 Inhibitors	21	10200	213
S61	PS19-fE4_HMGB1 Inhibitors	21	6199	16
S62	PS19-fE3_HMGB1 Inhibitors	21	16443	53
S63	PS19-fE3_HMGB1 Inhibitors	21	9440	61
S13	PS19-fE4_Saline	22	12991	506
S14	PS19-fE4_Saline	22	10138	454
S16	PS19-fE3_Saline	22	9537	3
S17	PS19-fE3_Saline	22	7237	250
S18	PS19-fE3_HMGB1 Inhibitors	22	13908	3
S19andS54	PS19-fE4_Saline	22	16376	4
S20andS55	PS19-fE4_Saline	22	5481	3
S21andS56	PS19-fE4_HMGB1 Inhibitors	22	9022	223
S22andS57	PS19-fE3_Saline	22	6410	24
S23andS58	PS19-fE3_Saline	22	15534	6
S61	PS19-fE4_HMGB1 Inhibitors	22	6199	23
S62	PS19-fE3_HMGB1 Inhibitors	22	16443	144
S63	PS19-fE3_HMGB1 Inhibitors	22	9440	73
S13	PS19-fE4_Saline	23	12991	134
S14	PS19-fE4_Saline	23	10138	90
S15	PS19-fE4_HMGB1 Inhibitors	23	5887	36
S16	PS19-fE3_Saline	23	9537	36
S17	PS19-fE3_Saline	23	7237	109
S18	PS19-fE3_HMGB1 Inhibitors	23	13908	88
S19andS54	PS19-fE4_Saline	23	16376	87
S20andS55	PS19-fE4_Saline	23	5481	21
S21andS56	PS19-fE4_HMGB1 Inhibitors	23	9022	127
S22andS57	PS19-fE3_Saline	23	6410	82
S23andS58	PS19-fE3_Saline	23	15534	233
S24andS59	PS19-fE3_HMGB1 Inhibitors	23	10200	66
S61	PS19-fE4_HMGB1 Inhibitors	23	6199	70
S62	PS19-fE3_HMGB1 Inhibitors	23	16443	269
S63	PS19-fE3_HMGB1 Inhibitors	23	9440	211
S13	PS19-fE4_Saline	24	12991	51
S14	PS19-fE4_Saline	24	10138	42
S15	PS19-fE4_HMGB1 Inhibitors	24	5887	42
S16	PS19-fE3_Saline	24	9537	77
S17	PS19-fE3_Saline	24	7237	93
S18	PS19-fE3_HMGB1 Inhibitors	24	13908	195
S19andS54	PS19-fE4_Saline	24	16376	232
S20andS55	PS19-fE4_Saline	24	5481	24
S21andS56	PS19-fE4_HMGB1 Inhibitors	24	9022	135
S22andS57	PS19-fE3_Saline	24	6410	59
S23andS58	PS19-fE3_Saline	24	15534	105
S24andS59	PS19-fE3_HMGB1 Inhibitors	24	10200	115
S61	PS19-fE4_HMGB1 Inhibitors	24	6199	66
S62	PS19-fE3_HMGB1 Inhibitors	24	16443	312
S63	PS19-fE3_HMGB1 Inhibitors	24	9440	82
S13	PS19-fE4_Saline	25	12991	73
S14	PS19-fE4_Saline	25	10138	69
S15	PS19-fE4_HMGB1 Inhibitors	25	5887	10
S16	PS19-fE3_Saline	25	9537	22
S17	PS19-fE3_Saline	25	7237	3
S18	PS19-fE3_HMGB1 Inhibitors	25	13908	157
S19andS54	PS19-fE4_Saline	25	16376	125
S20andS55	PS19-fE4_Saline	25	5481	19
S21andS56	PS19-fE4_HMGB1 Inhibitors	25	9022	141
S22andS57	PS19-fE3_Saline	25	6410	66
S23andS58	PS19-fE3_Saline	25	15534	146
S24andS59	PS19-fE3_HMGB1 Inhibitors	25	10200	107
S61	PS19-fE4_HMGB1 Inhibitors	25	6199	74
S62	PS19-fE3_HMGB1 Inhibitors	25	16443	289
S63	PS19-fE3_HMGB1 Inhibitors	25	9440	60
S13	PS19-fE4_Saline	26	12991	312
S14	PS19-fE4_Saline	26	10138	100
S15	PS19-fE4_HMGB1 Inhibitors	26	5887	12
S16	PS19-fE3_Saline	26	9537	108
S17	PS19-fE3_Saline	26	7237	20
S18	PS19-fE3_HMGB1 Inhibitors	26	13908	53
S19andS54	PS19-fE4_Saline	26	16376	243
S20andS55	PS19-fE4_Saline	26	5481	60
S21andS56	PS19-fE4_HMGB1 Inhibitors	26	9022	29
S22andS57	PS19-fE3_Saline	26	6410	65
S23andS58	PS19-fE3_Saline	26	15534	167
S24andS59	PS19-fE3_HMGB1 Inhibitors	26	10200	87
S61	PS19-fE4_HMGB1 Inhibitors	26	6199	14
S62	PS19-fE3_HMGB1 Inhibitors	26	16443	35
S63	PS19-fE3_HMGB1 Inhibitors	26	9440	28
S13	PS19-fE4_Saline	27	12991	34
S14	PS19-fE4_Saline	27	10138	45
S15	PS19-fE4_HMGB1 Inhibitors	27	5887	28
S16	PS19-fE3_Saline	27	9537	72
S17	PS19-fE3_Saline	27	7237	12
S18	PS19-fE3_HMGB1 Inhibitors	27	13908	64
S19andS54	PS19-fE4_Saline	27	16376	222
S20andS55	PS19-fE4_Saline	27	5481	24
S21andS56	PS19-fE4_HMGB1 Inhibitors	27	9022	120
S22andS57	PS19-fE3_Saline	27	6410	52
S23andS58	PS19-fE3_Saline	27	15534	290
S24andS59	PS19-fE3_HMGB1 Inhibitors	27	10200	94
S61	PS19-fE4_HMGB1 Inhibitors	27	6199	53
S62	PS19-fE3_HMGB1 Inhibitors	27	16443	45
S63	PS19-fE3_HMGB1 Inhibitors	27	9440	114
S13	PS19-fE4_Saline	28	12991	123
S14	PS19-fE4_Saline	28	10138	57
S15	PS19-fE4_HMGB1 Inhibitors	28	5887	45
S16	PS19-fE3_Saline	28	9537	76
S17	PS19-fE3_Saline	28	7237	44
S18	PS19-fE3_HMGB1 Inhibitors	28	13908	110
S19andS54	PS19-fE4_Saline	28	16376	141
S20andS55	PS19-fE4_Saline	28	5481	43
S21andS56	PS19-fE4_HMGB1 Inhibitors	28	9022	34
S22andS57	PS19-fE3_Saline	28	6410	40
S23andS58	PS19-fE3_Saline	28	15534	84
S24andS59	PS19-fE3_HMGB1 Inhibitors	28	10200	65
S61	PS19-fE4_HMGB1 Inhibitors	28	6199	25
S62	PS19-fE3_HMGB1 Inhibitors	28	16443	105
S63	PS19-fE3_HMGB1 Inhibitors	28	9440	36
S13	PS19-fE4_Saline	29	12991	1
S14	PS19-fE4_Saline	29	10138	3
S15	PS19-fE4_HMGB1 Inhibitors	29	5887	18
S16	PS19-fE3_Saline	29	9537	37
S17	PS19-fE3_Saline	29	7237	13
S18	PS19-fE3_HMGB1 Inhibitors	29	13908	326
S19andS54	PS19-fE4_Saline	29	16376	71
S20andS55	PS19-fE4_Saline	29	5481	30
S21andS56	PS19-fE4_HMGB1 Inhibitors	29	9022	23
S22andS57	PS19-fE3_Saline	29	6410	5
S23andS58	PS19-fE3_Saline	29	15534	22
S24andS59	PS19-fE3_HMGB1 Inhibitors	29	10200	26
S61	PS19-fE4_HMGB1 Inhibitors	29	6199	46
S62	PS19-fE3_HMGB1 Inhibitors	29	16443	288
S63	PS19-fE3_HMGB1 Inhibitors	29	9440	48
S13	PS19-fE4_Saline	30	12991	292
S14	PS19-fE4_Saline	30	10138	55
S15	PS19-fE4_HMGB1 Inhibitors	30	5887	19
S16	PS19-fE3_Saline	30	9537	43
S17	PS19-fE3_Saline	30	7237	40
S18	PS19-fE3_HMGB1 Inhibitors	30	13908	14
S19andS54	PS19-fE4_Saline	30	16376	146
S20andS55	PS19-fE4_Saline	30	5481	50
S21andS56	PS19-fE4_HMGB1 Inhibitors	30	9022	6
S22andS57	PS19-fE3_Saline	30	6410	34
S23andS58	PS19-fE3_Saline	30	15534	41
S24andS59	PS19-fE3_HMGB1 Inhibitors	30	10200	63
S61	PS19-fE4_HMGB1 Inhibitors	30	6199	6
S62	PS19-fE3_HMGB1 Inhibitors	30	16443	20
S63	PS19-fE3_HMGB1 Inhibitors	30	9440	17
S13	PS19-fE4_Saline	31	12991	22
S14	PS19-fE4_Saline	31	10138	8
S15	PS19-fE4_HMGB1 Inhibitors	31	5887	20
S16	PS19-fE3_Saline	31	9537	71
S17	PS19-fE3_Saline	31	7237	16
S18	PS19-fE3_HMGB1 Inhibitors	31	13908	109
S19andS54	PS19-fE4_Saline	31	16376	124
S20andS55	PS19-fE4_Saline	31	5481	43
S21andS56	PS19-fE4_HMGB1 Inhibitors	31	9022	1
S22andS57	PS19-fE3_Saline	31	6410	3
S23andS58	PS19-fE3_Saline	31	15534	17
S24andS59	PS19-fE3_HMGB1 Inhibitors	31	10200	35
S61	PS19-fE4_HMGB1 Inhibitors	31	6199	19
S62	PS19-fE3_HMGB1 Inhibitors	31	16443	150
S63	PS19-fE3_HMGB1 Inhibitors	31	9440	46
S13	PS19-fE4_Saline	32	12991	115
S14	PS19-fE4_Saline	32	10138	6
S15	PS19-fE4_HMGB1 Inhibitors	32	5887	22
S16	PS19-fE3_Saline	32	9537	3
S17	PS19-fE3_Saline	32	7237	132
S18	PS19-fE3_HMGB1 Inhibitors	32	13908	45
S19andS54	PS19-fE4_Saline	32	16376	32
S20andS55	PS19-fE4_Saline	32	5481	56
S21andS56	PS19-fE4_HMGB1 Inhibitors	32	9022	57
S22andS57	PS19-fE3_Saline	32	6410	1
S23andS58	PS19-fE3_Saline	32	15534	1
S24andS59	PS19-fE3_HMGB1 Inhibitors	32	10200	15
S61	PS19-fE4_HMGB1 Inhibitors	32	6199	9
S62	PS19-fE3_HMGB1 Inhibitors	32	16443	68
S63	PS19-fE3_HMGB1 Inhibitors	32	9440	22
S13	PS19-fE4_Saline	33	12991	42
S14	PS19-fE4_Saline	33	10138	34
S15	PS19-fE4_HMGB1 Inhibitors	33	5887	6
S16	PS19-fE3_Saline	33	9537	36
S17	PS19-fE3_Saline	33	7237	38
S18	PS19-fE3_HMGB1 Inhibitors	33	13908	68
S19andS54	PS19-fE4_Saline	33	16376	77
S20andS55	PS19-fE4_Saline	33	5481	14
S21andS56	PS19-fE4_HMGB1 Inhibitors	33	9022	43
S22andS57	PS19-fE3_Saline	33	6410	17
S23andS58	PS19-fE3_Saline	33	15534	50
S24andS59	PS19-fE3_HMGB1 Inhibitors	33	10200	39
S61	PS19-fE4_HMGB1 Inhibitors	33	6199	16
S62	PS19-fE3_HMGB1 Inhibitors	33	16443	59
S63	PS19-fE3_HMGB1 Inhibitors	33	9440	22
S13	PS19-fE4_Saline	34	12991	28
S14	PS19-fE4_Saline	34	10138	8
S15	PS19-fE4_HMGB1 Inhibitors	34	5887	25
S16	PS19-fE3_Saline	34	9537	32
S17	PS19-fE3_Saline	34	7237	20
S18	PS19-fE3_HMGB1 Inhibitors	34	13908	39
S19andS54	PS19-fE4_Saline	34	16376	48
S20andS55	PS19-fE4_Saline	34	5481	22
S21andS56	PS19-fE4_HMGB1 Inhibitors	34	9022	21
S22andS57	PS19-fE3_Saline	34	6410	21
S23andS58	PS19-fE3_Saline	34	15534	35
S24andS59	PS19-fE3_HMGB1 Inhibitors	34	10200	44
S61	PS19-fE4_HMGB1 Inhibitors	34	6199	18
S62	PS19-fE3_HMGB1 Inhibitors	34	16443	143
S63	PS19-fE3_HMGB1 Inhibitors	34	9440	32
S13	PS19-fE4_Saline	35	12991	4
S14	PS19-fE4_Saline	35	10138	9
S15	PS19-fE4_HMGB1 Inhibitors	35	5887	16
S16	PS19-fE3_Saline	35	9537	1
S17	PS19-fE3_Saline	35	7237	1
S19andS54	PS19-fE4_Saline	35	16376	145
S20andS55	PS19-fE4_Saline	35	5481	5
S21andS56	PS19-fE4_HMGB1 Inhibitors	35	9022	17
S23andS58	PS19-fE3_Saline	35	15534	233
S24andS59	PS19-fE3_HMGB1 Inhibitors	35	10200	8
S62	PS19-fE3_HMGB1 Inhibitors	35	16443	1
S63	PS19-fE3_HMGB1 Inhibitors	35	9440	3
S13	PS19-fE4_Saline	36	12991	23
S14	PS19-fE4_Saline	36	10138	2
S15	PS19-fE4_HMGB1 Inhibitors	36	5887	4
S16	PS19-fE3_Saline	36	9537	9
S17	PS19-fE3_Saline	36	7237	12
S18	PS19-fE3_HMGB1 Inhibitors	36	13908	10
S19andS54	PS19-fE4_Saline	36	16376	39
S20andS55	PS19-fE4_Saline	36	5481	12
S21andS56	PS19-fE4_HMGB1 Inhibitors	36	9022	11
S22andS57	PS19-fE3_Saline	36	6410	10
S23andS58	PS19-fE3_Saline	36	15534	24
S24andS59	PS19-fE3_HMGB1 Inhibitors	36	10200	18
S61	PS19-fE4_HMGB1 Inhibitors	36	6199	18
S62	PS19-fE3_HMGB1 Inhibitors	36	16443	51
S63	PS19-fE3_HMGB1 Inhibitors	36	9440	18
S13	PS19-fE4_Saline	37	12991	31
S14	PS19-fE4_Saline	37	10138	7
S15	PS19-fE4_HMGB1 Inhibitors	37	5887	3
S16	PS19-fE3_Saline	37	9537	6
S17	PS19-fE3_Saline	37	7237	2
S18	PS19-fE3_HMGB1 Inhibitors	37	13908	3
S19andS54	PS19-fE4_Saline	37	16376	20
S20andS55	PS19-fE4_Saline	37	5481	5
S21andS56	PS19-fE4_HMGB1 Inhibitors	37	9022	4
S22andS57	PS19-fE3_Saline	37	6410	2
S23andS58	PS19-fE3_Saline	37	15534	9
S24andS59	PS19-fE3_HMGB1 Inhibitors	37	10200	5
S62	PS19-fE3_HMGB1 Inhibitors	37	16443	1
S63	PS19-fE3_HMGB1 Inhibitors	37	9440	5
