# Supplementary material for: APOE4-promoted gliosis and degeneration in tauopathy are ameliorated by pharmacological inhibition of HMGB1 release
Source: Cell Rep. Author manuscript; Available in PMC 2024 Feb 16. (PMC10873109; doi:10.1016/j.celrep.2023.113252)
Supplement: 3 [file NIHMS1941924-supplement-3.xlsx]

## Sheet: Table S3A_LogOddsRatio_PathoAll
	Cluster1	Cluster2	Cluster3	Cluster4	Cluster5	Cluster6	Cluster7	Cluster8	Cluster9	Cluster10	Cluster11	Cluster12	Cluster13	Cluster14	Cluster15	Cluster16	Cluster17	Cluster18	Cluster19	Cluster20	Cluster21	Cluster22	Cluster23	Cluster24	Cluster25	Cluster26	Cluster27	Cluster28	Cluster29	Cluster30	Cluster31	Cluster32	Cluster33	Cluster34	Cluster35	Cluster36	Cluster37
logOddsRatio_for_unit_Hippocampus_Vol_mm3	0.136161	-0.0992739	-0.0673724	-0.0513368	0.0720628	0.0429287	-0.13818	-0.0439357	0.118002	-0.0110071	-0.0500534	-0.0298496	0.0810952	-0.141531	0.0106494	-0.0259942	-0.188105	-0.0897047	0.165697	-0.0351422	-0.150376	-0.393617	0.0491968	0.106229	0.0752985	-0.169011	0.1373	-0.0548372	0.302221	-0.285029	-0.0172592	-0.194316	-0.00673804	0.0618113	-0.0781207	-0.00462984	-0.207563
logOddsRatio_for_unit_prop_AT8_Coverage_Area	-0.0100324	0.0256785	0.004613	0.0108758	-0.0224576	-0.0132169	0.00891034	0.0188445	-0.0208118	0.000380401	-0.012096	0.00485727	-0.00299628	0.0282993	0.00241581	0.00143708	0.0282019	-0.0058877	-0.0270232	0.0068256	0.0283277	0.0548354	-0.000545863	-0.0156283	-0.000568659	0.0198792	-0.0109152	0.00479395	-0.0634591	0.0302169	-0.0195567	0.00454488	0.000212115	-0.0124126	0.0237078	-0.00532606	0.0255419
logOddsRatio_for_unit_prop_GFAP_Coverage_Area	-0.0524831	0.051713	0.020628	0.025259	-0.0165544	-0.0192766	0.0454238	-0.00592662	-0.0292135	0.00857959	0.0233754	0.0130688	-0.0236286	0.0626995	0.00943865	0.00700164	0.0423998	0.0186841	-0.0294049	0.0208747	0.0517899	0.0390822	-0.017398	-0.0294657	-0.0157056	0.0585699	-0.0181102	0.0156567	-0.0761793	0.0836971	0.00577814	0.0343751	-0.000282533	-0.0147802	0.0653088	0.00247771	0.0633493
logOddsRatio_for_unit_prop_IBA1_Coverage_Area	-0.0440861	0.0469991	0.0205281	0.0218138	-0.0176731	-0.0120704	0.0364968	-0.00840799	-0.0238604	0.00800489	0.0208983	0.0115286	-0.0185099	0.0556597	0.00759504	0.00644284	0.0340364	0.018692	-0.0211537	0.0205083	0.0428535	0.033376	-0.0169814	-0.0268707	-0.0117597	0.0506531	-0.0143181	0.0131295	-0.0607522	0.0701466	0.00503162	0.0335401	-0.000917732	-0.0127655	0.0647931	0.00412546	0.0586088
logOddsRatio_for_unit_prop_CD68_Coverage_Area	-0.0342624	0.0500713	0.0149932	0.0187055	-0.0127272	-0.0289319	0.0355368	0.0223062	-0.0386806	0.00222256	0.0111893	0.00846654	-0.0151948	0.0589873	0.00322761	0.00664787	0.0485857	0.0103171	-0.0966733	0.0151614	0.0495409	0.0895924	-0.0096835	-0.0305523	-0.0137417	0.0459545	-0.0228434	0.0116587	-0.130931	0.0668591	-0.02133	0.0198683	-0.000158112	-0.0250753	0.041923	-0.0115428	0.0522206
logOddsRatio_for_unit_prop_S100B_Coverage_Area	-0.172846	0.146953	0.0327958	0.0547864	-0.00917089	-0.104675	0.103902	-0.0128288	-0.0635552	0.0260621	0.091254	0.0348506	-0.061065	0.165322	0.0655846	0.0216009	0.113839	0.0327626	-0.0668871	0.055831	0.120458	0.0121257	-0.0497621	-0.0824958	-0.0391253	0.1552	-0.0341454	0.0401639	-0.192323	0.189795	-0.0197627	0.0482695	-0.00253923	-0.0405233	0.197334	-0.00624675	0.162849
logOddsRatio_for_unit_prop_MBP_Coverage_Area	-0.0374033	-0.074168	-0.038522	-0.0350554	0.115837	-0.0509309	0.0147315	0.0745767	0.0226612	-0.00745828	0.062729	-0.00906932	0.0104994	-0.0734797	0.0470248	-0.00270718	0.132669	-0.0106698	0.0155514	-0.034518	-0.047799	0.0100899	0.0352151	-0.00547483	0.0120503	0.00294234	0.000141308	-0.010446	-0.00814265	0.00214954	-0.0110283	-0.0402731	-0.00505189	0.0122833	-0.243068	-0.00265032	-0.00716608
logOddsRatio_for_10000_unit_HMGB1_Intensity_Cytoplasm	-0.148928	0.196892	0.0586451	0.0875582	-0.146434	-0.0236306	0.10257	-0.0598666	-0.0950135	0.0393668	0.0115898	0.0562496	-0.0725395	0.220261	0.0229772	0.0168067	0.0456299	0.0249345	-0.0655959	0.0908013	0.169282	0.246218	-0.0542755	-0.1037	-0.041449	0.19979	-0.0408386	0.0484334	-0.227857	0.249067	0.0243756	0.131938	0.00462774	-0.0656075	0.299839	0.024034	0.247576
StdErr_for_unit_Hippocampus_Vol_mm3	0.147367	0.130757	0.0870153	0.0779216	0.19509	0.131918	0.0709016	0.111964	0.0485689	0.0277921	0.220357	0.0322168	0.0680134	0.140589	0.0760918	0.0194472	0.18404	0.176602	0.0616085	0.060099	0.0889891	0.23765	0.0540052	0.0428327	0.0878949	0.106187	0.0604926	0.0237908	0.126666	0.0642518	0.113266	0.141505	0.031516	0.0475958	0.219927	0.0566779	0.0542429
StdErr_for_unit_prop_AT8_Coverage_Area	0.018754	0.0152715	0.011029	0.00947423	0.0237653	0.0161916	0.00949172	0.0131737	0.0047764	0.00349092	0.0273369	0.0039413	0.00885928	0.0165812	0.00949641	0.00253522	0.0226344	0.0221263	0.00637432	0.00739701	0.0096405	0.0284513	0.00690081	0.00489143	0.0112847	0.0127301	0.00831454	0.00324519	0.0160991	0.0152704	0.0188705	0.0187118	0.00394862	0.00566403	0.0276861	0.00720845	0.0067797
StdErr_for_unit_prop_GFAP_Coverage_Area	0.0349114	0.0301065	0.0212704	0.0184009	0.0482251	0.0323297	0.0178707	0.0278044	0.0119482	0.00653551	0.0541794	0.00745487	0.0164811	0.032018	0.0186457	0.00476245	0.0457784	0.0437256	0.0168305	0.0140259	0.0199096	0.0632136	0.0130069	0.0100165	0.0218316	0.0151973	0.0167146	0.0054707	0.0310354	0.0180396	0.027886	0.0356533	0.00778466	0.0114988	0.0535403	0.013673	0.00804637
StdErr_for_unit_prop_IBA1_Coverage_Area	0.0320644	0.0273396	0.0191956	0.0168192	0.0437182	0.0295481	0.0165555	0.0252166	0.0112583	0.00592184	0.049184	0.00682089	0.0152604	0.029274	0.0169668	0.0043355	0.0418211	0.0396921	0.0158152	0.0125829	0.0188242	0.0577386	0.0117991	0.00917696	0.0200261	0.0152928	0.0153467	0.00524106	0.0281884	0.0164631	0.025392	0.032234	0.00715792	0.0105201	0.0479673	0.0124658	0.00779225
StdErr_for_unit_prop_CD68_Coverage_Area	0.0349412	0.028959	0.0207633	0.0181766	0.0465198	0.0305975	0.0156452	0.0261214	0.00934052	0.0066176	0.05242	0.00755472	0.0164479	0.0309961	0.0181088	0.00455355	0.0433847	0.0422875	0.02892	0.0139297	0.0191257	0.0560749	0.0128732	0.00911848	0.0210384	0.0194414	0.0156009	0.00579876	0.00632601	0.0152676	0.031391	0.0353362	0.00738345	0.0103308	0.0521758	0.0135147	0.0107004
StdErr_for_unit_prop_S100B_Coverage_Area	0.0817213	0.0725571	0.0538343	0.0466008	0.120401	0.0765914	0.0367607	0.0691563	0.0310309	0.0157879	0.1334	0.0182379	0.0407914	0.0785367	0.0434962	0.0114999	0.113298	0.108735	0.0423825	0.0344609	0.0510343	0.158776	0.0318885	0.0231841	0.054415	0.0307166	0.0423563	0.0141617	0.0730199	0.0346902	0.0688153	0.0903502	0.0198738	0.0280479	0.129446	0.0340805	0.0249831
StdErr_for_unit_prop_MBP_Coverage_Area	0.0638332	0.0534834	0.0365381	0.0330657	0.0778208	0.0549522	0.0300737	0.0439847	0.0282746	0.0118139	0.092567	0.0140282	0.0302042	0.0590242	0.0301881	0.00883571	0.0908038	0.0763026	0.0313213	0.0244689	0.0397157	0.110538	0.0217919	0.0355301	0.0382966	0.0326439	0.0296719	0.0119535	0.0797592	0.0417467	0.0563544	0.0647238	0.0134847	0.0207818	0.0855955	0.0243621	0.0522875
StdErr_for_10000_unit_HMGB1_Intensity_Cytoplasm	1.43334e-06	1.19267e-06	8.50027e-07	1.204e-06	2.38262e-06	1.29701e-06	7.81819e-07	1.08621e-06	4.99418e-07	2.5194e-07	2.14385e-06	2.88108e-07	6.67199e-07	1.29424e-06	7.38663e-07	1.96068e-07	2.62169e-06	1.75552e-06	7.04716e-07	5.42738e-07	8.38718e-07	2.52069e-06	5.26286e-07	4.15522e-07	8.71472e-07	6.55132e-07	6.74737e-07	2.3805e-07	1.25497e-06	6.92877e-07	1.10095e-06	1.40836e-06	3.08032e-07	4.44314e-07	2.00105e-06	5.36813e-07	3.98884e-07
pvalue_for_unit_Hippocampus_Vol_mm3	0.355508	0.44772	0.438778	0.510008	0.711843	0.744864	0.0513068	0.694756	0.0151166	0.692067	0.820309	0.354175	0.233127	0.314077	0.888696	0.181336	0.306741	0.61149	0.00715553	0.558723	0.0910622	0.0976631	0.362315	0.0131346	0.391617	0.111464	0.0232256	0.0211678	0.017034	9.15959e-06	0.878889	0.169689	0.830705	0.194057	0.72243	0.934896	0.000129954
pvalue_for_unit_prop_AT8_Coverage_Area	0.592685	0.0926714	0.675756	0.250996	0.344673	0.414337	0.347859	0.152585	1.31726e-05	0.913227	0.658142	0.217799	0.735207	0.0878758	0.799193	0.570818	0.212774	0.790165	2.24137e-05	0.356137	0.00329901	0.0539369	0.936952	0.00139814	0.95981	0.118385	0.189256	0.139609	8.0876e-05	0.0478395	0.300031	0.808092	0.957159	0.0284165	0.391827	0.45999	0.000164946
pvalue_for_unit_prop_GFAP_Coverage_Area	0.132756	0.085857	0.332148	0.169844	0.731393	0.551007	0.0110282	0.831207	0.0144849	0.189262	0.666145	0.0795933	0.151665	0.0501999	0.612708	0.141514	0.354345	0.669159	0.0806171	0.136671	0.00928841	0.536407	0.181028	0.00326387	0.471895	0.000116221	0.278588	0.00421076	0.0141045	3.49029e-06	0.835849	0.334972	0.971048	0.198661	0.222539	0.856201	3.46165e-15
pvalue_for_unit_prop_IBA1_Coverage_Area	0.169155	0.0855989	0.284881	0.194646	0.686028	0.682907	0.0274879	0.738809	0.0340597	0.176453	0.67091	0.0909927	0.225155	0.0572582	0.654412	0.137261	0.415728	0.637694	0.181043	0.103132	0.0228159	0.563228	0.150092	0.00341084	0.557056	0.000925617	0.350833	0.0122406	0.0311445	2.03668e-05	0.842921	0.2981	0.897981	0.224964	0.176767	0.740688	5.41842e-14
pvalue_for_unit_prop_CD68_Coverage_Area	0.326803	0.0838019	0.470234	0.303435	0.784402	0.344371	0.0231217	0.393136	3.45561e-05	0.736979	0.830972	0.262418	0.355584	0.0570337	0.858539	0.144309	0.262765	0.807251	0.000829426	0.27641	0.00958986	0.110104	0.451918	0.000806376	0.513646	0.0180915	0.143131	0.0443724	3.6657e-95	1.19135e-05	0.496825	0.573936	0.982915	0.015214	0.421688	0.393056	1.05945e-06
pvalue_for_unit_prop_S100B_Coverage_Area	0.0344244	0.042832	0.542392	0.239734	0.939284	0.17173	0.00470669	0.852833	0.0405474	0.0987876	0.493936	0.0560184	0.134392	0.0352884	0.1316	0.0603335	0.315006	0.763181	0.114525	0.105205	0.0182588	0.939125	0.118641	0.000373266	0.472131	4.35729e-07	0.420158	0.00456681	0.00844245	4.47195e-08	0.77397	0.593169	0.898333	0.148518	0.127395	0.854567	7.10725e-11
pvalue_for_unit_prop_MBP_Coverage_Area	0.557907	0.165518	0.291748	0.289066	0.136617	0.354019	0.624242	0.0899782	0.422861	0.527836	0.497987	0.517952	0.728131	0.213166	0.119298	0.759307	0.144002	0.88879	0.619534	0.158336	0.228771	0.92727	0.106101	0.877539	0.753021	0.928181	0.9962	0.382181	0.918685	0.958935	0.844848	0.533791	0.707929	0.554481	0.00451521	0.91337	0.89099
pvalue_for_10000_unit_HMGB1_Intensity_Cytoplasm	0.298794	0.0987687	0.490244	0.467088	0.538823	0.855431	0.18954	0.58153	0.0571078	0.118159	0.956887	0.0508933	0.276938	0.0887824	0.755752	0.391341	0.861828	0.887053	0.35195	0.0943227	0.0435556	0.328675	0.302403	0.0125722	0.634345	0.00229133	0.545012	0.0418921	0.0694255	0.000324794	0.824778	0.348852	0.880579	0.139782	0.134028	0.654359	5.41087e-10
p.adjust_for_unit_Hippocampus_Vol_mm3	0.598958	0.6975	0.687187	0.751056	0.881613	0.892631	0.226669	0.867712	0.100075	0.867712	0.939073	0.598958	0.485956	0.58276	0.94868	0.41934	0.574655	0.816944	0.0622952	0.772814	0.320886	0.328552	0.605905	0.0948254	0.635891	0.350993	0.132207	0.127871	0.10961	0.000271124	0.94868	0.41208	0.939073	0.433197	0.890997	0.962035	0.00213702
p.adjust_for_unit_prop_AT8_Coverage_Area	0.798082	0.322715	0.858472	0.515936	0.598958	0.665164	0.598958	0.386027	0.000324924	0.958715	0.850699	0.470573	0.891234	0.320886	0.927691	0.782232	0.463949	0.920823	0.000473889	0.598958	0.0348141	0.234784	0.962035	0.016554	0.969638	0.356688	0.428274	0.378013	0.00149621	0.221258	0.572081	0.930721	0.969638	0.155765	0.635891	0.709152	0.00256968
p.pvalue_for_unit_prop_GFAP_Coverage_Area	0.378013	0.320886	0.598958	0.41208	0.891234	0.772814	0.085904	0.939073	0.0997102	0.428274	0.855989	0.313982	0.386027	0.226669	0.816944	0.378013	0.598958	0.855989	0.313982	0.378013	0.0763713	0.77049	0.41934	0.0348141	0.713014	0.00202361	0.553437	0.0415462	0.099403	0.000114792	0.940727	0.598958	0.977654	0.438834	0.476042	0.941213	5.12324e-13
p.pvalue_for_unit_prop_IBA1_Coverage_Area	0.41208	0.320886	0.562166	0.433197	0.864104	0.863848	0.153517	0.891234	0.178765	0.418585	0.855989	0.320886	0.476042	0.235395	0.849587	0.378013	0.665164	0.83521	0.41934	0.339189	0.132207	0.775421	0.386027	0.0348141	0.772814	0.0114159	0.598958	0.0929027	0.167614	0.000463736	0.941213	0.572081	0.949666	0.476042	0.418585	0.891234	5.34617e-12
p.pvalue_for_unit_prop_CD68_Coverage_Area	0.598958	0.320886	0.713014	0.572081	0.917719	0.598958	0.132207	0.635891	0.000681907	0.891234	0.939073	0.53273	0.598958	0.235395	0.941213	0.378013	0.53273	0.930721	0.0106744	0.553437	0.0767189	0.350439	0.700355	0.0106744	0.752669	0.112596	0.378013	0.20848	1.08505e-92	0.000320582	0.737021	0.78288	0.986247	0.100075	0.665782	0.635891	3.91997e-05
p.pvalue_for_unit_prop_S100B_Coverage_Area	0.178765	0.207841	0.771866	0.496232	0.962035	0.413268	0.0422176	0.941213	0.203424	0.328552	0.737021	0.235395	0.378013	0.180093	0.378013	0.24464	0.58276	0.900006	0.356688	0.341367	0.112596	0.962035	0.356688	0.00526127	0.713014	1.84251e-05	0.665782	0.0422176	0.071399	2.20616e-06	0.909108	0.798082	0.949666	0.385625	0.37709	0.941213	5.25936e-09
p.pvalue_for_unit_prop_MBP_Coverage_Area	0.772814	0.411709	0.568141	0.566645	0.378013	0.598958	0.824891	0.320886	0.665782	0.76588	0.737021	0.755241	0.891234	0.463949	0.356688	0.89902	0.378013	0.94868	0.822341	0.397183	0.480257	0.962035	0.341367	0.94868	0.898404	0.962035	0.9962	0.635538	0.960886	0.969638	0.941213	0.77049	0.88045	0.772814	0.0422176	0.958715	0.94868
p.pvalue_for_10000_unit_HMGB1_Intensity_Cytoplasm	0.572081	0.328552	0.73661	0.713014	0.77049	0.941213	0.428274	0.7896	0.235395	0.356688	0.969638	0.226669	0.553437	0.320886	0.898404	0.635891	0.941332	0.94868	0.598958	0.324646	0.207943	0.598958	0.572081	0.093034	0.834516	0.026086	0.771883	0.206668	0.277702	0.00480695	0.939073	0.598958	0.94868	0.378013	0.378013	0.849587	3.20324e-08

## Sheet: S3B_KEGG_Cluster21vsOthers
	ID	Description	GeneRatio	BgRatio	pvalue	p.adjust	qvalue	geneID	Count
mmu04724	mmu04724	Glutamatergic synapse - Mus musculus (house mouse)	44/610	112/7189	2.07089e-19	5.96416e-17	4.11998e-17	Ppp3ca/Grm3/Grm8/Grin2b/Gria4/Gria1/Grin2a/Dlgap1/Glul/Gria2/Grm1/Plcb4/Grm5/Cacna1c/Slc38a2/Gnao1/Gng11/Grik3/Grik1/Slc17a7/Prkcg/Adcy1/Adcy9/Kcnj3/Prkacb/Adcy2/Cacna1d/Gnai1/Slc1a1/Adcy8/Grik2/Gria3/Slc1a2/Gng2/Gls/Homer1/Mapk1/Grik4/Dlg4/Gnaq/Prkca/Shank2/Ppp3r1/Grin1	44
mmu04713	mmu04713	Circadian entrainment - Mus musculus (house mouse)	37/610	94/7189	1.55574e-16	2.24027e-14	1.54755e-14	Grin2b/Gria4/Gria1/Grin2a/Camk2a/Gria2/Kcnj6/Ryr2/Prkg1/Plcb4/Cacna1c/Camk2b/Gnao1/Gng11/Rps6ka5/Ryr3/Prkcg/Adcy1/Adcy10/Adcy9/Kcnj3/Camk2d/Cacna1h/Nos1ap/Prkacb/Adcy2/Cacna1d/Gnai1/Adcy8/Gria3/Gng2/Mapk1/Calm2/Gnaq/Prkca/Grin1/Calm1	37
mmu04360	mmu04360	Axon guidance - Mus musculus (house mouse)	52/610	179/7189	4.2561e-16	4.08585e-14	2.82246e-14	Lrrc4c/Ppp3ca/Epha7/Pak1/Slit3/Epha6/Camk2a/Efna5/Plxna4/Pik3r1/Sema5a/Epha4/Ephb1/Sema6a/Unc5d/Camk2b/Slit1/Srgap1/Nrp1/Ntng1/Robo2/Trpc5/Trpc4/Dcc/Epha3/Camk2d/Trpc6/Epha5/Dpysl2/Efnb2/Cfl2/Gnai1/Ptk2/Srgap3/Efnb3/Ablim3/Prkcz/Sema3e/Mapk1/Pak2/Neo1/Pik3r3/Itgb1/Sema6d/Enah/Gsk3b/Lrrc4/Prkca/Ppp3r1/Ablim2/Rock2/Robo1	52
mmu04723	mmu04723	Retrograde endocannabinoid signaling - Mus musculus (house mouse)	41/610	137/7189	2.09219e-13	1.50637e-11	1.04059e-11	Gria4/Gria1/Gria2/Kcnj6/Grm1/Gabra2/Plcb4/Gabrb3/Grm5/Cacna1c/Gnao1/Gabrb1/Gng11/Gabra3/Gabrg3/Slc17a7/Prkcg/Dagla/Adcy1/Adcy9/Kcnj3/Prkacb/Adcy2/Cacna1d/Gnai1/Adcy8/Faah/Gabra4/Gabra5/Gria3/Gng2/Mapk1/Rims1/Napepld/Mapk8/Mapk10/Abhd6/Gnaq/Prkca/Gabrg2/Gabra1	41
mmu05032	mmu05032	Morphine addiction - Mus musculus (house mouse)	32/610	89/7189	3.59706e-13	2.0719e-11	1.43125e-11	Pde4b/Pde8a/Pde1c/Kcnj6/Gabra2/Gabrb3/Gnao1/Gabrb1/Gng11/Gabra3/Pde10a/Gabrg3/Prkcg/Adcy1/Adcy9/Pde4d/Kcnj3/Prkacb/Adcy2/Gabbr2/Gnai1/Adcy8/Gabra4/Gabra5/Oprm1/Gng2/Pde7b/Pde2a/Prkca/Gabrg2/Gabra1/Pde1a	32
mmu04720	mmu04720	Long-term potentiation - Mus musculus (house mouse)	26/610	64/7189	2.29024e-12	1.09932e-10	7.59396e-11	Ppp3ca/Grin2b/Gria1/Grin2a/Camk2a/Gria2/Grm1/Plcb4/Grm5/Cacna1c/Camk2b/Camk4/Prkcg/Adcy1/Camk2d/Prkacb/Ppp1r1a/Adcy8/Mapk1/Calm2/Rps6ka3/Gnaq/Prkca/Ppp3r1/Grin1/Calm1	26
mmu04727	mmu04727	GABAergic synapse - Mus musculus (house mouse)	30/610	87/7189	6.92512e-12	2.84919e-10	1.96819e-10	Glul/Kcnj6/Plcl1/Gabra2/Gabrb3/Cacna1c/Slc38a2/Gnao1/Gabrb1/Nsf/Gng11/Gabra3/Gabrg3/Prkcg/Adcy1/Adcy9/Prkacb/Adcy2/Gabbr2/Cacna1d/Gnai1/Adcy8/Gabra4/Gabra5/Gng2/Gls/Prkca/Gabrg2/Gphn/Gabra1	30
mmu04925	mmu04925	Aldosterone synthesis and secretion - Mus musculus (house mouse)	31/610	97/7189	2.95052e-11	9.36727e-10	6.47081e-10	Creb5/Camk2a/Prkce/Plcb4/Atp2b1/Cacna1c/Camk2b/Atp2b4/Camk1/Camk4/Prkcg/Dagla/Nr4a1/Atp1b3/Adcy1/Adcy9/Camk2d/Cacna1h/Prkacb/Adcy2/Cacna1d/Adcy8/Prkd1/Atp1b1/Atp2b3/Atp2b2/Calm2/Pde2a/Gnaq/Prkca/Calm1	31
mmu04261	mmu04261	Adrenergic signaling in cardiomyocytes - Mus musculus (house mouse)	40/610	151/7189	3.04029e-11	9.36727e-10	6.47081e-10	Cacnb2/Creb5/Camk2a/Ryr2/Cacnb4/Plcb4/Atp2b1/Cacna1c/Camk2b/Rps6ka5/Cacng8/Slc8a3/Ppp2r2b/Atp2b4/Slc8a1/Atp1b3/Ppp2r5a/Adcy1/Adcy9/Bcl2/Camk2d/Prkacb/Adcy2/Ppp2r3a/Cacna1d/Gnai1/Cacna2d1/Ppp1r1a/Adcy8/Ppp2r2a/Atp1b1/Atp2b3/Slc8a2/Atp2b2/Mapk1/Calm2/Gnaq/Prkca/Cacng3/Calm1	40
mmu04024	mmu04024	cAMP signaling pathway - Mus musculus (house mouse)	50/610	218/7189	3.25252e-11	9.36727e-10	6.47081e-10	Pde4b/Chrm2/Creb5/Grin2b/Pak1/Gria4/Gria1/Grin2a/Camk2a/Gria2/Ryr2/Pik3r1/Atp2b1/Cacna1c/Camk2b/Vav3/Htr4/Hcn2/Atp2b4/Pde10a/Camk4/Atp1b3/Adcy1/Adcy10/Adcy9/Pde4d/Camk2d/Rras2/Prkacb/Adcy2/Gabbr2/Cacna1d/Gnai1/Adcy8/Gria3/Tiam1/Atp1b1/Atp2b3/Atp2b2/Afdn/Mapk1/Chrm1/Calm2/Pik3r3/Mapk8/Bdnf/Mapk10/Grin1/Rock2/Calm1	50
mmu04728	mmu04728	Dopaminergic synapse - Mus musculus (house mouse)	36/610	127/7189	3.6932e-11	9.66947e-10	6.67957e-10	Ppp3ca/Creb5/Grin2b/Gria4/Gria1/Grin2a/Camk2a/Gria2/Kcnj6/Plcb4/Cacna1c/Camk2b/Gnao1/Gng11/Ppp2r2b/Prkcg/Ppp2r5a/Kcnj3/Camk2d/Prkacb/Ppp2r3a/Cacna1d/Gnai1/Gria3/Ppp2r2a/Gng2/Calm2/Kif5a/Caly/Mapk8/Mapk10/Gsk3b/Gnaq/Prkca/Scn1a/Calm1	36
mmu04020	mmu04020	Calcium signaling pathway - Mus musculus (house mouse)	54/610	248/7189	4.33198e-11	1.02342e-09	7.06967e-10	Erbb4/Ppp3ca/Chrm2/Grin2b/Grin2a/Camk2a/Cacna1e/Pde1c/Ryr2/Grm1/Ptk2b/Plcb4/Atp2b1/Grm5/Htr2c/Cacna1c/Camk2b/Ntrk3/Fgf1/Ryr3/Fgfr2/Htr4/Slc8a3/Atp2b4/Camk1/Chrna7/Stim2/Camk4/Slc8a1/Prkcg/Adcy1/Adcy9/Camk2d/Cacna1h/Orai2/Itpka/Prkacb/Adcy2/Ntrk2/Cacna1d/Adcy8/Atp2b3/Slc8a2/Atp2b2/Chrm1/Calm2/Fgfr1/Mcu/Gnaq/Prkca/Ppp3r1/Grin1/Pde1a/Calm1	54
mmu04725	mmu04725	Cholinergic synapse - Mus musculus (house mouse)	33/610	110/7189	4.6196e-11	1.02342e-09	7.06967e-10	Chrm2/Creb5/Camk2a/Kcnq5/Kcnj6/Pik3r1/Plcb4/Cacna1c/Camk2b/Gnao1/Gng11/Chrna7/Camk4/Prkcg/Adcy1/Adcy9/Bcl2/Kcnj3/Camk2d/Jak2/Prkacb/Adcy2/Cacna1d/Gnai1/Adcy8/Gng2/Mapk1/Chrm1/Kcnq3/Pik3r3/Kcnq2/Gnaq/Prkca	33
mmu05033	mmu05033	Nicotine addiction - Mus musculus (house mouse)	18/610	40/7189	7.80929e-10	1.60648e-08	1.10974e-08	Grin2b/Gria4/Gria1/Grin2a/Gria2/Gabra2/Gabrb3/Gabrb1/Gabra3/Chrna7/Gabrg3/Slc17a7/Gabra4/Gabra5/Gria3/Gabrg2/Gabra1/Grin1	18
mmu04921	mmu04921	Oxytocin signaling pathway - Mus musculus (house mouse)	36/610	149/7189	4.6816e-09	8.98867e-08	6.20928e-08	Cacnb2/Ppp3ca/Camk2a/Kcnj6/Ryr2/Cacnb4/Plcb4/Prkag2/Cacna1c/Camk2b/Mef2c/Gnao1/Ryr3/Cacng8/Camk1/Camk4/Prkcg/Adcy1/Adcy9/Kcnj3/Camk2d/Prkacb/Adcy2/Cacna1d/Prkaa2/Gnai1/Cacna2d1/Adcy8/Mapk1/Calm2/Gnaq/Prkca/Ppp3r1/Cacng3/Rock2/Calm1	36
mmu05031	mmu05031	Amphetamine addiction - Mus musculus (house mouse)	22/610	66/7189	9.51697e-09	1.71305e-07	1.18336e-07	Ppp3ca/Creb5/Grin2b/Gria4/Gria1/Grin2a/Camk2a/Gria2/Cacna1c/Camk2b/Camk4/Prkcg/Camk2d/Prkacb/Cacna1d/Stx1a/Gria3/Calm2/Prkca/Ppp3r1/Grin1/Calm1	22
mmu05412	mmu05412	Arrhythmogenic right ventricular cardiomyopathy - Mus musculus (house mouse)	22/610	77/7189	2.16888e-07	3.67434e-06	2.5382e-06	Cacnb2/Ctnna3/Ryr2/Cacnb4/Cacna1c/Lama2/Pkp2/Itga8/Cacng8/Itgav/Slc8a3/Slc8a1/Cacna1d/Cacna2d1/Dmd/Ctnna1/Cdh2/Slc8a2/Ctnna2/Itgb1/Cacng3/Sgcd	22
mmu04961	mmu04961	Endocrine and other factor-regulated calcium reabsorption - Mus musculus (house mouse)	17/610	51/7189	4.67551e-07	7.12964e-06	4.92508e-06	Dnm3/Plcb4/Atp2b1/Slc8a3/Atp2b4/Slc8a1/Prkcg/Atp1b3/Calb1/Adcy9/Prkacb/Atp1b1/Atp2b3/Slc8a2/Atp2b2/Gnaq/Prkca	17
mmu04015	mmu04015	Rap1 signaling pathway - Mus musculus (house mouse)	40/610	207/7189	4.92064e-07	7.12964e-06	4.92508e-06	Grin2b/Grin2a/Rasgrp3/Efna5/Dock4/Pik3r1/Plcb4/Lpar1/Sipa1l3/Gnao1/Fgf1/Vav3/Fgfr2/Magi1/Magi2/Prkcg/Adcy1/Adcy9/Rapgef2/Adcy2/Gnai1/Adcy8/Sipa1l1/Prkd1/Tiam1/Sipa1l2/Prkcz/Afdn/Mapk1/Calm2/Fgfr1/Pik3r3/Itgb1/Map2k6/Enah/Gnaq/Prkca/Grin1/Rapgef5/Calm1	40
mmu04070	mmu04070	Phosphatidylinositol signaling system - Mus musculus (house mouse)	24/610	93/7189	4.95114e-07	7.12964e-06	4.92508e-06	Pik3r1/Plcb4/Pip5k1b/Dgkb/Dgkh/Dgkg/Pik3c2b/Synj2/Pip4k2a/Prkcg/Inpp5f/Itpka/Itpk1/Mtmr2/Dgkz/Pten/Cds1/Calm2/Pik3r3/Pip5k1a/Synj1/Prkca/Inpp4b/Calm1	24
mmu04970	mmu04970	Salivary secretion - Mus musculus (house mouse)	21/610	75/7189	5.94769e-07	8.15683e-06	5.63465e-06	Slc12a2/Prkg1/Plcb4/Atp2b1/Ryr3/Atp2b4/Prkcg/Atp1b3/Adcy1/Adcy9/Prkacb/Adcy2/Adcy8/Atp1b1/Atp2b3/Atp2b2/Amy1/Calm2/Gnaq/Prkca/Calm1	21
mmu04012	mmu04012	ErbB signaling pathway - Mus musculus (house mouse)	22/610	82/7189	7.21255e-07	9.44188e-06	6.52235e-06	Erbb4/Pak1/Nrg1/Gab1/Camk2a/Pik3r1/Camk2b/Stat5b/Prkcg/Camk2d/Nrg3/Ptk2/Cblb/Abl2/Mapk1/Pak2/Pik3r3/Nrg2/Mapk8/Mapk10/Gsk3b/Prkca	22
mmu04740	mmu04740	Olfactory transduction - Mus musculus (house mouse)	15/610	42/7189	8.10757e-07	1.01521e-05	7.01296e-06	Camk2a/Pde1c/Prkg1/Camk2b/Slc8a3/Slc8a1/Camk2d/Prkacb/Slc8a2/Ncald/Calm2/Slc24a4/Pde2a/Pde1a/Calm1	15
mmu04014	mmu04014	Ras signaling pathway - Mus musculus (house mouse)	41/610	223/7189	1.38728e-06	1.61901e-05	1.11839e-05	Grin2b/Pak1/Gab1/Grin2a/Rasgrp3/Efna5/Pik3r1/Rasgrf1/Plaat3/Fgf1/Gng11/Fgfr2/Rasal2/Prkcg/Gab2/Ksr1/Rras2/Prkacb/Ntrk2/Bcl2l1/Rasa3/Nf1/Tiam1/Gng2/Rasgrp1/Afdn/Abl2/Mapk1/Calm2/Pak2/Fgfr1/Pik3r3/Mapk8/Ralgapa2/Bdnf/Mapk10/Prkca/Rasgrf2/Grin1/Rapgef5/Calm1	41
mmu04911	mmu04911	Insulin secretion - Mus musculus (house mouse)	22/610	85/7189	1.40539e-06	1.61901e-05	1.11839e-05	Creb5/Camk2a/Ryr2/Plcb4/Cacna1c/Camk2b/Rims2/Prkcg/Atp1b3/Adcy1/Adcy9/Camk2d/Prkacb/Adcy2/Cacna1d/Stx1a/Adcy8/Snap25/Atp1b1/Kcnn2/Gnaq/Prkca	22
mmu05414	mmu05414	Dilated cardiomyopathy - Mus musculus (house mouse)	23/610	94/7189	2.3407e-06	2.59278e-05	1.79106e-05	Cacnb2/Ryr2/Cacnb4/Cacna1c/Lama2/Itga8/Cacng8/Itgav/Slc8a3/Slc8a1/Adcy1/Adcy9/Prkacb/Adcy2/Cacna1d/Cacna2d1/Dmd/Tgfb2/Adcy8/Slc8a2/Itgb1/Cacng3/Sgcd	23
mmu04010	mmu04010	MAPK signaling pathway - Mus musculus (house mouse)	48/610	296/7189	7.18728e-06	7.66644e-05	5.29589e-05	Erbb4/Cacnb2/Ppp3ca/Pak1/Rasgrp3/Mapt/Cacna1e/Efna5/Cacnb4/Rasgrf1/Cacna1c/Mef2c/Stmn1/Fgf1/Rps6ka5/Dusp16/Cacng8/Fgfr2/Gna12/Prkcg/Nr4a1/Nlk/Rras2/Cacna1h/Rapgef2/Ptpn5/Prkacb/Ntrk2/Map4k4/Cacna1d/Il1rap/Cacna2d1/Tgfb2/Nf1/Rasgrp1/Mapk1/Pak2/Fgfr1/Rps6ka3/Map2k6/Dusp3/Mapk8/Bdnf/Mapk10/Prkca/Ppp3r1/Rasgrf2/Cacng3	48
mmu04929	mmu04929	GnRH secretion - Mus musculus (house mouse)	17/610	61/7189	7.58035e-06	7.79693e-05	5.38604e-05	Kcnj6/Pik3r1/Plcb4/Cacna1c/Trpc5/Hcn2/Prkcg/Trpc4/Kcnj3/Cacna1h/Gabbr2/Cacna1d/Kcnn2/Mapk1/Pik3r3/Gnaq/Prkca	17
mmu04750	mmu04750	Inflammatory mediator regulation of TRP channels - Mus musculus (house mouse)	25/610	118/7189	1.36712e-05	0.000135769	9.37881e-05	Cyp2j12/Camk2a/Asic2/Prkce/Prkcq/Pik3r1/Plcb4/Htr2c/Camk2b/Prkcg/Adcy1/Adcy9/Camk2d/Prkacb/Adcy2/Il1rap/Adcy8/Calm2/Pik3r3/Map2k6/Mapk8/Mapk10/Gnaq/Prkca/Calm1	25
mmu04971	mmu04971	Gastric acid secretion - Mus musculus (house mouse)	18/610	71/7189	1.73888e-05	0.000166933	0.000115315	Car2/Camk2a/Plcb4/Camk2b/Prkcg/Atp1b3/Adcy1/Adcy9/Camk2d/Prkacb/Adcy2/Gnai1/Adcy8/Atp1b1/Calm2/Gnaq/Prkca/Calm1	18
mmu04915	mmu04915	Estrogen signaling pathway - Mus musculus (house mouse)	25/610	120/7189	1.8576e-05	0.000172577	0.000119214	Creb5/Kcnj6/Grm1/Pik3r1/Plcb4/Gnao1/Adcy1/Adcy9/Bcl2/Kcnj3/Prkacb/Adcy2/Gabbr2/Gnai1/Adcy8/Fkbp5/Oprm1/Ctsd/Mapk1/Calm2/Pik3r3/Hsp90aa1/Gnaq/Ncoa1/Calm1	25
mmu04022	mmu04022	cGMP-PKG signaling pathway - Mus musculus (house mouse)	31/610	166/7189	1.97894e-05	0.000177595	0.000122681	Ppp3ca/Creb5/Prkce/Prkg1/Plcb4/Atp2b1/Cacna1c/Mef2c/Gna12/Slc8a3/Atp2b4/Slc8a1/Atp1b3/Adcy1/Adcy9/Trpc6/Adcy2/Cacna1d/Gnai1/Adcy8/Atp1b1/Atp2b3/Slc8a2/Atp2b2/Mapk1/Calm2/Pde2a/Gnaq/Ppp3r1/Rock2/Calm1	31
mmu04742	mmu04742	Taste transduction - Mus musculus (house mouse)	16/610	59/7189	2.04792e-05	0.000177595	0.000122681	Asic2/Pde1c/Scn9a/Grm1/Gabra2/Plcb4/Cacna1c/Gabra3/Prkacb/Gabbr2/Adcy8/Gabra4/Gabra5/Scn3a/Gabra1/Pde1a	16
mmu04810	mmu04810	Regulation of actin cytoskeleton - Mus musculus (house mouse)	38/610	223/7189	2.12734e-05	0.000177595	0.000122681	Chrm2/Pak1/Dock1/Iqgap2/Pik3r1/Pip5k1b/Lpar1/Fgf1/Vav3/Wasf1/Itga8/Itgav/Fgfr2/Gna12/Pip4k2a/Diaph2/Rras2/Arpc2/Cyfip1/Cfl2/Baiap2/Rdx/Nckap1/Tiam1/Ptk2/Mapk1/Chrm1/Pak2/Fgfr1/Pik3r3/Itgb1/Actr3/Actr3b/Tmsb4x/Enah/Pip5k1a/Apc/Rock2	38
mmu04071	mmu04071	Sphingolipid signaling pathway - Mus musculus (house mouse)	25/610	121/7189	2.15827e-05	0.000177595	0.000122681	Prkce/Pik3r1/Plcb4/Gna12/Ppp2r2b/Cers6/Prkcg/Gab2/Ppp2r5a/Bcl2/Cers2/Sgpp2/Ppp2r3a/Gnai1/Pten/Ppp2r2a/Prkcz/Ctsd/Mapk1/Pik3r3/Mapk8/Mapk10/Gnaq/Prkca/Rock2	25
mmu04912	mmu04912	GnRH signaling pathway - Mus musculus (house mouse)	20/610	86/7189	2.39039e-05	0.000191232	0.000132101	Camk2a/Ptk2b/Plcb4/Cacna1c/Camk2b/Adcy1/Adcy9/Camk2d/Prkacb/Adcy2/Cacna1d/Adcy8/Mapk1/Calm2/Map2k6/Mapk8/Mapk10/Gnaq/Prkca/Calm1	20
mmu04935	mmu04935	Growth hormone synthesis, secretion and action - Mus musculus (house mouse)	24/610	117/7189	3.561e-05	0.000270664	0.000186972	Creb5/Pik3r1/Plcb4/Cacna1c/Stat5b/Prkcg/Adcy1/Adcy10/Adcy9/Jak2/Prkacb/Adcy2/Cacna1d/Gnai1/Adcy8/Ptk2/Mapk1/Pik3r3/Map2k6/Mapk8/Mapk10/Gsk3b/Gnaq/Prkca	24
mmu05135	mmu05135	Yersinia infection - Mus musculus (house mouse)	26/610	132/7189	3.57126e-05	0.000270664	0.000186972	Dock1/Elmo1/Wipf1/Pik3r1/Ptk2b/Pip5k1b/Wipf3/Vav3/Arpc2/Baiap2/Ptk2/Mapk1/Pik3r3/Rps6ka3/Itgb1/Map2k6/Elmo2/Actr3/Mapk8/Actr3b/Mapk10/Gsk3b/Gnaq/Pip5k1a/Pkn2/Rock2	26
mmu05410	mmu05410	Hypertrophic cardiomyopathy - Mus musculus (house mouse)	20/610	90/7189	4.81955e-05	0.000355905	0.000245855	Cacnb2/Ryr2/Cacnb4/Prkag2/Cacna1c/Lama2/Itga8/Cacng8/Itgav/Slc8a3/Slc8a1/Cacna1d/Prkaa2/Cacna2d1/Dmd/Tgfb2/Slc8a2/Itgb1/Cacng3/Sgcd	20
mmu04371	mmu04371	Apelin signaling pathway - Mus musculus (house mouse)	25/610	132/7189	9.85129e-05	0.000709293	0.000489972	Ryr2/Prkce/Plcb4/Prkag2/Mef2c/Gng11/Ryr3/Slc8a3/Camk4/Slc8a1/Adcy1/Adcy10/Adcy9/Rras2/Prkacb/Adcy2/Prkaa2/Gnai1/Adcy8/Gng2/Slc8a2/Mapk1/Calm2/Gnaq/Calm1	25
mmu05100	mmu05100	Bacterial invasion of epithelial cells - Mus musculus (house mouse)	16/610	67/7189	0.000110412	0.000775574	0.000535758	Dnm3/Dock1/Gab1/Ctnna3/Elmo1/Pik3r1/Wasf1/Arpc2/Ctnna1/Ptk2/Ctnna2/Pik3r3/Itgb1/Elmo2/Actr3/Actr3b	16
mmu04530	mmu04530	Tight junction - Mus musculus (house mouse)	28/610	158/7189	0.000129264	0.000886382	0.000612304	Cldn11/Dlg1/Prkce/Prkag2/Tjp2/Ppp2r2b/Magi1/Jam3/Nedd4l/Rapgef2/Prkacb/Arpc2/Cacna1d/Rdx/Prkaa2/Tiam1/Ppp2r2a/Prkcz/Afdn/Epb41l4b/Arhgap17/Itgb1/Actr3/Mapk8/Actr3b/Mapk10/Mpdz/Rock2	28
mmu04928	mmu04928	Parathyroid hormone synthesis, secretion and action - Mus musculus (house mouse)	21/610	104/7189	0.000137476	0.000920771	0.000636059	Pde4b/Creb5/Plcb4/Mef2c/Gna12/Runx2/Prkcg/Adcy1/Adcy9/Pde4d/Bcl2/Prkacb/Adcy2/Gnai1/Adcy8/Mmp16/Akap13/Mapk1/Fgfr1/Gnaq/Prkca	21
mmu04072	mmu04072	Phospholipase D signaling pathway - Mus musculus (house mouse)	26/610	145/7189	0.000183477	0.00120094	0.000829599	Dnm3/Grm3/Grm8/Gab1/Grm1/Pik3r1/Ptk2b/Plcb4/Pip5k1b/Lpar1/Grm5/Dgkb/Dgkh/Dgkg/Gna12/Gab2/Adcy1/Adcy9/Rras2/Adcy2/Adcy8/Dgkz/Mapk1/Pik3r3/Pip5k1a/Prkca	26
mmu00512	mmu00512	Mucin type O-glycan biosynthesis - Mus musculus (house mouse)	10/610	32/7189	0.000207423	0.00132751	0.000917027	Galnt5/Galnt17/Galnt6/Galnt18/Galnt7/Galnt1/St6galnac3/Galnt13/Galnt16/Galntl6	10
mmu04514	mmu04514	Cell adhesion molecules - Mus musculus (house mouse)	27/610	155/7189	0.000227845	0.00142651	0.000985419	Lrrc4c/Ptprd/Mag/Cldn11/Cntn2/Nrxn1/Itga8/Itgav/Ntng1/H2-D1/Jam3/Cadm1/Nlgn1/Ncam1/Ptprm/Nrcam/Nfasc/Mpzl1/Negr1/Cdh2/Alcam/Neo1/Cntnap2/Itgb1/Nectin3/Lrrc4/Ncam2	27
mmu04666	mmu04666	Fc gamma R-mediated phagocytosis - Mus musculus (house mouse)	19/610	93/7189	0.000241498	0.00147982	0.00102224	Pak1/Dock1/Asap1/Prkce/Pik3r1/Pip5k1b/Vav3/Wasf1/Bin1/Prkcg/Gab2/Arpc2/Cfl2/Mapk1/Pik3r3/Actr3/Actr3b/Pip5k1a/Prkca	19
mmu04540	mmu04540	Gap junction - Mus musculus (house mouse)	18/610	86/7189	0.000255089	0.00153053	0.00105728	Tubb4a/Grm1/Prkg1/Plcb4/Lpar1/Grm5/Htr2c/Prkcg/Adcy1/Adcy9/Prkacb/Adcy2/Gnai1/Adcy8/Mapk1/Gnaq/Prkca/Tubb2a	18
mmu04730	mmu04730	Long-term depression - Mus musculus (house mouse)	14/610	60/7189	0.000380298	0.00223522	0.00154407	Gria1/Gria2/Grid2/Grm1/Prkg1/Plcb4/Gnao1/Gna12/Prkcg/Gnai1/Gria3/Mapk1/Gnaq/Prkca	14
mmu04972	mmu04972	Pancreatic secretion - Mus musculus (house mouse)	19/610	97/7189	0.000425129	0.00244874	0.00169157	Car2/Slc12a2/Ryr2/Plcb4/Atp2b1/Atp2b4/Prkcg/Atp1b3/Slc4a4/Adcy1/Adcy9/Adcy2/Adcy8/Atp1b1/Atp2b3/Atp2b2/Amy1/Gnaq/Prkca	19
mmu04726	mmu04726	Serotonergic synapse - Mus musculus (house mouse)	22/610	124/7189	0.000655722	0.0037029	0.00255793	Cyp2j12/Kcnj6/Kcnd2/Plcb4/Gabrb3/Htr2c/Cacna1c/Gnao1/Gabrb1/Gng11/Htr4/App/Prkcg/Kcnj3/Prkacb/Cacna1d/Gnai1/Gng2/Kcnn2/Mapk1/Gnaq/Prkca	22
mmu00514	mmu00514	Other types of O-glycan biosynthesis - Mus musculus (house mouse)	11/610	43/7189	0.000695723	0.00385324	0.00266177	Galnt5/Galnt17/Galnt6/St6gal1/Galnt18/Galnt7/Galnt1/St6gal2/Galnt13/Galnt16/Galntl6	11
mmu04310	mmu04310	Wnt signaling pathway - Mus musculus (house mouse)	26/610	163/7189	0.00117832	0.00640294	0.00442308	Ppp3ca/Daam2/Camk2a/Plcb4/Camk2b/Lzts2/Ror1/Prkcg/Gpc4/Tbl1x/Nlk/Camk2d/Prkacb/Tle1/Daam1/Csnk1a1/Prickle2/Mapk8/Mapk10/Znrf3/Gsk3b/Fbxw11/Prkca/Ppp3r1/Apc/Rock2	26
mmu04927	mmu04927	Cortisol synthesis and secretion - Mus musculus (house mouse)	14/610	67/7189	0.00123208	0.00657109	0.00453924	Creb5/Pde8a/Plcb4/Cacna1c/Nr4a1/Adcy1/Adcy9/Cacna1h/Prkacb/Adcy2/Cacna1d/Adcy8/Pbx1/Gnaq	14
mmu04916	mmu04916	Melanogenesis - Mus musculus (house mouse)	18/610	98/7189	0.00131366	0.00687879	0.00475179	Camk2a/Plcb4/Camk2b/Gnao1/Prkcg/Adcy1/Adcy9/Camk2d/Prkacb/Adcy2/Gnai1/Adcy8/Mapk1/Calm2/Gsk3b/Gnaq/Prkca/Calm1	18
mmu01521	mmu01521	EGFR tyrosine kinase inhibitor resistance - Mus musculus (house mouse)	15/610	78/7189	0.00202422	0.010266	0.00709168	Nrg1/Gab1/Pik3r1/Fgfr2/Prkcg/Bcl2/Jak2/Bcl2l1/Pten/Nf1/Mapk1/Pik3r3/Nrg2/Gsk3b/Prkca	15
mmu04960	mmu04960	Aldosterone-regulated sodium reabsorption - Mus musculus (house mouse)	9/610	35/7189	0.00203182	0.010266	0.00709168	Nr3c2/Pik3r1/Nedd4l/Prkcg/Atp1b3/Atp1b1/Mapk1/Pik3r3/Prkca	9
mmu04918	mmu04918	Thyroid hormone synthesis - Mus musculus (house mouse)	14/610	71/7189	0.00220942	0.0109709	0.0075786	Creb5/Plcb4/Prkcg/Atp1b3/Adcy1/Adcy9/Prkacb/Adcy2/Adcy8/Atp1b1/Slc26a4/Gnaq/Prkca/Ttr	14
mmu05417	mmu05417	Lipid and atherosclerosis - Mus musculus (house mouse)	28/610	191/7189	0.00284554	0.0138901	0.00959514	Ppp3ca/Cyp2j12/Camk2a/Pik3r1/Plcb4/Camk2b/Vav3/Bcl2/Camk2d/Jak2/Abca1/Pparg/Bcl2l1/Ptk2/Atf6/Abcg1/Mapk1/Calm2/Pik3r3/Hsp90aa1/Map2k6/Mapk8/Mapk10/Gsk3b/Prkca/Ppp3r1/Rock2/Calm1	28
mmu04922	mmu04922	Glucagon signaling pathway - Mus musculus (house mouse)	17/610	98/7189	0.00332787	0.0159738	0.0110345	Ppp3ca/Creb5/Camk2a/Plcb4/Prkag2/Camk2b/Pfkp/Acaca/Camk2d/Sik2/Prkacb/Adcy2/Prkaa2/Calm2/Gnaq/Ppp3r1/Calm1	17
mmu05017	mmu05017	Spinocerebellar ataxia - Mus musculus (house mouse)	22/610	141/7189	0.00362104	0.0170961	0.0118098	Grin2b/Gria1/Grin2a/Gria2/Grm1/Dab1/Pik3r1/Plcb4/Rora/Prkcg/Kcnc3/Gria3/Pik3r3/Mcu/Mapk8/Mapk10/Atxn1/Gnaq/Prkca/Sptbn2/Grin1/Kcnd3	22
mmu04114	mmu04114	Oocyte meiosis - Mus musculus (house mouse)	19/610	116/7189	0.00384674	0.0178687	0.0123435	Ppp3ca/Camk2a/Cpeb2/Camk2b/Ywhaq/Ppp2r5a/Adcy1/Adcy9/Camk2d/Prkacb/Adcy2/Adcy8/Cpeb3/Mapk1/Calm2/Rps6ka3/Fbxw11/Ppp3r1/Calm1	19
mmu04270	mmu04270	Vascular smooth muscle contraction - Mus musculus (house mouse)	21/610	134/7189	0.00419433	0.0187674	0.0129643	Prkce/Prkcq/Prkg1/Plcb4/Ppp1r14a/Cacna1c/Gna12/Prkcg/Adcy1/Adcy9/Prkacb/Adcy2/Cacna1d/Adcy8/Cald1/Mapk1/Calm2/Gnaq/Prkca/Rock2/Calm1	21
mmu04978	mmu04978	Mineral absorption - Mus musculus (house mouse)	11/610	53/7189	0.00423483	0.0187674	0.0129643	Trf/Atp2b1/Slc8a3/Atp2b4/Slc8a1/Atp1b3/Fth1/Atp1b1/Atp2b3/Slc8a2/Atp2b2	11
mmu04151	mmu04151	PI3K-Akt signaling pathway - Mus musculus (house mouse)	42/610	328/7189	0.00423569	0.0187674	0.0129643	Erbb4/Phlpp1/Chrm2/Creb5/Efna5/Pik3r1/Lpar1/Tnr/Lama2/Fgf1/Gng11/Itga8/Itgav/Fgfr2/Ppp2r2b/Magi1/Magi2/Ywhaq/Nr4a1/Ppp2r5a/Bcl2/Jak2/Ntrk2/Ppp2r3a/Prkaa2/Bcl2l1/Sgk3/Pten/Ppp2r2a/Ptk2/Gng2/Mapk1/Chrm1/Rbl2/Fgfr1/Pik3r3/Hsp90aa1/Itgb1/Bdnf/Gsk3b/Prkca/Pkn2	42
mmu05163	mmu05163	Human cytomegalovirus infection - Mus musculus (house mouse)	30/610	216/7189	0.00465309	0.0200549	0.0138537	Ppp3ca/Creb5/Pik3r1/Ptk2b/Plcb4/Gnao1/Gng11/Itgav/Gna12/H2-D1/Prkcg/Adcy1/Adcy9/Prkacb/Adcy2/Gnai1/Adcy8/Ptk2/Gng2/Akap13/Mapk1/Calm2/Pik3r3/Map2k6/Gsk3b/Gnaq/Prkca/Ppp3r1/Rock2/Calm1	30
mmu04722	mmu04722	Neurotrophin signaling pathway - Mus musculus (house mouse)	19/610	118/7189	0.00466554	0.0200549	0.0138537	Gab1/Camk2a/Pik3r1/Camk2b/Ntrk3/Rps6ka5/Camk4/Bcl2/Camk2d/Ntrk2/Mapk1/Calm2/Pik3r3/Rps6ka3/Mapk8/Bdnf/Mapk10/Gsk3b/Calm1	19
mmu04930	mmu04930	Type II diabetes mellitus - Mus musculus (house mouse)	10/610	47/7189	0.00521629	0.0220925	0.0152613	Cacna1e/Prkce/Pik3r1/Cacna1c/Cacna1d/Prkcz/Mapk1/Pik3r3/Mapk8/Mapk10	10
mmu04919	mmu04919	Thyroid hormone signaling pathway - Mus musculus (house mouse)	19/610	120/7189	0.00562299	0.0234699	0.0162127	Rcan2/Pik3r1/Plcb4/Kat2b/Itgav/Thrb/Pfkp/Prkcg/Atp1b3/Prkacb/Atp1b1/Slc16a10/Mapk1/Slc16a2/Pik3r3/Gsk3b/Prkca/Med12l/Ncoa1	19
mmu00562	mmu00562	Inositol phosphate metabolism - Mus musculus (house mouse)	13/610	71/7189	0.0060871	0.0247515	0.0170981	Plcb4/Pip5k1b/Pik3c2b/Synj2/Pip4k2a/Inpp5f/Itpka/Itpk1/Mtmr2/Pten/Pip5k1a/Synj1/Inpp4b	13
mmu05030	mmu05030	Cocaine addiction - Mus musculus (house mouse)	10/610	48/7189	0.00610194	0.0247515	0.0170981	Grm3/Creb5/Grin2b/Grin2a/Gria2/Prkacb/Gnai1/Bdnf/Dlg4/Grin1	10
mmu05214	mmu05214	Glioma - Mus musculus (house mouse)	13/610	72/7189	0.00686984	0.0274794	0.0189825	Camk2a/Pik3r1/Camk2b/Camk1/Camk4/Prkcg/Camk2d/Pten/Mapk1/Calm2/Pik3r3/Prkca/Calm1	13
mmu05034	mmu05034	Alcoholism - Mus musculus (house mouse)	17/610	106/7189	0.00752742	0.0296972	0.0205145	Creb5/Grin2b/Grin2a/Gnao1/Gng11/Camk4/Prkacb/Ntrk2/Gnai1/Gng2/Camkk1/Mapk1/Calm2/Bdnf/Grin1/Hdac9/Calm1	17
mmu05231	mmu05231	Choline metabolism in cancer - Mus musculus (house mouse)	16/610	98/7189	0.00789595	0.0307302	0.0212281	Pik3r1/Pip5k1b/Dgkb/Dgkh/Dgkg/Slc44a5/Wasf1/Prkcg/Dgkz/Slc44a1/Mapk1/Pik3r3/Mapk8/Mapk10/Pip5k1a/Prkca	16
mmu04520	mmu04520	Adherens junction - Mus musculus (house mouse)	15/610	90/7189	0.00822575	0.0315869	0.0218199	Ctnna3/Wasf1/Lmo7/Nlk/Ptprm/Ptprj/Baiap2/Ctnna1/Sorbs1/Ctnna2/Afdn/Mapk1/Fgfr1/Nectin3/Rock2	15
mmu04914	mmu04914	Progesterone-mediated oocyte maturation - Mus musculus (house mouse)	15/610	91/7189	0.00910393	0.0344991	0.0238316	Pik3r1/Cpeb2/Adcy1/Adcy9/Prkacb/Adcy2/Gnai1/Adcy8/Cpeb3/Mapk1/Pik3r3/Rps6ka3/Hsp90aa1/Mapk8/Mapk10	15
mmu04926	mmu04926	Relaxin signaling pathway - Mus musculus (house mouse)	19/610	126/7189	0.00949923	0.0355296	0.0245435	Creb5/Pik3r1/Plcb4/Gnao1/Gng11/Rxfp1/Adcy1/Adcy9/Prkacb/Adcy2/Gnai1/Adcy8/Gng2/Prkcz/Mapk1/Pik3r3/Mapk8/Mapk10/Prkca	19
mmu04670	mmu04670	Leukocyte transendothelial migration - Mus musculus (house mouse)	17/610	110/7189	0.0108429	0.0397202	0.0274383	Ctnna3/Cldn11/Pik3r1/Ptk2b/Vav3/Jam3/Prkcg/Gnai1/Ctnna1/Ptk2/Ctnna2/Afdn/Pik3r3/Itgb1/Prkca/Arhgap5/Rock2	17
mmu05022	mmu05022	Pathways of neurodegeneration - multiple diseases - Mus musculus (house mouse)	52/610	447/7189	0.0108955	0.0397202	0.0274383	Ppp3ca/Grin2b/Gria4/Gria1/Grin2a/Tubb4a/Camk2a/Mapt/Gria2/Ryr2/Grm1/Plcb4/Grm5/Cacna1c/Camk2b/Ryr3/Lrrk2/App/Dnah9/Hip1/Snca/Chrna7/Prkcg/Bcl2/Gpr37/Camk2d/Cacna1d/Bcl2l1/Stx1a/Gria3/Atf6/Csnk1a1/Mapk1/Chrm1/Calm2/Kif5a/Map2k6/Mcu/Mapk8/Bdnf/Dlg4/Mapk10/Gsk3b/Atxn1/Gnaq/Prkca/Ppp3r1/Sptbn2/Apc/Tubb2a/Grin1/Calm1	52
mmu04144	mmu04144	Endocytosis - Mus musculus (house mouse)	32/610	249/7189	0.0111549	0.0401577	0.0277405	Dnm3/Rab31/Wipf1/Asap1/Arap2/Pip5k1b/Wipf3/Bin1/Fgfr2/H2-D1/Nedd4l/Psd3/Acap2/Wwp1/Iqsec1/Itch/Arpc2/Iqsec2/Sh3glb1/Agap1/Cblb/Prkcz/Rufy2/Kif5a/Rab11fip4/Zfyve9/Dnajc6/Actr3/Arf3/Actr3b/Pip5k1a/Capza2	32
mmu04721	mmu04721	Synaptic vesicle cycle - Mus musculus (house mouse)	13/610	77/7189	0.0120539	0.0428582	0.029606	Dnm3/Nsf/Unc13c/Slc17a7/Slc1a1/Stx1a/Snap25/Slc1a2/Cplx2/Rims1/Atp6v0a1/Stxbp1/Atp6v1a	13
mmu04062	mmu04062	Chemokine signaling pathway - Mus musculus (house mouse)	24/610	175/7189	0.0124288	0.0436524	0.0301546	Pak1/Elmo1/Pik3r1/Ptk2b/Plcb4/Vav3/Gng11/Stat5b/Adcy1/Adcy9/Jak2/Prkacb/Adcy2/Gnai1/Adcy8/Tiam1/Ptk2/Gng2/Prkcz/Mapk1/Pik3r3/Gsk3b/Gnaq/Rock2	24
mmu00534	mmu00534	Glycosaminoglycan biosynthesis - heparan sulfate / heparin - Mus musculus (house mouse)	6/610	24/7189	0.013027	0.0452022	0.0312252	Hs3st5/Hs3st2/Ndst4/Ext1/Hs6st2/Xylt1	6
mmu04211	mmu04211	Longevity regulating pathway - Mus musculus (house mouse)	14/610	88/7189	0.0155419	0.0532865	0.0368098	Creb5/Adipor2/Pik3r1/Prkag2/Camk4/Adcy1/Adcy9/Prkacb/Adcy2/Pparg/Prkaa2/Adcy8/Sesn3/Pik3r3	14
mmu04924	mmu04924	Renin secretion - Mus musculus (house mouse)	12/610	72/7189	0.0171109	0.0579759	0.0400491	Ppp3ca/Pde1c/Plcb4/Cacna1c/Prkacb/Cacna1d/Gnai1/Calm2/Gnaq/Ppp3r1/Pde1a/Calm1	12
mmu04923	mmu04923	Regulation of lipolysis in adipocytes - Mus musculus (house mouse)	10/610	56/7189	0.0180231	0.0603563	0.0416935	Pik3r1/Prkg1/Plaat3/Adcy1/Adcy9/Prkacb/Adcy2/Gnai1/Adcy8/Pik3r3	10
mmu05170	mmu05170	Human immunodeficiency virus 1 infection - Mus musculus (house mouse)	26/610	200/7189	0.0182375	0.0603723	0.0417045	Ppp3ca/Pak1/Pik3r1/Ptk2b/Gnao1/Gng11/H2-D1/Prkcg/Bcl2/Cfl2/Bcl2l1/Gnai1/Ptk2/Gng2/Mapk1/Calm2/Pak2/Pik3r3/Map2k6/Mapk8/Mapk10/Gnaq/Fbxw11/Prkca/Ppp3r1/Calm1	26
mmu04260	mmu04260	Cardiac muscle contraction - Mus musculus (house mouse)	13/610	82/7189	0.0198451	0.0649477	0.0448652	Cacnb2/Ryr2/Cacnb4/Cacna1c/Cacng8/Slc8a3/Slc8a1/Atp1b3/Cacna1d/Cacna2d1/Atp1b1/Slc8a2/Cacng3	13
mmu04660	mmu04660	T cell receptor signaling pathway - Mus musculus (house mouse)	15/610	100/7189	0.0207627	0.0671872	0.0464122	Ppp3ca/Pak1/Dlg1/Prkcq/Pik3r1/Vav3/Rasgrp1/Cblb/Mapk1/Pak2/Pik3r3/Mapk8/Mapk10/Gsk3b/Ppp3r1	15
mmu05142	mmu05142	Chagas disease - Mus musculus (house mouse)	15/610	101/7189	0.0225504	0.0721614	0.0498484	Pik3r1/Plcb4/Gnao1/Ppp2r2b/Adcy1/C1qb/Gnai1/C1qa/Tgfb2/Ppp2r2a/Mapk1/Pik3r3/Mapk8/Mapk10/Gnaq	15
mmu04392	mmu04392	Hippo signaling pathway - multiple species - Mus musculus (house mouse)	6/610	27/7189	0.0230665	0.0730017	0.0504288	Pak1/Rassf2/Tead1/Frmd6/Fat4/Wwc1	6
mmu04934	mmu04934	Cushing syndrome - Mus musculus (house mouse)	21/610	158/7189	0.0255311	0.0799235	0.0552103	Creb5/Pde8a/Camk2a/Plcb4/Cacna1c/Camk2b/Nr4a1/Adcy1/Adcy9/Camk2d/Cacna1h/Prkacb/Adcy2/Cacna1d/Gnai1/Adcy8/Pbx1/Mapk1/Gsk3b/Gnaq/Apc	21
mmu04213	mmu04213	Longevity regulating pathway - multiple species - Mus musculus (house mouse)	10/610	60/7189	0.0281673	0.0872277	0.060256	Pik3r1/Cryab/Prkag2/Adcy1/Adcy9/Prkacb/Adcy2/Prkaa2/Adcy8/Pik3r3	10
mmu05206	mmu05206	MicroRNAs in cancer - Mus musculus (house mouse)	21/610	160/7189	0.0288864	0.088503	0.0611369	Efna5/Prkce/Pik3r1/Tnr/Stmn1/Rps6ka5/Zeb2/Prkcg/Bcl2/Rdx/Tgfb2/Pten/Mmp16/Gls/Mapk1/Pik3r3/Dnmt3a/Zfpm2/Prkca/Apc/Foxp1	21
mmu04510	mmu04510	Focal adhesion - Mus musculus (house mouse)	25/610	199/7189	0.0296596	0.0889789	0.0614657	Pak1/Dock1/Pik3r1/Pip5k1b/Tnr/Rasgrf1/Lama2/Vav3/Itga8/Itgav/Prkcg/Bcl2/Pten/Ptk2/Mapk1/Pak2/Pik3r3/Itgb1/Mapk8/Mapk10/Gsk3b/Pip5k1a/Prkca/Arhgap5/Rock2	25
mmu05205	mmu05205	Proteoglycans in cancer - Mus musculus (house mouse)	25/610	199/7189	0.0296596	0.0889789	0.0614657	Erbb4/Pak1/Gab1/Camk2a/Ank2/Pik3r1/Camk2b/Vav3/Itgav/Prkcg/Camk2d/Rras2/Prkacb/Cd63/Rdx/Tgfb2/Ank1/Tiam1/Ptk2/Mapk1/Fgfr1/Pik3r3/Itgb1/Prkca/Rock2	25
mmu04964	mmu04964	Proximal tubule bicarbonate reclamation - Mus musculus (house mouse)	5/610	22/7189	0.033879	0.100589	0.0694859	Car2/Atp1b3/Slc4a4/Atp1b1/Gls	5
mmu05133	mmu05133	Pertussis - Mus musculus (house mouse)	11/610	73/7189	0.0425992	0.125189	0.0864796	C4b/C1qb/Cfl2/Gnai1/C1qa/Mapk1/Calm2/Itgb1/Mapk8/Mapk10/Calm1	11
mmu04140	mmu04140	Autophagy - animal - Mus musculus (house mouse)	18/610	139/7189	0.045855	0.133396	0.0921488	Prkcq/Vmp1/Pik3r1/Dapk1/Deptor/Bcl2/Rras2/Prkacb/Prkaa2/Bcl2l1/Sh3glb1/Pten/Ctsd/Mapk1/Lamp1/Pik3r3/Mapk8/Mapk10	18
mmu04611	mmu04611	Platelet activation - Mus musculus (house mouse)	16/610	122/7189	0.0522193	0.150392	0.103889	Pik3r1/Prkg1/Plcb4/Adcy1/Adcy9/Prkacb/Adcy2/Gnai1/Adcy8/Rasgrp1/Prkcz/Mapk1/Pik3r3/Itgb1/Gnaq/Rock2	16
mmu05213	mmu05213	Endometrial cancer - Mus musculus (house mouse)	9/610	58/7189	0.0539396	0.153808	0.106249	Ctnna3/Pik3r1/Ctnna1/Pten/Ctnna2/Mapk1/Pik3r3/Gsk3b/Apc	9
mmu04152	mmu04152	AMPK signaling pathway - Mus musculus (house mouse)	16/610	123/7189	0.0555369	0.156523	0.108125	Creb5/Adipor2/Scd2/Pik3r1/Prkag2/Ppp2r2b/Pfkp/Acaca/Ppp2r5a/Pparg/Ppp2r3a/Prkaa2/Ppp2r2a/Cab39l/Pik3r3/Tbc1d1	16
mmu05202	mmu05202	Transcriptional misregulation in cancer - Mus musculus (house mouse)	20/610	162/7189	0.0559789	0.156523	0.108125	Bcl11b/Mef2c/Bmp2k/Runx2/Pbx3/Etv6/Arnt2/Etv5/Runx1t1/Cdk14/Pparg/Bcl2l1/Pbx1/Mllt3/Gria3/Ptk2/Bcl6/Uty/Nsd2/Fut8	20
mmu04814	mmu04814	Motor proteins - Mus musculus (house mouse)	22/610	183/7189	0.0594492	0.164628	0.113724	Tubb4a/Kif13a/Kif13b/Myo1e/Myo6/Myo1d/Dnah9/Kif21a/Kif6/Kif1b/Hook3/Kif16b/Myo16/Kif1c/Dync1li2/Myo18a/Kif26b/Myo5a/Kif5a/Kif1a/Capza2/Tubb2a	22
mmu04973	mmu04973	Carbohydrate digestion and absorption - Mus musculus (house mouse)	7/610	42/7189	0.0610636	0.167489	0.115699	Pik3r1/Plcb4/Atp1b3/Cacna1d/Atp1b1/Amy1/Pik3r3	7
mmu04080	mmu04080	Neuroactive ligand-receptor interaction - Mus musculus (house mouse)	38/610	350/7189	0.0660773	0.179531	0.124018	Grm3/Grm8/Chrm2/Grin2b/Gria4/Gria1/Grin2a/Gria2/Grid2/Grm1/Gabra2/Gabrb3/Lpar1/Grm5/Htr2c/Gabrb1/Thrb/Htr4/Grik3/Grik1/Gabra3/Chrna7/Gabrg3/Rxfp1/Gabbr2/Nr3c1/Grik2/Gabra4/Gabra5/Gria3/Oprm1/Chrm1/Glrb/Grik4/Gabrg2/Gabra1/Grin1/P2ry14	38
mmu04933	mmu04933	AGE-RAGE signaling pathway in diabetic complications - Mus musculus (house mouse)	13/610	100/7189	0.0792415	0.213285	0.147335	Prkce/Pik3r1/Plcb4/Stat5b/Bcl2/Jak2/Tgfb2/Prkcz/Mapk1/Pik3r3/Mapk8/Mapk10/Prkca	13
mmu04664	mmu04664	Fc epsilon RI signaling pathway - Mus musculus (house mouse)	9/610	63/7189	0.0827791	0.220744	0.152488	Pik3r1/Vav3/Gab2/Mapk1/Pik3r3/Map2k6/Mapk8/Mapk10/Prkca	9
mmu01522	mmu01522	Endocrine resistance - Mus musculus (house mouse)	12/610	93/7189	0.0932624	0.246418	0.170223	Pik3r1/Adcy1/Adcy9/Bcl2/Prkacb/Adcy2/Adcy8/Ptk2/Mapk1/Pik3r3/Mapk8/Mapk10	12
mmu00532	mmu00532	Glycosaminoglycan biosynthesis - chondroitin sulfate / dermatan sulfate - Mus musculus (house mouse)	4/610	21/7189	0.0967043	0.25319	0.174901	Chsy3/Ust/Xylt1/Chst11	4
mmu04625	mmu04625	C-type lectin receptor signaling pathway - Mus musculus (house mouse)	13/610	104/7189	0.100568	0.260794	0.180153	Ppp3ca/Pak1/Pik3r1/Ksr1/Rras2/Cblb/Mapk1/Calm2/Pik3r3/Mapk8/Mapk10/Ppp3r1/Calm1	13
mmu04217	mmu04217	Necroptosis - Mus musculus (house mouse)	14/610	114/7189	0.10142	0.260794	0.180153	Camk2a/Il33/Glul/Camk2b/Stat5b/Bcl2/Camk2d/Jak2/Fth1/Spata2/Hsp90aa1/Parp1/Mapk8/Mapk10	14
mmu04390	mmu04390	Hippo signaling pathway - Mus musculus (house mouse)	18/610	155/7189	0.105827	0.269719	0.186319	Ctnna3/Dlg1/Smad7/Fgf1/Ppp2r2b/Ywhaq/Tead1/Tgfb2/Ctnna1/Ppp2r2a/Ctnna2/Prkcz/Frmd6/Dlg4/Wwc1/Gsk3b/Fbxw11/Apc	18
mmu05230	mmu05230	Central carbon metabolism in cancer - Mus musculus (house mouse)	9/610	67/7189	0.111441	0.27959	0.193138	Pik3r1/Ntrk3/Fgfr2/Pfkp/Pten/Gls/Mapk1/Fgfr1/Pik3r3	9
mmu05207	mmu05207	Chemical carcinogenesis - receptor activation - Mus musculus (house mouse)	21/610	187/7189	0.111642	0.27959	0.193138	Creb5/Pik3r1/Cacna1c/Stat5b/Chrna7/Prkcg/Adcy1/Adcy9/Bcl2/Jak2/Prkacb/Adcy2/Cacna1d/Gnai1/Adcy8/Bcl6/Mapk1/Pik3r3/Rps6ka3/Hsp90aa1/Prkca	21
mmu04370	mmu04370	VEGF signaling pathway - Mus musculus (house mouse)	8/610	58/7189	0.11496	0.285419	0.197164	Ppp3ca/Pik3r1/Prkcg/Ptk2/Mapk1/Pik3r3/Prkca/Ppp3r1	8

## Sheet: S3C_KEGG_Clus21_HMGB1invsSaline
	ID	Description	GeneRatio	BgRatio	pvalue	p.adjust	qvalue	geneID	Count
mmu04713	mmu04713	Circadian entrainment	31/678	95/7469	9.29455e-11	2.80695e-08	2.3481e-08	Plcb1/Grin2a/Gria2/Per3/Adcyap1r1/Mapk1/Gnb1/Gnao1/Gng12/Camk2d/Camk2b/Adcy3/Gucy1b1/Gng2/Cacna1i/Gnaq/Nos1ap/Gucy1a2/Gria3/Calm1/Grin2b/Plcb4/Gria1/Adcy9/Kcnj6/Gnai1/Gria4/Prkcb/Camk2a/Prkg1/Ryr2	31
mmu04723	mmu04723	Retrograde endocannabinoid signaling	35/678	138/7469	1.16696e-08	1.76211e-06	1.47406e-06	Ndufb6/Plcb1/Gria2/Rims1/Ndufa7/Dagla/Daglb/Mapk1/Ndufb9/Gnb1/Gnao1/Gng12/Gabra4/Adcy3/Gng2/Gabrb3/Cacna1a/Grm5/Ndufs1/Gnaq/Ndufv1/Ndufb8/Gabrg3/Gabra1/Gria3/Ndufs4/Plcb4/Gria1/Adcy9/Kcnj6/Gnai1/Gria4/Mapk10/Prkcb/Mapk8	35
mmu04728	mmu04728	Dopaminergic synapse	33/678	129/7469	2.44735e-08	2.46367e-06	2.06093e-06	Plcb1/Grin2a/Gria2/Ppp2r5d/Creb3l2/Ppp2r1a/Gnb1/Gnao1/Ppp1cc/Gng12/Camk2d/Camk2b/Kif5a/Gng2/Cacna1a/Gnaq/Atf2/Ppp3ca/Gria3/Calm1/Grin2b/Plcb4/Gria1/Ppp2r5e/Scn1a/Kcnj6/Gnai1/Gria4/Mapk10/Prkcb/Camk2a/Mapk8/Gnal	33
mmu04720	mmu04720	Long-term potentiation	20/678	64/7469	4.62403e-07	3.49114e-05	2.92044e-05	Plcb1/Grin2a/Gria2/Rap1b/Mapk1/Ppp1cc/Camk2d/Map2k2/Camk2b/Ep300/Grm5/Gnaq/Rps6ka3/Ppp3ca/Calm1/Grin2b/Plcb4/Gria1/Prkcb/Camk2a	20
mmu04724	mmu04724	Glutamatergic synapse	27/678	112/7469	1.64168e-06	9.91576e-05	8.29482e-05	Plcb1/Grin2a/Gria2/Grik2/Grik1/Gls2/Mapk1/Gnb1/Gnao1/Gng12/Adcy3/Gng2/Cacna1a/Grm5/Gnaq/Grm8/Ppp3ca/Gria3/Grin2b/Plcb4/Homer1/Gria1/Dlgap1/Adcy9/Gnai1/Gria4/Prkcb	27
mmu04921	mmu04921	Oxytocin signaling pathway	31/678	149/7469	7.9703e-06	0.000401172	0.000335592	Plcb1/Mapk1/Gnao1/Prkag1/Ppp1cc/Camk2d/Map2k2/Camk2b/Eef2/Cacna2d1/Adcy3/Gucy1b1/Gnaq/Camk1/Gucy1a2/Rock2/Cacna2d3/Ppp3ca/Actb/Calm1/Plcb4/Mef2c/Ppp1r12a/Cacnb2/Adcy9/Kcnj6/Gnai1/Prkcb/Camk2a/Ryr2/Cacnb4	31
mmu04730	mmu04730	Long-term depression	17/678	60/7469	1.46783e-05	0.000633263	0.000529742	Plcb1/Gria2/Grid2/Mapk1/Ppp2r1a/Gnao1/Map2k2/Gucy1b1/Cacna1a/Gnaq/Gucy1a2/Gria3/Plcb4/Gria1/Gnai1/Prkcb/Prkg1	17
mmu05032	mmu05032	Morphine addiction	21/678	90/7469	3.96037e-05	0.0013967	0.00116838	Pde4b/Gnb1/Gnao1/Gng12/Pde7a/Pde1a/Gabra4/Adcy3/Pde10a/Gng2/Gabrb3/Cacna1a/Gabrg3/Gabra1/Pde7b/Adcy9/Kcnj6/Gnai1/Prkcb/Oprm1/Gabbr2	21
mmu04925	mmu04925	Aldosterone synthesis and secretion	22/678	97/7469	4.16237e-05	0.0013967	0.00116838	Plcb1/Creb3l2/Dagla/Daglb/Atp1b1/Camk2d/Nr4a2/Camk2b/Adcy3/Atp2b2/Lipe/Cacna1i/Nr4a1/Gnaq/Atf2/Camk1/Atp2b1/Calm1/Plcb4/Adcy9/Prkcb/Camk2a	22
mmu04970	mmu04970	Salivary secretion	18/678	76/7469	0.000113566	0.00342971	0.00286905	Plcb1/Atp1b1/Adcy3/Atp2b2/Gucy1b1/Vamp2/Gnaq/Cst3/Atp2b1/Gucy1a2/Slc12a2/Calm1/Plcb4/Amy1/Adcy9/Prkcb/Prkg1/Kcnma1	18
mmu05031	mmu05031	Amphetamine addiction	16/678	66/7469	0.000202057	0.00554739	0.00464055	Grin2a/Gria2/Creb3l2/Hdac2/Ppp1cc/Camk2d/Camk2b/Atf2/Ppp3ca/Gria3/Calm1/Grin2b/Gria1/Gria4/Prkcb/Camk2a	16
mmu05017	mmu05017	Spinocerebellar ataxia	26/678	141/7469	0.000339489	0.0085438	0.00714713	Fgf14/Nop56/Plcb1/Grin2a/Gria2/Psmd3/Psmb3/Pum1/Trpc3/Wipi1/Psma3/Cacna1a/Gnaq/Atxn2l/Dab1/Gria3/Vdac3/Atxn1/Rb1cc1/Grin2b/Plcb4/Ulk2/Gria1/Mapk10/Prkcb/Mapk8	26
mmu04971	mmu04971	Gastric acid secretion	16/678	71/7469	0.000492091	0.0108376	0.00906592	Hrh2/Plcb1/Atp1b1/Camk2d/Car2/Camk2b/Adcy3/Gnaq/Kcnk2/Actb/Calm1/Plcb4/Adcy9/Gnai1/Prkcb/Camk2a	16
mmu04911	mmu04911	Insulin secretion	18/678	85/7469	0.000502403	0.0108376	0.00906592	Plcb1/Creb3l2/Adcyap1r1/Atp1b1/Camk2d/Camk2b/Adcy3/Vamp2/Gnaq/Atf2/Pclo/Plcb4/Adcy9/Prkcb/Camk2a/Kcnma1/Ryr2/Kcnn2	18
mmu05033	mmu05033	Nicotine addiction	11/678	40/7469	0.000632631	0.0124755	0.0104361	Grin2a/Gria2/Gabra4/Gabrb3/Cacna1a/Gabrg3/Gabra1/Gria3/Grin2b/Gria1/Gria4	11
mmu04261	mmu04261	Adrenergic signaling in cardiomyocytes	26/678	147/7469	0.000660956	0.0124755	0.0104361	Plcb1/Ppp2r5d/Creb3l2/Atp1b1/Mapk1/Ppp2r1a/Ppp1cc/Camk2d/Camk2b/Cacna2d1/Adcy3/Atp2b2/Slc8a3/Gnaq/Atf2/Atp2b1/Cacna2d3/Calm1/Plcb4/Ppp2r5e/Cacnb2/Adcy9/Gnai1/Camk2a/Ryr2/Cacnb4	26
mmu03040	mmu03040	Spliceosome	23/678	127/7469	0.000950833	0.0168913	0.01413	Prpf8/Srsf5/Snrnp70/Ccdc12/Rbmx/Srsf2/Sf3b6/Srsf10/Cdc5l/Prpf18/Cherp/Lsm3/Snrnp27/Dhx8/Prpf40a/Srsf7/Snrpa1/Thoc2/U2af2/Srsf3/Hspa8/Sf3b3/Hnrnpa3	23
mmu04360	mmu04360	Axon guidance	29/678	179/7469	0.00142535	0.0239142	0.0200049	Ilk/Dpysl2/Cdk5/Ssh1/Ablim3/Efna5/Sema6a/Ntng2/Epha5/Epha3/Mapk1/Camk2d/Trpc3/Camk2b/Ntng1/Sema6d/Robo1/Prkcz/Sema3e/Rock2/Ppp3ca/Bmpr2/Epha4/Fyn/Ryk/Gnai1/Camk2a/Dcc/Ablim2	29
mmu04024	mmu04024	cAMP signaling pathway	33/678	214/7469	0.0016349	0.0259863	0.0217383	Grin2a/Gria2/Pde4b/Creb3l2/Rap1b/Adcyap1r1/Atp1b1/Mapk1/Ppp1cc/Camk2d/Map2k2/Camk2b/Adcy3/Pde10a/Atp2b2/Lipe/Ep300/Atp2b1/Rock2/Gria3/Calm1/Grin2b/Gria1/Ppp1r12a/Adcy9/Gnai1/Gria4/Mapk10/Camk2a/Mapk8/Ryr2/Gabbr2/Tiam1	33
mmu04022	mmu04022	cGMP-PKG signaling pathway	27/678	166/7469	0.00193536	0.0279207	0.0233564	Plcb1/Creb3l2/Atp1b1/Mapk1/Ppp1cc/Map2k2/Adcy3/Atp2b2/Gucy1b1/Slc8a3/Gnaq/Gtf2i/Atf2/Mef2d/Atp2b1/Gucy1a2/Rock2/Ppp3ca/Vdac3/Calm1/Plcb4/Mef2c/Ppp1r12a/Adcy9/Gnai1/Prkg1/Kcnma1	27
mmu04144	mmu04144	Endocytosis	37/678	251/7469	0.0020108	0.0279207	0.0233564	Cyth2/Sh3glb2/Rab5b/Zfyve27/Wipf2/Cyth3/Actr2/Snx32/Rufy2/Cyth1/H2-D1/Rufy1/Rab11fip4/Snx1/Arf3/Iqsec3/Kif5a/Rab11fip3/Eea1/Iqsec1/Hspa8/Prkcz/Itch/Asap1/Wasl/Washc4/Capza1/Ap2b1/Chmp3/Sh3kbp1/Sh3gl2/Rab11fip2/Bin1/Agap1/Wipf1/Fgfr2/Nedd4l	37
mmu04727	mmu04727	GABAergic synapse	17/678	88/7469	0.00208023	0.0279207	0.0233564	Gls2/Gnb1/Gnao1/Gng12/Gabra4/Adcy3/Gng2/Gabrb3/Cacna1a/Gabrg3/Gabra1/Nsf/Adcy9/Kcnj6/Gnai1/Prkcb/Gabbr2	17
mmu04725	mmu04725	Cholinergic synapse	20/678	111/7469	0.00212641	0.0279207	0.0233564	Plcb1/Creb3l2/Mapk1/Gnb1/Gnao1/Gng12/Camk2d/Camk2b/Adcy3/Gng2/Cacna1a/Gnaq/Fyn/Plcb4/Adcy9/Kcnj6/Gnai1/Prkcb/Kcnq3/Camk2a	20
mmu04915	mmu04915	Estrogen signaling pathway	21/678	120/7469	0.00241762	0.0304217	0.0254486	Shc2/Plcb1/Ctsd/Creb3l2/Hsp90aa1/Mapk1/Hsp90ab1/Gnao1/Map2k2/Adcy3/Hspa8/Gnaq/Atf2/Calm1/Plcb4/Adcy9/Kcnj6/Gnai1/Ncoa2/Oprm1/Gabbr2	21
mmu04916	mmu04916	Melanogenesis	18/678	98/7469	0.00279861	0.032507	0.027193	Plcb1/Dvl1/Creb3l2/Mapk1/Gnao1/Camk2d/Map2k2/Camk2b/Kit/Adcy3/Ep300/Gnaq/Calm1/Plcb4/Adcy9/Gnai1/Prkcb/Camk2a	18
mmu04922	mmu04922	Glucagon signaling pathway	18/678	98/7469	0.00279861	0.032507	0.027193	Phkg1/Pfkp/Plcb1/Creb3l2/Phka2/Prkag1/Camk2d/Ppp4c/Cpt1c/Camk2b/Pygb/Ep300/Gnaq/Atf2/Ppp3ca/Calm1/Plcb4/Camk2a	18
mmu04540	mmu04540	Gap junction	16/678	86/7469	0.00411867	0.0444228	0.0371609	Plcb1/Tubb3/Tuba4a/Mapk1/Map2k2/Adcy3/Gucy1b1/Grm5/Gnaq/Gucy1a2/Plcb4/Map3k2/Adcy9/Gnai1/Prkcb/Prkg1	16
mmu04912	mmu04912	GnRH signaling pathway	16/678	86/7469	0.00411867	0.0444228	0.0371609	Plcb1/Mapk1/Camk2d/Map2k2/Camk2b/Adcy3/Gnaq/Calm1/Plcb4/Map3k2/Adcy9/Mapk10/Prkcb/Camk2a/Map2k4/Mapk8	16
mmu05022	mmu05022	Pathways of neurodegeneration - multiple diseases	57/678	447/7469	0.00473402	0.0492992	0.0412401	Klc2/Apc2/Ndufb6/Cdk5/Plcb1/Grin2a/Gria2/Dvl1/Axin1/Tubb3/Eif2ak3/Sigmar1/Tuba4a/Psmd3/Ndufa7/Uba1/Mapk1/Nox1/Psmb3/Ndufb9/Cox7c/Camk2d/Map2k2/Trpc3/Camk2b/Wipi1/Kif5a/Map3k10/Csnk2a2/Psma3/Grm5/Ndufs1/Gnaq/Ndufv1/Ndufb8/Cox7b/Atxn2l/Ppp3ca/Gria3/Vdac3/Atxn1/Rb1cc1/Calm1/Grin2b/Ndufs4/Plcb4/Ulk2/Gria1/Ubc/Rps27a/Ubb/Gria4/Mapk10/Prkcb/Camk2a/Mapk8/Ryr2	57
mmu04972	mmu04972	Pancreatic secretion	17/678	97/7469	0.00593829	0.0597788	0.0500066	Plcb1/Rap1b/Atp1b1/Car2/Adcy3/Atp2b2/Pla2g3/Gnaq/Atp2b1/Slc12a2/Rab27b/Plcb4/Amy1/Adcy9/Prkcb/Kcnma1/Ryr2	17
mmu04015	mmu04015	Rap1 signaling pathway	30/678	207/7469	0.0065827	0.0641282	0.0536451	Magi2/Fgf9/Plcb1/Grin2a/Rap1gap/Efna5/Rap1b/Mapk1/Gnao1/Map2k2/Vegfa/Kit/Adcy3/Angpt2/Prkcz/Gnaq/Evl/Actb/Calm1/Grin2b/Rasgrp3/Plcb4/Krit1/Adcy9/Gnai1/Prkcb/Dock4/Fgfr2/Sipa1l1/Tiam1	30
mmu03015	mmu03015	mRNA surveillance pathway	16/678	94/7469	0.00990583	0.0925539	0.077424	Rnps1/Ppp2r5d/Cpsf3/Dazap1/Nxf1/Upf3b/Ppp2r1a/Upf2/Ppp1cc/Sap18/Pcf11/Hbs1l/Pabpn1/Wdr33/Smg6/Ppp2r5e	16
mmu04926	mmu04926	Relaxin signaling pathway	20/678	127/7469	0.0101135	0.0925539	0.077424	Shc2/Plcb1/Creb3l2/Mapk1/Gnb1/Gnao1/Gng12/Map2k2/Vegfa/Rxfp1/Adcy3/Gng2/Prkcz/Atf2/Plcb4/Adcy9/Gnai1/Mapk10/Map2k4/Mapk8	20
mmu04310	mmu04310	Wnt signaling pathway	24/678	162/7469	0.0109344	0.0971236	0.0812466	Apc2/Daam2/Rspo2/Plcb1/Dvl1/Ctbp2/Axin1/Camk2d/Camk2b/Csnk2a2/Ppard/Prickle2/Ep300/Fbxw11/Rock2/Ppp3ca/Ryk/Plcb4/Tle4/Ctnnd2/Mapk10/Prkcb/Camk2a/Mapk8	24
mmu04071	mmu04071	Sphingolipid signaling pathway	19/678	120/7469	0.011346	0.0978998	0.081896	Asah2/Plcb1/Ctsd/Ppp2r5d/Mapk1/Ppp2r1a/Cers4/Sgpp2/Map2k2/Prkcz/Gnaq/Rock2/Fyn/Plcb4/Ppp2r5e/Gnai1/Mapk10/Prkcb/Mapk8	19
mmu04010	mmu04010	MAPK signaling pathway	38/678	289/7469	0.0121127	0.101612	0.0850015	Taok3/Fgf9/Tab1/Map3k14/Efna5/Rap1b/Mapk1/Max/Gng12/Map2k2/Rasgrf1/Vegfa/Cacna2d1/Kit/Map4k2/Angpt2/Cacna1i/Hspa8/Nr4a1/Cacna1a/Atf2/Rps6ka3/Rasgrf2/Ntrk2/Cacna2d3/Ppp3ca/Rasgrp3/Mef2c/Map3k2/Cacnb2/Cacna1e/Mapk10/Prkcb/Fgfr2/Il1rap/Map2k4/Mapk8/Cacnb4	38
mmu04020	mmu04020	Calcium signaling pathway	32/678	235/7469	0.0126306	0.102644	0.0858648	Phkg1/Hrh2/Fgf9/Plcb1/Grin2a/Tpcn1/Phka2/Camk2d/Camk2b/Vegfa/Pde1a/Adcy3/Atp2b2/Cacna1i/Slc8a3/Cacna1a/Grm5/Gnaq/Camk1/Ntrk2/Atp2b1/Ppp3ca/Vdac3/Calm1/Plcb4/Cacna1e/Adcy9/Prkcb/Camk2a/Fgfr2/Ryr2/Gnal	32
mmu05016	mmu05016	Huntington disease	37/678	281/7469	0.0129155	0.102644	0.0858648	Klc2/Ndufb6/Plcb1/Gria2/Tubb3/Creb3l2/Tuba4a/Psmd3/Ndufa7/Hdac2/Psmb3/Ndufb9/Cox7c/Wipi1/Kif5a/Map3k10/Nrf1/Ep300/Psma3/Grm5/Ndufs1/Gnaq/Ndufv1/Ndufb8/Cox7b/Ap2b1/Gria3/Vdac3/Rb1cc1/Grin2b/Ndufs4/Plcb4/Ulk2/Gria1/Gria4/Mapk10/Mapk8	37
mmu04961	mmu04961	Endocrine and other factor-regulated calcium reabsorption	10/678	51/7469	0.0148462	0.114963	0.0961697	Plcb1/Atp1b1/Atp2b2/Slc8a3/Gnaq/Ap2b1/Atp2b1/Plcb4/Adcy9/Prkcb	10
mmu05020	mmu05020	Prion disease	33/678	251/7469	0.0185924	0.140373	0.117426	Klc2/C1qb/Ndufb6/Grin2a/Tubb3/Creb3l2/Eif2ak3/Tuba4a/Psmd3/Ndufa7/Mapk1/Psmb3/Ndufb9/Cox7c/C1qa/Kif5a/Csnk2a2/Hspa8/Psma3/Ndufs1/Ndufv1/Atf2/Ndufb8/Cox7b/Ppp3ca/Fyn/Vdac3/Grin2b/Ndufs4/Mapk10/Mapk8/Ryr2/Ncam1	33
mmu04014	mmu04014	Ras signaling pathway	30/678	224/7469	0.0190916	0.140626	0.117637	Shc2/Fgf9/Grin2a/Rab5b/Rasal2/Efna5/Rap1b/Mapk1/Ralbp1/Gnb1/Gng12/Map2k2/Rasgrf1/Vegfa/Kit/Angpt2/Gng2/Pla2g3/Ksr1/Rasgrf2/Ntrk2/Calm1/Grin2b/Rasgrp3/Abl2/Mapk10/Prkcb/Fgfr2/Mapk8/Tiam1	30
mmu04070	mmu04070	Phosphatidylinositol signaling system	15/678	93/7469	0.01961	0.141006	0.117955	Plcb1/Inpp5a/Pik3c2b/Ip6k2/Ocrl/Mtmr1/Inpp4b/Pip4k2a/Dgkb/Pik3c2a/Calm1/Pi4ka/Plcb4/Dgkh/Prkcb	15
mmu05412	mmu05412	Arrhythmogenic right ventricular cardiomyopathy	13/678	77/7469	0.0202443	0.142181	0.118938	Ctnna2/Sgcd/Cacna2d1/Slc8a3/Dag1/Ctnna3/Itga8/Dmd/Cacna2d3/Actb/Cacnb2/Ryr2/Cacnb4	13
mmu00512	mmu00512	Mucin type O-glycan biosynthesis	7/678	32/7469	0.0222066	0.152418	0.127502	Galnt16/Galnt7/St6galnac3/St3gal1/Galnt14/Galnt17/Galntl6	7
mmu00562	mmu00562	Inositol phosphate metabolism	12/678	71/7469	0.0249273	0.16729	0.139943	Plcb1/Inpp5k/Tpi1/Inpp5a/Pik3c2b/Ocrl/Mtmr1/Inpp4b/Pip4k2a/Pik3c2a/Pi4ka/Plcb4	12
mmu04611	mmu04611	Platelet activation	18/678	122/7469	0.0262916	0.169793	0.142036	Plcb1/Rap1b/Mapk1/Arhgef1/Ppp1cc/Adcy3/Gucy1b1/Prkcz/Gnaq/Gucy1a2/Rock2/Actb/Fyn/Plcb4/Ppp1r12a/Adcy9/Gnai1/Prkg1	18
mmu05010	mmu05010	Alzheimer disease	44/678	362/7469	0.0264247	0.169793	0.142036	Klc2/Apc2/Ndufb6/Cdk5/Bace1/Slc39a3/Plcb1/Grin2a/Dvl1/Axin1/Tubb3/Eif2ak3/Tuba4a/Psmd3/Ndufa7/Mapk1/Nox1/Psmb3/Nae1/Ndufb9/Cox7c/Map2k2/Wipi1/Kif5a/Csnk2a2/Psma3/Grm5/Ndufs1/Gnaq/Ndufv1/Rtn4/Ndufb8/Cox7b/Ppp3ca/Vdac3/Rb1cc1/Calm1/Grin2b/Ndufs4/Plcb4/Ulk2/Mapk10/Rtn3/Mapk8	44
mmu04934	mmu04934	Cushing syndrome	22/678	158/7469	0.0277396	0.174528	0.145998	Apc2/Plcb1/Ahr/Dvl1/Axin1/Creb3l2/Rap1b/Ash2l/Mapk1/Camk2d/Map2k2/Camk2b/Adcy3/Cacna1i/Nr4a1/Gnaq/Atf2/Kcnk2/Plcb4/Adcy9/Gnai1/Camk2a	22
mmu03013	mmu03013	Nucleocytoplasmic transport	16/678	106/7469	0.0288862	0.178033	0.14893	Rnps1/Cse1l/Pom121/Thoc5/Nxf1/Upf3b/Upf2/Rangap1/Nup188/Sap18/Sumo2/Xpo5/Thoc2/Nup93/Xpo6/Tnpo1	16
mmu04371	mmu04371	Apelin signaling pathway	19/678	133/7469	0.03089	0.184787	0.154579	Plcb1/Mapk1/Gnb1/Prkag1/Gng12/Map2k2/Nrf1/Adcy3/Gng2/Lipe/Slc8a3/Gnaq/Mef2d/Calm1/Plcb4/Mef2c/Adcy9/Gnai1/Ryr2	19
mmu05034	mmu05034	Alcoholism	16/678	107/7469	0.031226	0.184787	0.154579	Shc2/Grin2a/Creb3l2/Hdac3/Hdac2/Mapk1/Gnb1/Gnao1/Ppp1cc/Gng12/Gng2/Atf2/Ntrk2/Calm1/Grin2b/Gnai1	16
mmu04114	mmu04114	Oocyte meiosis	17/678	116/7469	0.0320465	0.184787	0.154579	Ppp2r5d/Anapc16/Anapc4/Mapk1/Ppp2r1a/Ppp1cc/Camk2d/Camk2b/Adcy3/Cpeb2/Fbxw11/Rps6ka3/Ppp3ca/Calm1/Ppp2r5e/Adcy9/Camk2a	17
mmu04012	mmu04012	ErbB signaling pathway	13/678	82/7469	0.032441	0.184787	0.154579	Shc2/Mapk1/Camk2d/Map2k2/Camk2b/Nrg3/Abl2/Mapk10/Prkcb/Camk2a/Nrg1/Map2k4/Mapk8	13
mmu04270	mmu04270	Vascular smooth muscle contraction	19/678	134/7469	0.0330658	0.184787	0.154579	Plcb1/Mapk1/Arhgef1/Ppp1cc/Map2k2/Adcy3/Cald1/Gucy1b1/Pla2g3/Gnaq/Gucy1a2/Rock2/Calm1/Plcb4/Ppp1r12a/Adcy9/Prkcb/Prkg1/Kcnma1	19
mmu05012	mmu05012	Parkinson disease	31/678	244/7469	0.0336532	0.184787	0.154579	Klc2/Ndufb6/Slc39a3/Tubb3/Eif2ak3/Tuba4a/Psmd3/Ndufa7/Uba1/Psmb3/Ndufb9/Cox7c/Camk2d/Camk2b/Kif5a/Psma3/Ndufs1/Ndufv1/Ndufb8/Cox7b/Vdac3/Calm1/Ndufs4/Ubc/Rps27a/Ubb/Gnai1/Mapk10/Camk2a/Mapk8/Gnal	31
mmu00970	mmu00970	Aminoacyl-tRNA biosynthesis	8/678	43/7469	0.0371691	0.198061	0.165684	Qrsl1/Farsa/Aars/Yars/Rars2/Lars2/Sars/Nars	8
mmu04330	mmu04330	Notch signaling pathway	10/678	59/7469	0.0380382	0.198061	0.165684	Dvl1/Ctbp2/Hdac2/Cir1/Dtx3/Ep300/Numb/Maml3/Atxn1/Tle4	10
mmu04742	mmu04742	Taste transduction	10/678	59/7469	0.0380382	0.198061	0.165684	Plcb1/Pkd1l3/Asic2/Pde1a/Gabra4/Cacna1a/Gabra1/Plcb4/Scn2a/Gabbr2	10
mmu04962	mmu04962	Vasopressin-regulated water reabsorption	8/678	44/7469	0.0419646	0.214802	0.179688	Rab5b/Creb3l2/Dync1li1/Adcy3/Vamp2/Nsf/Dync2h1/Adcy9	8
mmu04721	mmu04721	Synaptic vesicle cycle	12/678	77/7469	0.043646	0.219685	0.183773	Unc13b/Atp6v0a2/Rims1/Syt1/Cplx2/Cacna1a/Vamp2/Atp6v0c/Ap2b1/Nsf/Atp6v1e1/Unc13c	12
mmu05415	mmu05415	Diabetic cardiomyopathy	24/678	185/7469	0.0462642	0.226189	0.189214	Ndufb6/Plcb1/Ctsd/Ndufa7/Ndufb9/Cox7c/Ppp1cc/Camk2d/Camk2b/Ptpa/Prkcz/Ndufs1/Mpc1/Ndufv1/Ndufb8/Cox7b/Vdac3/Ndufs4/Plcb4/Mapk10/Prkcb/Camk2a/Mapk8/Ryr2	24
mmu04929	mmu04929	GnRH secretion	10/678	61/7469	0.0464362	0.226189	0.189214	Plcb1/Mapk1/Map2k2/Cacna1i/Gnaq/Plcb4/Kcnj6/Prkcb/Gabbr2/Kcnn2	10

## Sheet: S3D_KEGG_Cluster24vsOthers
	ID	Description	GeneRatio	BgRatio	pvalue	p.adjust	qvalue	geneID	Count
mmu04724	mmu04724	Glutamatergic synapse - Mus musculus (house mouse)	29/382	112/7189	3.75538e-13	1.04775e-10	8.06418e-11	Grm3/Glul/Prkcb/Slc38a2/Grm5/Cacna1a/Grin2b/Grik2/Prkcg/Gnao1/Homer1/Gria3/Gria2/Homer2/Gria1/Gng7/Shank1/Adcy8/Prkacb/Slc1a2/Shank2/Itpr1/Prkca/Slc17a7/Dlgap1/Adcy9/Gria4/Grm8/Grik4	29
mmu04360	mmu04360	Axon guidance - Mus musculus (house mouse)	33/382	179/7189	1.97921e-10	2.76099e-08	2.12504e-08	Epha6/Pak1/Epha5/Pard3/Efnb3/Sema5a/Sema3e/Sema6a/Pik3r1/Ephb1/Trpc6/Sema6d/Unc5d/Ptk2/Robo1/Dcc/Srgap1/Epha3/Arhgef12/Neo1/Srgap2/Enah/Trpc5/Slit2/Dpysl2/Cfl2/Plxna4/Rasa1/Rock2/Trpc4/Prkca/Robo2/Camk2d	33
mmu04713	mmu04713	Circadian entrainment - Mus musculus (house mouse)	22/382	94/7189	2.30352e-09	2.14227e-07	1.64884e-07	Ryr3/Prkcb/Grin2b/Prkcg/Gnao1/Nos1ap/Rps6ka5/Gria3/Adcy10/Gria2/Gria1/Gng7/Adcy8/Gucy1a2/Prkacb/Itpr1/Prkg1/Prkca/Calm2/Adcy9/Gria4/Camk2d	22
mmu05032	mmu05032	Morphine addiction - Mus musculus (house mouse)	20/382	89/7189	2.63463e-08	1.83765e-06	1.41438e-06	Pde4b/Pde8a/Pde1a/Pde1c/Pde4d/Prkcb/Pde10a/Cacna1a/Gabrg3/Prkcg/Gnao1/Pde2a/Gng7/Oprm1/Adcy8/Cacna1b/Prkacb/Prkca/Adcy9/Gabbr2	20
mmu04728	mmu04728	Dopaminergic synapse - Mus musculus (house mouse)	23/382	127/7189	1.71251e-07	9.55582e-06	7.35479e-06	Creb5/Ppp2r2b/Prkcb/Cacna1a/Grin2b/Mapk10/Prkcg/Gnao1/Ppp2r3a/Gria3/Gria2/Ppp2r2a/Gria1/Gng7/Scn1a/Cacna1b/Kif5a/Prkacb/Itpr1/Prkca/Calm2/Gria4/Camk2d	23
mmu04024	mmu04024	cAMP signaling pathway - Mus musculus (house mouse)	31/382	218/7189	3.94003e-07	1.83211e-05	1.41012e-05	Pde4b/Creb5/Hhip/Pak1/Pde4d/Atp2b1/Pde10a/Pik3r1/Htr1f/Grin2b/Mapk10/Tiam1/Rap1a/Camk4/Gria3/Adcy10/Gria2/Gria1/Adcy8/Htr4/Prkacb/Rock2/Atp2a2/Rras2/Atp1a3/Rapgef4/Calm2/Adcy9/Gabbr2/Gria4/Camk2d	31
mmu04070	mmu04070	Phosphatidylinositol signaling system - Mus musculus (house mouse)	18/382	93/7189	1.40745e-06	4.91034e-05	3.77932e-05	Prkcb/Pip4k2a/Pik3c2b/Pik3r1/Dgkh/Prkcg/Synj2/Mtmr2/Itpk1/Dgki/Dgkb/Pip5k1b/Dgkz/Inpp5f/Itpr1/Prkca/Calm2/Inpp4b	18
mmu04970	mmu04970	Salivary secretion - Mus musculus (house mouse)	16/382	75/7189	1.40798e-06	4.91034e-05	3.77932e-05	Chrm3/Slc12a2/Ryr3/Prkcb/Atp2b1/Kcnma1/Prkcg/Adcy8/Gucy1a2/Prkacb/Itpr1/Atp1a3/Prkg1/Prkca/Calm2/Adcy9	16
mmu04720	mmu04720	Long-term potentiation - Mus musculus (house mouse)	14/382	64/7189	4.72324e-06	0.000146421	0.000112695	Prkcb/Grm5/Grin2b/Prkcg/Rap1a/Camk4/Gria2/Gria1/Adcy8/Prkacb/Itpr1/Prkca/Calm2/Camk2d	14
mmu04911	mmu04911	Insulin secretion - Mus musculus (house mouse)	16/382	85/7189	7.94095e-06	0.000221553	0.000170522	Creb5/Chrm3/Kcnn2/Prkcb/Kcnma1/Prkcg/Rims2/Snap25/Adcy8/Pclo/Prkacb/Atp1a3/Rapgef4/Prkca/Adcy9/Camk2d	16
mmu04723	mmu04723	Retrograde endocannabinoid signaling - Mus musculus (house mouse)	21/382	137/7189	9.57085e-06	0.000242752	0.000186838	Prkcb/Grm5/Cacna1a/Gabrg3/Mapk10/Prkcg/Gnao1/Gria3/Gria2/Gria1/Gng7/Adcy8/Napepld/Cacna1b/Prkacb/Rims1/Itpr1/Prkca/Slc17a7/Adcy9/Gria4	21
mmu04727	mmu04727	GABAergic synapse - Mus musculus (house mouse)	16/382	87/7189	1.08403e-05	0.000248337	0.000191136	Plcl1/Glul/Prkcb/Slc38a2/Cacna1a/Gabrg3/Prkcg/Gnao1/Gng7/Adcy8/Cacna1b/Prkacb/Gphn/Prkca/Adcy9/Gabbr2	16
mmu04730	mmu04730	Long-term depression - Mus musculus (house mouse)	13/382	60/7189	1.15712e-05	0.000248337	0.000191136	Prkcb/Gna12/Cacna1a/Prkcg/Gnao1/Gria3/Gria2/Grid2/Gria1/Gucy1a2/Itpr1/Prkg1/Prkca	13
mmu04514	mmu04514	Cell adhesion molecules - Mus musculus (house mouse)	22/382	155/7189	2.06516e-05	0.000411558	0.000316762	Mag/Cntnap2/Cldn11/Nrxn1/Nrxn3/Cntn2/Ncam2/Ncam1/Ptprd/Negr1/Nlgn1/Itgb8/Mpzl1/Igsf11/Itgav/Nfasc/Nectin3/Neo1/Cdh2/Jam3/Ptprs/Alcam	22
mmu04072	mmu04072	Phospholipase D signaling pathway - Mus musculus (house mouse)	21/382	145/7189	2.33488e-05	0.000434288	0.000334257	Grm3/Gab1/Dnm3/Gna12/Pik3r1/Grm5/Dgkh/Shc3/Cyth1/Agpat4/Dgki/Dgkb/Adcy8/Pip5k1b/Dgkz/Rras2/Dnm1/Rapgef4/Prkca/Adcy9/Grm8	21
mmu05031	mmu05031	Amphetamine addiction - Mus musculus (house mouse)	13/382	66/7189	3.42335e-05	0.000596946	0.000459449	Creb5/Prkcb/Grin2b/Prkcg/Camk4/Gria3/Gria2/Gria1/Prkacb/Prkca/Calm2/Gria4/Camk2d	13
mmu04740	mmu04740	Olfactory transduction - Mus musculus (house mouse)	10/382	42/7189	5.07709e-05	0.00083324	0.000641317	Pde1a/Pde1c/Slc8a1/Pde2a/Gng7/Ncald/Prkacb/Prkg1/Calm2/Camk2d	10
mmu04961	mmu04961	Endocrine and other factor-regulated calcium reabsorption - Mus musculus (house mouse)	11/382	51/7189	5.73437e-05	0.000888828	0.000684101	Dnm3/Prkcb/Atp2b1/Slc8a1/Prkcg/Prkacb/Ap2b1/Dnm1/Atp1a3/Prkca/Adcy9	11
mmu04725	mmu04725	Cholinergic synapse - Mus musculus (house mouse)	17/382	110/7189	6.09836e-05	0.000895496	0.000689233	Creb5/Chrm3/Kcnq5/Prkcb/Pik3r1/Cacna1a/Prkcg/Gnao1/Camk4/Gng7/Adcy8/Cacna1b/Prkacb/Itpr1/Prkca/Adcy9/Camk2d	17
mmu04010	mmu04010	MAPK signaling pathway - Mus musculus (house mouse)	32/382	296/7189	8.78432e-05	0.00120119	0.000924515	Erbb4/Rasgrp3/Mapt/Pak1/Prkcb/Gna12/Cacna2d3/Il1rap/Dusp16/Fgfr2/Cacna1a/Cacnb2/Csf1/Rasgrp1/Mapk10/Prkcg/Map4k4/Rasgrf2/Rap1a/Rps6ka5/Ntrk2/Ptprr/Stmn1/Traf6/Ptpn5/Cacna1b/Prkacb/Fgf1/Map4k3/Rasa1/Rras2/Prkca	32
mmu04012	mmu04012	ErbB signaling pathway - Mus musculus (house mouse)	14/382	82/7189	9.04121e-05	0.00120119	0.000924515	Erbb4/Gab1/Pak1/Prkcb/Pik3r1/Nrg3/Mapk10/Prkcg/Shc3/Ptk2/Nrg2/Cblb/Prkca/Camk2d	14
mmu04014	mmu04014	Ras signaling pathway - Mus musculus (house mouse)	26/382	223/7189	0.000120124	0.00152339	0.0011725	Gab1/Rasgrp3/Plaat3/Pak1/Prkcb/Pik3r1/Fgfr2/Grin2b/Csf1/Rasgrp1/Mapk10/Tiam1/Prkcg/Bcl2l1/Rasal2/Shc3/Rasgrf2/Rap1a/Ntrk2/Gng7/Prkacb/Fgf1/Rasa1/Rras2/Prkca/Calm2	26
mmu04925	mmu04925	Aldosterone synthesis and secretion - Mus musculus (house mouse)	15/382	97/7189	0.000163364	0.0018991	0.00146167	Creb5/Prkcb/Atp2b1/Prkcg/Prkd1/Camk4/Pde2a/Adcy8/Prkacb/Itpr1/Atp1a3/Prkca/Calm2/Adcy9/Camk2d	15
mmu04972	mmu04972	Pancreatic secretion - Mus musculus (house mouse)	15/382	97/7189	0.000163364	0.0018991	0.00146167	Car2/Chrm3/Slc12a2/Slc4a4/Prkcb/Atp2b1/Kcnma1/Prkcg/Rap1a/Adcy8/Atp2a2/Itpr1/Atp1a3/Prkca/Adcy9	15
mmu05033	mmu05033	Nicotine addiction - Mus musculus (house mouse)	9/382	40/7189	0.000193087	0.00215485	0.00165852	Cacna1a/Gabrg3/Grin2b/Gria3/Gria2/Gria1/Cacna1b/Slc17a7/Gria4	9
mmu04015	mmu04015	Rap1 signaling pathway - Mus musculus (house mouse)	24/382	207/7189	0.00023845	0.00255875	0.00196939	Rasgrp3/Prkcb/Magi2/Pard3/Pik3r1/Fgfr2/Grin2b/Csf1/Tiam1/Prkcg/Prkd1/Gnao1/Dock4/Magi1/Rap1a/Magi3/Adcy8/Enah/Sipa1l2/Fgf1/Rapgef4/Prkca/Calm2/Adcy9	24
mmu04971	mmu04971	Gastric acid secretion - Mus musculus (house mouse)	12/382	71/7189	0.000315313	0.00325824	0.00250776	Car2/Chrm3/Prkcb/Prkcg/Adcy8/Prkacb/Itpr1/Atp1a3/Prkca/Calm2/Adcy9/Camk2d	12
mmu04020	mmu04020	Calcium signaling pathway - Mus musculus (house mouse)	26/382	248/7189	0.000650192	0.0058429	0.00449708	Erbb4/Chrm3/Ryr3/Pde1a/Pde1c/Prkcb/Atp2b1/Slc8a1/Fgfr2/Grm5/Cacna1a/Grin2b/Prkcg/Camk4/Ntrk2/Adcy8/Htr4/Cacna1b/Prkacb/Fgf1/Atp2a2/Itpr1/Prkca/Calm2/Adcy9/Camk2d	26
mmu04530	mmu04530	Tight junction - Mus musculus (house mouse)	19/382	158/7189	0.00066963	0.0058429	0.00449708	Cldn11/Tjp2/Ppp2r2b/Pard3/Dlg1/Mapk10/Tiam1/Rdx/Magi1/Rap1a/Ppp2r2a/Actn4/Prkab2/Actr3b/Jam3/Prkacb/Rock2/Rab8b/Prkag2	19
mmu04721	mmu04721	Synaptic vesicle cycle - Mus musculus (house mouse)	12/382	77/7189	0.000678516	0.0058429	0.00449708	Dnm3/Syt1/Cacna1a/Snap25/Unc13b/Cacna1b/Ap2b1/Slc1a2/Rims1/Stxbp1/Dnm1/Slc17a7	12
mmu05412	mmu05412	Arrhythmogenic right ventricular cardiomyopathy - Mus musculus (house mouse)	12/382	77/7189	0.000678516	0.0058429	0.00449708	Lama2/Dmd/Ctnna3/Slc8a1/Cacna2d3/Cacnb2/Sgcd/Itgb8/Itgav/Pkp2/Cdh2/Atp2a2	12
mmu04270	mmu04270	Vascular smooth muscle contraction - Mus musculus (house mouse)	17/382	134/7189	0.000690646	0.0058429	0.00449708	Prkcq/Ppp1r14a/Cald1/Prkcb/Gna12/Kcnma1/Prkcg/Arhgef12/Adcy8/Gucy1a2/Prkacb/Rock2/Itpr1/Prkg1/Prkca/Calm2/Adcy9	17
mmu04144	mmu04144	Endocytosis - Mus musculus (house mouse)	26/382	249/7189	0.000691096	0.0058429	0.00449708	Rab31/Wipf1/Dnm3/Bin1/Agap1/Pard3/Fgfr2/Sh3kbp1/Sh3gl2/Asap1/Itch/Cyth1/Asap2/Sh3gl3/Cblb/Traf6/Actr3b/Epn2/Pip5k1b/Kif5a/Psd3/Ap2b1/Rab10/Iqsec3/Wwp1/Dnm1	26
mmu05100	mmu05100	Bacterial invasion of epithelial cells - Mus musculus (house mouse)	11/382	67/7189	0.000719419	0.00590346	0.0045437	Dock1/Gab1/Dnm3/Elmo1/Ctnna3/Pik3r1/Shc3/Ptk2/Actr3b/Vcl/Dnm1	11
mmu04921	mmu04921	Oxytocin signaling pathway - Mus musculus (house mouse)	18/382	149/7189	0.000873213	0.00696076	0.00535746	Ryr3/Prkcb/Cacna2d3/Cacnb2/Prkcg/Gnao1/Camk4/Adcy8/Prkab2/Gucy1a2/Prkacb/Rock2/Itpr1/Prkca/Calm2/Prkag2/Adcy9/Camk2d	18
mmu04261	mmu04261	Adrenergic signaling in cardiomyocytes - Mus musculus (house mouse)	18/382	151/7189	0.00102182	0.00791909	0.00609506	Creb5/Ppp2r2b/Atp2b1/Slc8a1/Cacna2d3/Cacnb2/Ppp2r3a/Rps6ka5/Ppp2r2a/Adcy8/Prkacb/Atp2a2/Atp1a3/Rapgef4/Prkca/Calm2/Adcy9/Camk2d	18
mmu04928	mmu04928	Parathyroid hormone synthesis, secretion and action - Mus musculus (house mouse)	14/382	104/7189	0.00112685	0.00849705	0.00653989	Pde4b/Creb5/Pde4d/Prkcb/Gna12/Prkcg/Akap13/Mmp16/Adcy8/Prkacb/Itpr1/Prkca/Runx2/Adcy9	14
mmu04929	mmu04929	GnRH secretion - Mus musculus (house mouse)	10/382	61/7189	0.0012611	0.00925909	0.00712641	Hcn1/Kcnn2/Prkcb/Pik3r1/Prkcg/Trpc5/Trpc4/Itpr1/Prkca/Gabbr2	10
mmu04750	mmu04750	Inflammatory mediator regulation of TRP channels - Mus musculus (house mouse)	15/382	118/7189	0.0013783	0.00986015	0.00758902	Cyp2j12/Prkcq/Prkcb/Il1rap/Pik3r1/Mapk10/Prkcg/Asic2/Adcy8/Prkacb/Itpr1/Prkca/Calm2/Adcy9/Camk2d	15
mmu04670	mmu04670	Leukocyte transendothelial migration - Mus musculus (house mouse)	14/382	110/7189	0.00194913	0.0135952	0.0104638	Cldn11/Prkcb/Ctnna3/Pik3r1/Prkcg/Rap1a/Ptk2/Actn4/Arhgap5/Jam3/Vcl/Rock2/Rapgef4/Prkca	14
mmu04726	mmu04726	Serotonergic synapse - Mus musculus (house mouse)	15/382	124/7189	0.0022737	0.0154722	0.0119084	Cyp2j12/Kcnn2/Prkcb/Htr1f/Cacna1a/Prkcg/Kcnd2/Gnao1/App/Gng7/Htr4/Cacna1b/Prkacb/Itpr1/Prkca	15
mmu04666	mmu04666	Fc gamma R-mediated phagocytosis - Mus musculus (house mouse)	12/382	93/7189	0.00357815	0.0230414	0.0177342	Dock1/Pak1/Bin1/Prkcb/Pik3r1/Prkcg/Asap1/Asap2/Actr3b/Pip5k1b/Cfl2/Prkca	12
mmu04810	mmu04810	Regulation of actin cytoskeleton - Mus musculus (house mouse)	22/382	223/7189	0.0035796	0.0230414	0.0177342	Dock1/Chrm3/Pak1/Pip4k2a/Gna12/Pik3r1/Fgfr2/Tiam1/Itgb8/Rdx/Itgav/Ptk2/Arhgef12/Actn4/Actr3b/Enah/Pip5k1b/Cfl2/Fgf1/Vcl/Rock2/Rras2	22
mmu04742	mmu04742	Taste transduction - Mus musculus (house mouse)	9/382	59/7189	0.00363378	0.0230414	0.0177342	Chrm3/Pde1a/Pde1c/Htr1f/Cacna1a/Asic2/Adcy8/Prkacb/Gabbr2	9
mmu05414	mmu05414	Dilated cardiomyopathy - Mus musculus (house mouse)	12/382	94/7189	0.00391084	0.0242472	0.0186622	Lama2/Dmd/Slc8a1/Cacna2d3/Cacnb2/Sgcd/Itgb8/Itgav/Adcy8/Prkacb/Atp2a2/Adcy9	12
mmu05205	mmu05205	Proteoglycans in cancer - Mus musculus (house mouse)	20/382	199/7189	0.00435617	0.0264211	0.0203355	Erbb4/Gab1/Pak1/Prkcb/Pik3r1/Ank2/Tiam1/Prkcg/Rdx/Ank3/Itgav/Ptk2/Ddx5/Arhgef12/Prkacb/Rock2/Rras2/Itpr1/Prkca/Camk2d	20
mmu04152	mmu04152	AMPK signaling pathway - Mus musculus (house mouse)	14/382	123/7189	0.00547804	0.0322736	0.0248399	Creb5/Adipor2/Scd2/Ppp2r2b/Pik3r1/Tbc1d1/Ppp2r3a/Foxo1/Acaca/Ppp2r2a/Prkab2/Pfkp/Rab10/Prkag2	14
mmu04540	mmu04540	Gap junction - Mus musculus (house mouse)	11/382	86/7189	0.00555244	0.0322736	0.0248399	Tubb4a/Prkcb/Grm5/Prkcg/Adcy8/Gucy1a2/Prkacb/Itpr1/Prkg1/Prkca/Adcy9	11
mmu00534	mmu00534	Glycosaminoglycan biosynthesis - heparan sulfate / heparin - Mus musculus (house mouse)	5/382	24/7189	0.00758397	0.0431822	0.0332359	Hs6st3/Ndst3/Ext1/Xylt1/Hs6st2	5
mmu05410	mmu05410	Hypertrophic cardiomyopathy - Mus musculus (house mouse)	11/382	90/7189	0.00781608	0.0436137	0.033568	Lama2/Dmd/Slc8a1/Cacna2d3/Cacnb2/Sgcd/Itgb8/Itgav/Prkab2/Atp2a2/Prkag2	11
mmu04935	mmu04935	Growth hormone synthesis, secretion and action - Mus musculus (house mouse)	13/382	117/7189	0.00891252	0.0487568	0.0375264	Creb5/Prkcb/Pik3r1/Mapk10/Prkcg/Shc3/Ptk2/Adcy10/Adcy8/Prkacb/Itpr1/Prkca/Adcy9	13
mmu04918	mmu04918	Thyroid hormone synthesis - Mus musculus (house mouse)	9/382	71/7189	0.0123211	0.0661075	0.0508807	Creb5/Prkcb/Prkcg/Adcy8/Prkacb/Itpr1/Atp1a3/Prkca/Adcy9	9
mmu04213	mmu04213	Longevity regulating pathway - multiple species - Mus musculus (house mouse)	8/382	60/7189	0.0133796	0.0704324	0.0542095	Cryab/Pik3r1/Foxo1/Adcy8/Prkab2/Prkacb/Prkag2/Adcy9	8
mmu05231	mmu05231	Choline metabolism in cancer - Mus musculus (house mouse)	11/382	98/7189	0.0144392	0.0746026	0.0574191	Prkcb/Pik3r1/Dgkh/Mapk10/Prkcg/Slc44a1/Dgki/Dgkb/Pip5k1b/Dgkz/Prkca	11
mmu04022	mmu04022	cGMP-PKG signaling pathway - Mus musculus (house mouse)	16/382	166/7189	0.0148787	0.0754755	0.0580909	Creb5/Atp2b1/Slc8a1/Gna12/Kcnma1/Trpc6/Pde2a/Adcy8/Gucy1a2/Rock2/Atp2a2/Itpr1/Atp1a3/Prkg1/Calm2/Adcy9	16
mmu05017	mmu05017	Spinocerebellar ataxia - Mus musculus (house mouse)	14/382	141/7189	0.0173398	0.0863894	0.066491	Prkcb/Pik3r1/Cacna1a/Grin2b/Mapk10/Prkcg/Gria3/Gria2/Gria1/Atp2a2/Itpr1/Prkca/Fgf14/Rora	14
mmu04211	mmu04211	Longevity regulating pathway - Mus musculus (house mouse)	10/382	88/7189	0.0177558	0.08691	0.0668917	Creb5/Adipor2/Pik3r1/Camk4/Foxo1/Adcy8/Prkab2/Prkacb/Prkag2/Adcy9	10
mmu04510	mmu04510	Focal adhesion - Mus musculus (house mouse)	18/382	199/7189	0.01857	0.0893282	0.0687529	Dock1/Lama2/Pak1/Prkcb/Pik3r1/Mapk10/Prkcg/Itgb8/Shc3/Rap1a/Itgav/Ptk2/Actn4/Arhgap5/Pip5k1b/Vcl/Rock2/Prkca	18
mmu01521	mmu01521	EGFR tyrosine kinase inhibitor resistance - Mus musculus (house mouse)	9/382	78/7189	0.0218303	0.103232	0.0794538	Gab1/Prkcb/Pik3r1/Fgfr2/Prkcg/Bcl2l1/Shc3/Nrg2/Prkca	9
mmu04371	mmu04371	Apelin signaling pathway - Mus musculus (house mouse)	13/382	132/7189	0.0227357	0.105721	0.08137	Ryr3/Slc8a1/Camk4/Adcy10/Gng7/Adcy8/Prkab2/Prkacb/Rras2/Itpr1/Calm2/Prkag2/Adcy9	13
mmu05034	mmu05034	Alcoholism - Mus musculus (house mouse)	11/382	106/7189	0.0246161	0.110739	0.0852318	Creb5/Grin2b/Shc3/Gnao1/Camk4/Hdac9/Hdac7/Ntrk2/Gng7/Prkacb/Calm2	11
mmu00514	mmu00514	Other types of O-glycan biosynthesis - Mus musculus (house mouse)	6/382	43/7189	0.0249319	0.110739	0.0852318	Galnt5/Galnt6/St6gal1/Galntl6/St3gal3/Galnt18	6
mmu04919	mmu04919	Thyroid hormone signaling pathway - Mus musculus (house mouse)	12/382	120/7189	0.0251889	0.110739	0.0852318	Prkcb/Kat2b/Pik3r1/Prkcg/Itgav/Foxo1/Thrb/Pfkp/Prkacb/Atp2a2/Atp1a3/Prkca	12
mmu00512	mmu00512	Mucin type O-glycan biosynthesis - Mus musculus (house mouse)	5/382	32/7189	0.0254024	0.110739	0.0852318	Galnt5/Galnt6/St6galnac3/Galntl6/Galnt18	5
mmu00562	mmu00562	Inositol phosphate metabolism - Mus musculus (house mouse)	8/382	71/7189	0.0336883	0.1446	0.111294	Pip4k2a/Pik3c2b/Synj2/Mtmr2/Itpk1/Pip5k1b/Inpp5f/Inpp4b	8
mmu04922	mmu04922	Glucagon signaling pathway - Mus musculus (house mouse)	10/382	98/7189	0.0346274	0.146379	0.112663	Creb5/Foxo1/Acaca/Prkab2/Pfkp/Prkacb/Itpr1/Calm2/Prkag2/Camk2d	10
mmu04960	mmu04960	Aldosterone-regulated sodium reabsorption - Mus musculus (house mouse)	5/382	35/7189	0.0359983	0.148604	0.114375	Prkcb/Pik3r1/Prkcg/Atp1a3/Prkca	5
mmu05214	mmu05214	Glioma - Mus musculus (house mouse)	8/382	72/7189	0.0362188	0.148604	0.114375	Prkcb/Pik3r1/Prkcg/Shc3/Camk4/Prkca/Calm2/Camk2d	8
mmu04912	mmu04912	GnRH signaling pathway - Mus musculus (house mouse)	9/382	86/7189	0.0381128	0.152192	0.117137	Prkcb/Mapk10/Adcy8/Prkacb/Itpr1/Prkca/Calm2/Adcy9/Camk2d	9
mmu05163	mmu05163	Human cytomegalovirus infection - Mus musculus (house mouse)	18/382	216/7189	0.0381843	0.152192	0.117137	Creb5/Prkcb/Gna12/Pik3r1/Prkcg/Gnao1/Itgav/Ptk2/Akap13/Arhgef12/Gng7/Adcy8/Prkacb/Rock2/Itpr1/Prkca/Calm2/Adcy9	18
mmu00230	mmu00230	Purine metabolism - Mus musculus (house mouse)	12/382	129/7189	0.040957	0.160944	0.123873	Pde4b/Pde8a/Pde1a/Pde1c/Pde4d/Pde10a/Adcy10/Pde2a/Adcy8/Adk/Gucy1a2/Adcy9	12
mmu00604	mmu00604	Glycosphingolipid biosynthesis - ganglio series - Mus musculus (house mouse)	3/382	15/7189	0.0420568	0.16297	0.125433	St6galnac3/St8sia5/St6galnac5	3
mmu04722	mmu04722	Neurotrophin signaling pathway - Mus musculus (house mouse)	11/382	118/7189	0.0484229	0.181749	0.139886	Gab1/Pik3r1/Mapk10/Shc3/Rap1a/Camk4/Rps6ka5/Ntrk2/Traf6/Calm2/Camk2d	11
mmu04520	mmu04520	Adherens junction - Mus musculus (house mouse)	9/382	90/7189	0.0487493	0.181749	0.139886	Pard3/Ctnna3/Heg1/Rap1a/Nectin3/Actn4/Acp1/Vcl/Rock2	9
mmu05202	mmu05202	Transcriptional misregulation in cancer - Mus musculus (house mouse)	14/382	162/7189	0.0488573	0.181749	0.139886	Runx1t1/Bmp2k/Bcl2l1/Pbx1/Ptk2/Foxo1/Gria3/Ddx5/Ss18/Mllt3/Kdm6a/Cdk14/Runx2/Etv1	14
mmu04915	mmu04915	Estrogen signaling pathway - Mus musculus (house mouse)	11/382	120/7189	0.0535327	0.196521	0.151256	Creb5/Pik3r1/Shc3/Gnao1/Oprm1/Adcy8/Prkacb/Itpr1/Calm2/Adcy9/Gabbr2	11
mmu04071	mmu04071	Sphingolipid signaling pathway - Mus musculus (house mouse)	11/382	121/7189	0.0562184	0.2037	0.156781	Ppp2r2b/Prkcb/Gna12/Pik3r1/Mapk10/Prkcg/Cers2/Ppp2r3a/Ppp2r2a/Rock2/Prkca	11
mmu05146	mmu05146	Amoebiasis - Mus musculus (house mouse)	9/382	93/7189	0.0579041	0.207118	0.159412	Lama2/Prkcb/Pik3r1/Prkcg/Ptk2/Actn4/Prkacb/Vcl/Prkca	9
mmu04611	mmu04611	Platelet activation - Mus musculus (house mouse)	11/382	122/7189	0.0589923	0.20834	0.160352	Pik3r1/Rasgrp1/Rap1a/Arhgef12/Adcy8/Gucy1a2/Prkacb/Rock2/Itpr1/Prkg1/Adcy9	11
mmu04927	mmu04927	Cortisol synthesis and secretion - Mus musculus (house mouse)	7/382	67/7189	0.0637707	0.2224	0.171174	Creb5/Pde8a/Pbx1/Adcy8/Prkacb/Itpr1/Adcy9	7
mmu04923	mmu04923	Regulation of lipolysis in adipocytes - Mus musculus (house mouse)	6/382	56/7189	0.0751941	0.255271	0.196473	Plaat3/Pik3r1/Adcy8/Prkacb/Prkg1/Adcy9	6
mmu04916	mmu04916	Melanogenesis - Mus musculus (house mouse)	9/382	98/7189	0.0754878	0.255271	0.196473	Prkcb/Prkcg/Gnao1/Adcy8/Prkacb/Prkca/Calm2/Adcy9/Camk2d	9
mmu00513	mmu00513	Various types of N-glycan biosynthesis - Mus musculus (house mouse)	5/382	43/7189	0.0759407	0.255271	0.196473	Mgat4c/Man1a/Chst9/Man2a1/St3gal3	5

## Sheet: S3E_KEGG_Clus24_HMGB1invsSaline
	ID	Description	GeneRatio	BgRatio	pvalue	p.adjust	qvalue	geneID	Count
mmu03010	mmu03010	Ribosome	28/452	129/7469	1.96561e-09	5.87718e-07	5.11059e-07	Mrpl15/Rpl34/Rpl35a/Rpl22l1/Rps19/Mrpl19/Rps27/Uba52/Rps2/Rps29/Rps21/Rpl35/Rpl37a/Rplp1/Mrps5/Rpl3/Rpl17/Rpl7a/Rpl39/Rpl23/Rpl41/Rps18/Rpl18/Rpl37/Rpl8/Rps24/Rps23/Rpl30	28
mmu04724	mmu04724	Glutamatergic synapse	24/452	112/7469	3.74931e-08	5.60523e-06	4.87411e-06	Grin2a/Slc38a2/Grm7/Dlgap1/Slc1a3/Grm2/Gnai3/Gria2/Grik4/Adcy1/Gria1/Mapk1/Grm5/Itpr1/Grm3/Gng7/Ppp3cb/Grik2/Ppp3r1/Plcb1/Cacna1a/Grik5/Grm1/Shank2	24
mmu04723	mmu04723	Retrograde endocannabinoid signaling	26/452	138/7469	1.60441e-07	1.59906e-05	1.39049e-05	Gabrb3/Kcnj9/Gnai3/Gria2/Ndufa9/Faah/Gabrb1/Ndufb3/Ndufa5/Ndufs5/Napepld/Adcy1/Ndufb4/Mapk10/Gria1/Ndufs3/Mapk1/Grm5/Itpr1/Cacna1b/Gng7/Gabra2/Plcb1/Rims1/Cacna1a/Grm1	26
mmu04720	mmu04720	Long-term potentiation	16/452	64/7469	8.15571e-07	5.26318e-05	4.57668e-05	Grin2a/Ppp1cc/Gria2/Camk2b/Ppp1r1a/Calm3/Adcy1/Gria1/Mapk1/Grm5/Itpr1/Ppp3cb/Crebbp/Ppp3r1/Plcb1/Grm1	16
mmu05171	mmu05171	Coronavirus disease - COVID-19	32/452	209/7469	8.80131e-07	5.26318e-05	4.57668e-05	Rpl34/C1qa/Rpl35a/C1qb/Rpl22l1/Rps19/Rps27/Uba52/C4b/Rps2/Rps29/Rps21/Rpl35/Rpl37a/Rplp1/Rpl3/Rpl17/Mapk10/Mapk1/Rpl7a/Jun/Rpl39/Rpl23/Rpl41/Rps18/Rpl18/Rpl37/Rpl8/Rps24/Rps23/Rpl30/Nrp1	32
mmu04713	mmu04713	Circadian entrainment	18/452	95/7469	1.21907e-05	0.000607503	0.000528263	Grin2a/Kcnj9/Per3/Gnai3/Gria2/Adcyap1r1/Camk2b/Calm3/Adcy1/Gria1/Gucy1b1/Mapk1/Itpr1/Gng7/Gucy1a2/Plcb1/Prkg1/Nos1ap	18
mmu05016	mmu05016	Huntington disease	34/452	281/7469	7.43378e-05	0.00317528	0.00276112	Psmd9/Polr2a/Hap1/Tbpl1/Slc1a3/Gria2/Ndufa9/Ndufb3/Ndufa5/Sdha/Creb5/Polr2e/Clta/Polr2k/Ndufs5/Actr1b/Hip1/Atp5a1/Psma3/Dctn6/Cox6b1/Ndufb4/Mapk10/Gria1/Ndufs3/Grm5/Itpr1/Cacna1b/Htt/Vdac1/Crebbp/Cox6c/Dctn4/Plcb1	34
mmu04022	mmu04022	cGMP-PKG signaling pathway	23/452	166/7469	0.000151323	0.00565571	0.00491801	Atp2b2/Ppp1cc/Gnai3/Trpc6/Calm3/Creb5/Atp1b1/Adcy1/Atp1a1/Slc8a2/Gucy1b1/Mapk1/Gtf2i/Itpr1/Slc8a1/Vdac1/Ppp3cb/Gucy1a2/Ppp3r1/Plcb1/Prkg1/Rock2/Akt3	23
mmu04730	mmu04730	Long-term depression	12/452	60/7469	0.000203357	0.00675598	0.00587476	Gnaz/Gnai3/Gria2/Gria1/Gucy1b1/Mapk1/Itpr1/Gucy1a2/Plcb1/Cacna1a/Prkg1/Grm1	12
mmu05022	mmu05022	Pathways of neurodegeneration - multiple diseases	45/452	447/7469	0.000439355	0.0126063	0.010962	Psmd9/Grin2a/Hap1/Tomm40/Gria2/Ubc/Ube2j1/Camk2b/Uba52/Ndufa9/Ndufb3/Atxn2l/Calm3/Ndufa5/Sdha/Bcl2l1/Ndufs5/Actr1b/Hip1/Atp5a1/Psma3/Dctn6/Cox6b1/Ndufb4/Mapk10/Gria1/Ndufs3/Tardbp/Mapk1/Rab5a/Grm5/Itpr1/Cacna1b/Htt/Vdac1/Tank/Ppp3cb/Ppp3r1/Cox6c/Dctn4/Plcb1/Grm1/App/Atxn1/Mapt	45
mmu04360	mmu04360	Axon guidance	23/452	179/7469	0.000463775	0.0126063	0.010962	Ntng1/Unc5a/Gnai3/Sema5a/Nck2/Trpc6/Camk2b/Robo1/Cfl2/Dcc/Slit3/Trpc5/Mapk1/Arhgef12/Ephb1/Ablim2/Prkcz/Ppp3cb/Ppp3r1/Rock2/Robo2/Nrp1/Lrrc4c	23
mmu05014	mmu05014	Amyotrophic lateral sclerosis	36/452	341/7469	0.000696446	0.0164193	0.0142776	Nrg3/Psmd9/Grin2a/Hap1/Tomm40/Gria2/Ndufa9/Srsf7/Ndufb3/Setx/Atxn2l/Ndufa5/Sdha/Nrg2/Bcl2l1/Nup188/Ndufs5/Actr1b/Atp5a1/Psma3/Dctn6/Cox6b1/Ndufb4/Gria1/Ndufs3/Tardbp/Rab5a/Vdac1/Matr3/Tank/Ppp3cb/Ppp3r1/Cox6c/Dctn4/Erbb4/Hnrnpa2b1	36
mmu04728	mmu04728	Dopaminergic synapse	18/452	129/7469	0.000713881	0.0164193	0.0142776	Grin2a/Kcnj9/Ppp1cc/Gnai3/Gria2/Camk2b/Calm3/Creb5/Comt/Mapk10/Gria1/Itpr1/Cacna1b/Gng7/Ppp3cb/Plcb1/Cacna1a/Akt3	18
mmu05017	mmu05017	Spinocerebellar ataxia	19/452	141/7469	0.00079373	0.0169518	0.0147407	Fgf14/Psmd9/Grin2a/Dab1/Afg3l1/Tbpl1/Gria2/Atxn2l/Psma3/Mapk10/Gria1/Itpr1/Vdac1/Kcnd3/Plcb1/Cacna1a/Grm1/Akt3/Atxn1	19
mmu04915	mmu04915	Estrogen signaling pathway	16/452	120/7469	0.00224954	0.0401618	0.0349233	Kcnj9/Gnai3/Calm3/Creb5/Ctsd/Adcy1/Mapk1/Jun/Itpr1/Grb2/Gabbr1/Hsp90ab1/Plcb1/Grm1/Akt3/Gabbr2	16
mmu04727	mmu04727	GABAergic synapse	13/452	88/7469	0.00227853	0.0401618	0.0349233	Gabrb3/Slc38a2/Hap1/Gnai3/Gabrb1/Adcy1/Gabbr1/Cacna1b/Gng7/Gabra2/Plcl1/Cacna1a/Gabbr2	13
mmu05033	mmu05033	Nicotine addiction	8/452	40/7469	0.00233374	0.0401618	0.0349233	Gabrb3/Grin2a/Gria2/Gabrb1/Gria1/Cacna1b/Gabra2/Cacna1a	8
mmu04024	mmu04024	cAMP signaling pathway	24/452	214/7469	0.00241777	0.0401618	0.0349233	Grin2a/Atp2b2/Ppp1cc/Gnai3/Gria2/Adcyap1r1/Camk2b/Calm3/Creb5/Atp1b1/Adcy1/Atp1a1/Mapk10/Gria1/Mapk1/Jun/Gabbr1/Crebbp/Tiam1/Rock2/Htr4/Akt3/Gabbr2/Pde4b	24
mmu05032	mmu05032	Morphine addiction	13/452	90/7469	0.00279372	0.0439643	0.0382299	Gabrb3/Pde7b/Kcnj9/Gnai3/Gabrb1/Adcy1/Gabbr1/Cacna1b/Gng7/Gabra2/Cacna1a/Gabbr2/Pde4b	13
mmu04070	mmu04070	Phosphatidylinositol signaling system	13/452	93/7469	0.00374162	0.0544952	0.0473871	Dgkh/Itpka/Calm3/Dgkz/Inpp4b/Inpp4a/Pip5k1b/Itpr1/Itpk1/Cds2/Dgkg/Plcb1/Mtmr3	13
mmu05415	mmu05415	Diabetic cardiomyopathy	21/452	185/7469	0.00382742	0.0544952	0.0473871	Ppp1cc/Camk2b/Ndufa9/Ndufb3/Ndufa5/Sdha/Ptpa/Ctsd/Ndufs5/Atp5a1/Cox6b1/Ndufb4/Smad3/Mapk10/Ndufs3/Mpc1/Vdac1/Prkcz/Cox6c/Plcb1/Akt3	21
mmu03040	mmu03040	Spliceosome	16/452	127/7469	0.00401083	0.0545109	0.0474008	U2af1/Srsf10/Ncbp2/Srsf7/Snrpe/Snrpb/Prpf3/Snrnp70/Ccdc12/Ddx5/Sf3b1/Ddx46/Sf3b3/U2surp/Tra2a/Srsf5	16
mmu04714	mmu04714	Thermogenesis	23/452	213/7469	0.00474914	0.0604502	0.0525654	Ndufa9/Ndufb3/Dpf1/Smarca2/Ndufa5/Sdha/Creb5/Cpt1c/Smarcb1/Ndufs5/Smarcc2/Adcy1/Atp5a1/Ndufaf2/Cox6b1/Ndufb4/Smarcd1/Ndufs3/Kdm3b/Cox16/Grb2/Cox6c/Prkg1	23
mmu04144	mmu04144	Endocytosis	26/452	251/7469	0.00485219	0.0604502	0.0525654	H2-D1/Rab11fip4/Psd/Acap2/Arpc5/Rab11fip2/Eea1/Clta/Arpc1a/Arf3/Arfgap1/Capza1/Rufy1/Smad3/Arf5/Pip5k1b/Rab10/Rab5a/Rab5b/Sh3gl1/Bin1/Wwp1/Prkcz/Sh3gl3/Dnm3/Psd3	26
mmu04970	mmu04970	Salivary secretion	11/452	76/7469	0.00567302	0.0678493	0.0589994	Atp2b2/Calm3/Atp1b1/Adcy1/Atp1a1/Gucy1b1/Itpr1/Gucy1a2/Plcb1/Prkg1/Cst3	11
mmu05031	mmu05031	Amphetamine addiction	10/452	66/7469	0.0059139	0.0680098	0.059139	Grin2a/Ppp1cc/Gria2/Camk2b/Calm3/Creb5/Gria1/Jun/Ppp3cb/Ppp3r1	10
mmu04721	mmu04721	Synaptic vesicle cycle	11/452	77/7469	0.00626921	0.0684814	0.059549	Atp6v0b/Slc1a3/Clta/Napa/Atp6v1a/Atp6v1b2/Cacna1b/Rims1/Dnm3/Cacna1a/Syt1	11
mmu04072	mmu04072	Phospholipase D signaling pathway	17/452	145/7469	0.00641297	0.0684814	0.059549	Grm7/Grm2/Dgkh/Ptk2b/Adcy1/Dgkz/Mapk1/Pip5k1b/Grm5/Agpat4/Grb2/Grm3/Dgkg/Plcb1/Dnm3/Grm1/Akt3	17
mmu04261	mmu04261	Adrenergic signaling in cardiomyocytes	17/452	147/7469	0.00734426	0.0757219	0.0658451	Atp2b2/Ppp1cc/Gnai3/Camk2b/Ppp1r1a/Calm3/Creb5/Atp1b1/Adcy1/Atp1a1/Slc8a2/Mapk1/Slc8a1/Cacng8/Cacng3/Plcb1/Akt3	17
mmu04921	mmu04921	Oxytocin signaling pathway	17/452	149/7469	0.00838172	0.0835378	0.0726416	Kcnj9/Ppp1cc/Gnai3/Camk2b/Calm3/Adcy1/Gucy1b1/Mapk1/Jun/Itpr1/Cacng8/Ppp3cb/Gucy1a2/Ppp3r1/Cacng3/Plcb1/Rock2	17
mmu04012	mmu04012	ErbB signaling pathway	11/452	82/7469	0.0100232	0.0966755	0.0840657	Nrg3/Nck2/Camk2b/Nrg2/Mapk10/Mapk1/Jun/Grb2/Map2k4/Erbb4/Akt3	11
mmu04961	mmu04961	Endocrine and other factor-regulated calcium reabsorption	8/452	51/7469	0.0108015	0.100926	0.0877621	Atp2b2/Clta/Atp1b1/Atp1a1/Slc8a2/Slc8a1/Plcb1/Dnm3	8
mmu05012	mmu05012	Parkinson disease	24/452	244/7469	0.0123358	0.11177	0.0971913	Psmd9/Gnai3/Ubc/Ube2j1/Camk2b/Uba52/Ndufa9/Ndufb3/Calm3/Ndufa5/Sdha/Bcl2l1/Slc39a9/Ndufs5/Atp5a1/Psma3/Cox6b1/Ndufb4/Mapk10/Ndufs3/Itpr1/Vdac1/Cox6c/Mapt	24
mmu04540	mmu04540	Gap junction	11/452	86/7469	0.0141116	0.120554	0.104829	Gnai3/Adcy1/Gucy1b1/Mapk1/Grm5/Itpr1/Grb2/Gucy1a2/Plcb1/Prkg1/Grm1	11
mmu04912	mmu04912	GnRH signaling pathway	11/452	86/7469	0.0141116	0.120554	0.104829	Camk2b/Calm3/Ptk2b/Adcy1/Mapk10/Mapk1/Jun/Itpr1/Grb2/Plcb1/Map2k4	11
mmu04020	mmu04020	Calcium signaling pathway	23/452	235/7469	0.0149165	0.122686	0.106683	Grin2a/Atp2b2/Camk2b/Itpka/Calm3/Casq1/Orai2/Ptk2b/Adcy1/Slc8a2/Grm5/Ntrk3/Itpr1/Slc8a1/Cacna1b/Vdac1/Ppp3cb/Ppp3r1/Plcb1/Cacna1a/Grm1/Erbb4/Htr4	23
mmu04611	mmu04611	Platelet activation	14/452	122/7469	0.0151819	0.122686	0.106683	Ppp1cc/Gnai3/Adcy1/Gucy1b1/P2ry12/Mapk1/Itpr1/Arhgef12/Prkcz/Gucy1a2/Plcb1/Prkg1/Rock2/Akt3	14
mmu05020	mmu05020	Prion disease	24/452	251/7469	0.016982	0.133621	0.116192	Psmd9/Grin2a/C1qa/C1qb/Ndufa9/Ndufb3/Ndufa5/Sdha/Creb5/Ndufs5/Atp5a1/Psma3/Cox6b1/Ndufb4/Mapk10/Ndufs3/Mapk1/Itpr1/Cacna1b/Vdac1/Ppp3cb/Ppp3r1/Cox6c/Ncam2	24
mmu00190	mmu00190	Oxidative phosphorylation	13/452	117/7469	0.0240548	0.178015	0.154796	Atp6v0b/Ndufa9/Ndufb3/Ndufa5/Sdha/Ndufs5/Atp5a1/Cox6b1/Ndufb4/Ndufs3/Atp6v1a/Atp6v1b2/Cox6c	13
mmu05030	mmu05030	Cocaine addiction	7/452	48/7469	0.0242169	0.178015	0.154796	Grin2a/Grm2/Gnai3/Gria2/Creb5/Jun/Grm3	7
mmu04520	mmu04520	Adherens junction	9/452	70/7469	0.0244101	0.178015	0.154796	Ctnna2/Lmo7/Ctnna3/Acp1/Smad3/Mapk1/Baiap2/Crebbp/Ptprj	9
mmu05152	mmu05152	Tuberculosis	16/452	156/7469	0.0262497	0.186873	0.162498	Atp6v0b/Nfyc/Camk2b/Calm3/Eea1/Ctsd/Cr1l/Mapk10/Mapk1/Rab5a/Rab5b/Arhgef12/Ppp3cb/Crebbp/Ppp3r1/Akt3	16
mmu04924	mmu04924	Renin secretion	9/452	72/7469	0.0287503	0.199915	0.173839	Gnai3/Adcyap1r1/Calm3/Gucy1b1/Itpr1/Ppp3cb/Gucy1a2/Ppp3r1/Plcb1	9
mmu04929	mmu04929	GnRH secretion	8/452	61/7469	0.0295982	0.201133	0.174898	Kcnj9/Trpc5/Mapk1/Itpr1/Gabbr1/Plcb1/Akt3/Gabbr2	8
mmu05133	mmu05133	Pertussis	9/452	73/7469	0.0311118	0.206721	0.179757	C1qa/C1qb/Gnai3/C4b/Calm3/Cfl2/Mapk10/Mapk1/Jun	9
mmu05231	mmu05231	Choline metabolism in cancer	11/452	98/7469	0.0339379	0.220597	0.191823	Dgkh/Slc44a5/Dgkz/Mapk10/Mapk1/Pip5k1b/Jun/Grb2/Dgkg/Slc44a1/Akt3	11
mmu05208	mmu05208	Chemical carcinogenesis - reactive oxygen species	19/452	201/7469	0.0348145	0.22148	0.192591	Ndufa9/Ndufb3/Ndufa5/Sdha/Ndufs5/Atp5a1/Acp1/Cox6b1/Ndufb4/Mapk10/Ndufs3/Mapk1/Jun/Grb2/Vdac1/Cox6c/Map2k4/Ptprj/Akt3	19
mmu05322	mmu05322	Systemic lupus erythematosus	7/452	52/7469	0.0358333	0.223211	0.194097	H3f3a/Grin2a/C1qa/C1qb/C4b/Snrpb/H3f3b	7
