# Supplementary material for: APOE4-promoted gliosis and degeneration in tauopathy are ameliorated by pharmacological inhibition of HMGB1 release
Source: Cell Rep. Author manuscript; Available in PMC 2024 Feb 16. (PMC10873109; doi:10.1016/j.celrep.2023.113252)
Supplement: 4 [file NIHMS1941924-supplement-4.xlsx]

## Sheet: Table S4A_LogOddsRatio_MG
	logOddsRatio_fE3_HMGB1i_vs_fE4_Saline	logOddsRatio_fE3_Saline_vs_fE4_Saline	logOddsRatio_fE4_HMGB1i_vs_fE4_Saline	standardError_fE3_HMGB1i_vs_fE4_Saline	standardError_fE3_Saline_vs_fE4_Saline	standardError_fE4_HMGB1i_vs_fE4_Saline	pvalue-fE3_HMGB1i	pvalue-fE3_Saline	pvalue-fE4_HMGB1i	p.adjust-fE3_HMGB1i	p.adjust-fE3_Saline	p.adjust-fE4_HMGB1i
Cluster1	2.21439	1.23035	3.58481	1.01055	1.00943	1.07102	0.0284317	0.222895	0.000816649	0.17059	0.441437	0.0117518
Cluster2	-4.41563	-3.65156	-2.48453	1.28594	1.20664	1.24102	0.00059525	0.00247634	0.0452837	0.0117518	0.0222871	0.222302
Cluster3	-0.26175	0.511786	-1.25782	0.961544	0.941921	1.11876	0.785454	0.586894	0.260884	0.902436	0.743139	0.454444
Cluster4	1.59791	-0.186634	0.70647	1.14429	1.162	1.2282	0.162587	0.872396	0.565149	0.374665	0.942467	0.743139
Cluster5	0.215275	0.813553	-0.989399	0.9123	0.904348	1.05934	0.813456	0.368332	0.350317	0.915138	0.568284	0.556385
Cluster6	0.976572	1.30071	0.642108	1.12692	1.11157	1.19732	0.386169	0.241937	0.591759	0.579253	0.450504	0.743139
Cluster7	-0.343807	-0.610495	-1.0948	0.203071	0.193949	0.2668	0.0904479	0.0016455	4.0704e-05	0.287305	0.0177714	0.00219802
Cluster8	-0.79055	-0.165111	-1.12049	0.562698	0.528784	0.619183	0.160043	0.754854	0.0703529	0.374665	0.902436	0.240319
Cluster9	-3.12974	0.0913927	-1.87004	2.23437	1.91738	2.30756	0.161296	0.961983	0.417711	0.374665	0.980133	0.609632
Cluster10	-0.160736	-0.168868	-0.46398	0.281969	0.262992	0.335372	0.568646	0.520805	0.166518	0.743139	0.721114	0.374665
Cluster11	-1.93149	-0.690724	-1.57639	1.46646	1.36537	1.62209	0.187801	0.612936	0.331139	0.405651	0.75224	0.541863
Cluster12	0.927733	-0.326221	0.044147	0.445985	0.45799	0.519353	0.0375083	0.476286	0.932258	0.202545	0.676827	0.980133
Cluster13	-1.80283	-1.38184	-1.09577	0.623582	0.564593	0.661447	0.00383913	0.0143853	0.0975944	0.0296161	0.0971007	0.292783
Cluster14	0.497776	0.602805	0.00901566	0.43428	0.414056	0.51858	0.251708	0.145433	0.986129	0.453075	0.374665	0.986129
Cluster15	-1.13989	-0.843843	-1.99147	0.919658	0.83393	1.10382	0.21517	0.311592	0.0712055	0.441437	0.525811	0.240319
Cluster16	2.30167	1.27787	1.43667	0.691327	0.690307	0.766541	0.000870505	0.0641457	0.0608999	0.0117518	0.240319	0.240319
Cluster17	-0.563975	-0.326964	0.530419	0.368443	0.271742	0.286939	0.125844	0.228894	0.0645234	0.357663	0.441437	0.240319
Cluster18	-0.176913	0.0330054	0.107168	0.609607	0.537037	0.668602	0.771657	0.950994	0.872655	0.902436	0.980133	0.942467

## Sheet: S4B_CountsPerSamplePerCluste_MG
sample_id	animal_model	cluster_id	total_numbers_of_cells_per_sample	number_of_cells_per_sample_in_cluster	sex
S13	PS19-fE4_Saline	1	1861	3	M
S14	PS19-fE4_Saline	1	805	82	M
S15	PS19-fE4_HMGB1 Inhibitors	1	410	82	M
S16	PS19-fE3_Saline	1	896	73	F
S17	PS19-fE3_Saline	1	755	8	F
S18	PS19-fE3_HMGB1 Inhibitors	1	376	5	F
S19andS54	PS19-fE4_Saline	1	1233	149	M
S20andS55	PS19-fE4_Saline	1	556	16	F
S21andS56	PS19-fE4_HMGB1 Inhibitors	1	239	165	M
S22andS57	PS19-fE3_Saline	1	513	82	M
S23andS58	PS19-fE3_Saline	1	812	185	M
S24andS59	PS19-fE3_HMGB1 Inhibitors	1	550	126	M
S61	PS19-fE4_HMGB1 Inhibitors	1	135	91	F
S62	PS19-fE3_HMGB1 Inhibitors	1	240	107	M
S63	PS19-fE3_HMGB1 Inhibitors	1	310	135	F
S13	PS19-fE4_Saline	2	1861	824	M
S14	PS19-fE4_Saline	2	805	14	M
S15	PS19-fE4_HMGB1 Inhibitors	2	410	7	M
S16	PS19-fE3_Saline	2	896	11	F
S17	PS19-fE3_Saline	2	755	27	F
S18	PS19-fE3_HMGB1 Inhibitors	2	376	1	F
S19andS54	PS19-fE4_Saline	2	1233	4	M
S20andS55	PS19-fE4_Saline	2	556	290	F
S21andS56	PS19-fE4_HMGB1 Inhibitors	2	239	3	M
S22andS57	PS19-fE3_Saline	2	513	1	M
S24andS59	PS19-fE3_HMGB1 Inhibitors	2	550	1	M
S63	PS19-fE3_HMGB1 Inhibitors	2	310	4	F
S13	PS19-fE4_Saline	3	1861	62	M
S14	PS19-fE4_Saline	3	805	144	M
S15	PS19-fE4_HMGB1 Inhibitors	3	410	95	M
S16	PS19-fE3_Saline	3	896	186	F
S17	PS19-fE3_Saline	3	755	13	F
S19andS54	PS19-fE4_Saline	3	1233	183	M
S20andS55	PS19-fE4_Saline	3	556	9	F
S21andS56	PS19-fE4_HMGB1 Inhibitors	3	239	1	M
S22andS57	PS19-fE3_Saline	3	513	27	M
S23andS58	PS19-fE3_Saline	3	812	86	M
S24andS59	PS19-fE3_HMGB1 Inhibitors	3	550	73	M
S62	PS19-fE3_HMGB1 Inhibitors	3	240	15	M
S63	PS19-fE3_HMGB1 Inhibitors	3	310	19	F
S13	PS19-fE4_Saline	4	1861	17	M
S14	PS19-fE4_Saline	4	805	26	M
S15	PS19-fE4_HMGB1 Inhibitors	4	410	30	M
S16	PS19-fE3_Saline	4	896	339	F
S18	PS19-fE3_HMGB1 Inhibitors	4	376	289	F
S19andS54	PS19-fE4_Saline	4	1233	21	M
S20andS55	PS19-fE4_Saline	4	556	29	F
S21andS56	PS19-fE4_HMGB1 Inhibitors	4	239	21	M
S22andS57	PS19-fE3_Saline	4	513	22	M
S23andS58	PS19-fE3_Saline	4	812	7	M
S24andS59	PS19-fE3_HMGB1 Inhibitors	4	550	20	M
S61	PS19-fE4_HMGB1 Inhibitors	4	135	2	F
S62	PS19-fE3_HMGB1 Inhibitors	4	240	9	M
S63	PS19-fE3_HMGB1 Inhibitors	4	310	22	F
S13	PS19-fE4_Saline	5	1861	39	M
S14	PS19-fE4_Saline	5	805	221	M
S15	PS19-fE4_HMGB1 Inhibitors	5	410	66	M
S16	PS19-fE3_Saline	5	896	73	F
S17	PS19-fE3_Saline	5	755	1	F
S18	PS19-fE3_HMGB1 Inhibitors	5	376	1	F
S19andS54	PS19-fE4_Saline	5	1233	140	M
S20andS55	PS19-fE4_Saline	5	556	3	F
S21andS56	PS19-fE4_HMGB1 Inhibitors	5	239	2	M
S22andS57	PS19-fE3_Saline	5	513	151	M
S23andS58	PS19-fE3_Saline	5	812	76	M
S24andS59	PS19-fE3_HMGB1 Inhibitors	5	550	42	M
S62	PS19-fE3_HMGB1 Inhibitors	5	240	19	M
S63	PS19-fE3_HMGB1 Inhibitors	5	310	12	F
S13	PS19-fE4_Saline	6	1861	4	M
S14	PS19-fE4_Saline	6	805	95	M
S15	PS19-fE4_HMGB1 Inhibitors	6	410	55	M
S16	PS19-fE3_Saline	6	896	14	F
S17	PS19-fE3_Saline	6	755	4	F
S19andS54	PS19-fE4_Saline	6	1233	276	M
S20andS55	PS19-fE4_Saline	6	556	1	F
S21andS56	PS19-fE4_HMGB1 Inhibitors	6	239	1	M
S22andS57	PS19-fE3_Saline	6	513	54	M
S23andS58	PS19-fE3_Saline	6	812	193	M
S24andS59	PS19-fE3_HMGB1 Inhibitors	6	550	93	M
S61	PS19-fE4_HMGB1 Inhibitors	6	135	5	F
S62	PS19-fE3_HMGB1 Inhibitors	6	240	13	M
S63	PS19-fE3_HMGB1 Inhibitors	6	310	15	F
S13	PS19-fE4_Saline	7	1861	283	M
S14	PS19-fE4_Saline	7	805	52	M
S15	PS19-fE4_HMGB1 Inhibitors	7	410	19	M
S16	PS19-fE3_Saline	7	896	41	F
S17	PS19-fE3_Saline	7	755	37	F
S18	PS19-fE3_HMGB1 Inhibitors	7	376	14	F
S19andS54	PS19-fE4_Saline	7	1233	140	M
S20andS55	PS19-fE4_Saline	7	556	47	F
S21andS56	PS19-fE4_HMGB1 Inhibitors	7	239	5	M
S22andS57	PS19-fE3_Saline	7	513	34	M
S23andS58	PS19-fE3_Saline	7	812	44	M
S24andS59	PS19-fE3_HMGB1 Inhibitors	7	550	58	M
S61	PS19-fE4_HMGB1 Inhibitors	7	135	6	F
S62	PS19-fE3_HMGB1 Inhibitors	7	240	20	M
S63	PS19-fE3_HMGB1 Inhibitors	7	310	17	F
S13	PS19-fE4_Saline	8	1861	133	M
S14	PS19-fE4_Saline	8	805	42	M
S15	PS19-fE4_HMGB1 Inhibitors	8	410	3	M
S16	PS19-fE3_Saline	8	896	30	F
S17	PS19-fE3_Saline	8	755	3	F
S18	PS19-fE3_HMGB1 Inhibitors	8	376	2	F
S19andS54	PS19-fE4_Saline	8	1233	115	M
S20andS55	PS19-fE4_Saline	8	556	14	F
S21andS56	PS19-fE4_HMGB1 Inhibitors	8	239	12	M
S22andS57	PS19-fE3_Saline	8	513	29	M
S23andS58	PS19-fE3_Saline	8	812	102	M
S24andS59	PS19-fE3_HMGB1 Inhibitors	8	550	33	M
S61	PS19-fE4_HMGB1 Inhibitors	8	135	2	F
S62	PS19-fE3_HMGB1 Inhibitors	8	240	1	M
S63	PS19-fE3_HMGB1 Inhibitors	8	310	11	F
S13	PS19-fE4_Saline	9	1861	4	M
S15	PS19-fE4_HMGB1 Inhibitors	9	410	1	M
S16	PS19-fE3_Saline	9	896	3	F
S17	PS19-fE3_Saline	9	755	491	F
S19andS54	PS19-fE4_Saline	9	1233	5	M
S20andS55	PS19-fE4_Saline	9	556	7	F
S24andS59	PS19-fE3_HMGB1 Inhibitors	9	550	1	M
S13	PS19-fE4_Saline	10	1861	142	M
S14	PS19-fE4_Saline	10	805	48	M
S15	PS19-fE4_HMGB1 Inhibitors	10	410	5	M
S16	PS19-fE3_Saline	10	896	28	F
S17	PS19-fE3_Saline	10	755	13	F
S18	PS19-fE3_HMGB1 Inhibitors	10	376	16	F
S19andS54	PS19-fE4_Saline	10	1233	37	M
S20andS55	PS19-fE4_Saline	10	556	17	F
S21andS56	PS19-fE4_HMGB1 Inhibitors	10	239	13	M
S22andS57	PS19-fE3_Saline	10	513	33	M
S23andS58	PS19-fE3_Saline	10	812	33	M
S24andS59	PS19-fE3_HMGB1 Inhibitors	10	550	25	M
S61	PS19-fE4_HMGB1 Inhibitors	10	135	5	F
S62	PS19-fE3_HMGB1 Inhibitors	10	240	8	M
S63	PS19-fE3_HMGB1 Inhibitors	10	310	7	F
S13	PS19-fE4_Saline	11	1861	144	M
S14	PS19-fE4_Saline	11	805	10	M
S15	PS19-fE4_HMGB1 Inhibitors	11	410	10	M
S16	PS19-fE3_Saline	11	896	6	F
S17	PS19-fE3_Saline	11	755	112	F
S19andS54	PS19-fE4_Saline	11	1233	4	M
S20andS55	PS19-fE4_Saline	11	556	5	F
S22andS57	PS19-fE3_Saline	11	513	2	M
S24andS59	PS19-fE3_HMGB1 Inhibitors	11	550	11	M
S63	PS19-fE3_HMGB1 Inhibitors	11	310	1	F
S13	PS19-fE4_Saline	12	1861	26	M
S14	PS19-fE4_Saline	12	805	2	M
S15	PS19-fE4_HMGB1 Inhibitors	12	410	6	M
S16	PS19-fE3_Saline	12	896	32	F
S17	PS19-fE3_Saline	12	755	13	F
S18	PS19-fE3_HMGB1 Inhibitors	12	376	39	F
S19andS54	PS19-fE4_Saline	12	1233	56	M
S20andS55	PS19-fE4_Saline	12	556	27	F
S21andS56	PS19-fE4_HMGB1 Inhibitors	12	239	5	M
S22andS57	PS19-fE3_Saline	12	513	5	M
S23andS58	PS19-fE3_Saline	12	812	13	M
S24andS59	PS19-fE3_HMGB1 Inhibitors	12	550	16	M
S61	PS19-fE4_HMGB1 Inhibitors	12	135	6	F
S62	PS19-fE3_HMGB1 Inhibitors	12	240	25	M
S63	PS19-fE3_HMGB1 Inhibitors	12	310	11	F
S13	PS19-fE4_Saline	13	1861	74	M
S14	PS19-fE4_Saline	13	805	27	M
S15	PS19-fE4_HMGB1 Inhibitors	13	410	12	M
S16	PS19-fE3_Saline	13	896	5	F
S17	PS19-fE3_Saline	13	755	3	F
S19andS54	PS19-fE4_Saline	13	1233	18	M
S20andS55	PS19-fE4_Saline	13	556	67	F
S22andS57	PS19-fE3_Saline	13	513	14	M
S23andS58	PS19-fE3_Saline	13	812	13	M
S24andS59	PS19-fE3_HMGB1 Inhibitors	13	550	5	M
S61	PS19-fE4_HMGB1 Inhibitors	13	135	3	F
S62	PS19-fE3_HMGB1 Inhibitors	13	240	2	M
S63	PS19-fE3_HMGB1 Inhibitors	13	310	5	F
S13	PS19-fE4_Saline	14	1861	21	M
S14	PS19-fE4_Saline	14	805	9	M
S15	PS19-fE4_HMGB1 Inhibitors	14	410	4	M
S16	PS19-fE3_Saline	14	896	28	F
S17	PS19-fE3_Saline	14	755	16	F
S18	PS19-fE3_HMGB1 Inhibitors	14	376	2	F
S19andS54	PS19-fE4_Saline	14	1233	18	M
S20andS55	PS19-fE4_Saline	14	556	12	F
S21andS56	PS19-fE4_HMGB1 Inhibitors	14	239	2	M
S22andS57	PS19-fE3_Saline	14	513	34	M
S23andS58	PS19-fE3_Saline	14	812	8	M
S24andS59	PS19-fE3_HMGB1 Inhibitors	14	550	12	M
S61	PS19-fE4_HMGB1 Inhibitors	14	135	5	F
S62	PS19-fE3_HMGB1 Inhibitors	14	240	7	M
S63	PS19-fE3_HMGB1 Inhibitors	14	310	18	F
S13	PS19-fE4_Saline	15	1861	52	M
S14	PS19-fE4_Saline	15	805	7	M
S16	PS19-fE3_Saline	15	896	17	F
S19andS54	PS19-fE4_Saline	15	1233	28	M
S20andS55	PS19-fE4_Saline	15	556	6	F
S21andS56	PS19-fE4_HMGB1 Inhibitors	15	239	1	M
S22andS57	PS19-fE3_Saline	15	513	1	M
S23andS58	PS19-fE3_Saline	15	812	14	M
S24andS59	PS19-fE3_HMGB1 Inhibitors	15	550	19	M
S61	PS19-fE4_HMGB1 Inhibitors	15	135	1	F
S63	PS19-fE3_HMGB1 Inhibitors	15	310	1	F
S13	PS19-fE4_Saline	16	1861	4	M
S14	PS19-fE4_Saline	16	805	11	M
S15	PS19-fE4_HMGB1 Inhibitors	16	410	2	M
S16	PS19-fE3_Saline	16	896	3	F
S17	PS19-fE3_Saline	16	755	3	F
S18	PS19-fE3_HMGB1 Inhibitors	16	376	6	F
S19andS54	PS19-fE4_Saline	16	1233	3	M
S20andS55	PS19-fE4_Saline	16	556	1	F
S21andS56	PS19-fE4_HMGB1 Inhibitors	16	239	3	M
S22andS57	PS19-fE3_Saline	16	513	19	M
S23andS58	PS19-fE3_Saline	16	812	20	M
S24andS59	PS19-fE3_HMGB1 Inhibitors	16	550	9	M
S61	PS19-fE4_HMGB1 Inhibitors	16	135	6	F
S62	PS19-fE3_HMGB1 Inhibitors	16	240	9	M
S63	PS19-fE3_HMGB1 Inhibitors	16	310	28	F
S13	PS19-fE4_Saline	17	1861	25	M
S14	PS19-fE4_Saline	17	805	11	M
S15	PS19-fE4_HMGB1 Inhibitors	17	410	13	M
S16	PS19-fE3_Saline	17	896	3	F
S17	PS19-fE3_Saline	17	755	10	F
S19andS54	PS19-fE4_Saline	17	1233	17	M
S20andS55	PS19-fE4_Saline	17	556	2	F
S21andS56	PS19-fE4_HMGB1 Inhibitors	17	239	2	M
S22andS57	PS19-fE3_Saline	17	513	3	M
S23andS58	PS19-fE3_Saline	17	812	6	M
S24andS59	PS19-fE3_HMGB1 Inhibitors	17	550	3	M
S61	PS19-fE4_HMGB1 Inhibitors	17	135	1	F
S62	PS19-fE3_HMGB1 Inhibitors	17	240	3	M
S63	PS19-fE3_HMGB1 Inhibitors	17	310	3	F
S13	PS19-fE4_Saline	18	1861	4	M
S14	PS19-fE4_Saline	18	805	4	M
S16	PS19-fE3_Saline	18	896	4	F
S17	PS19-fE3_Saline	18	755	1	F
S18	PS19-fE3_HMGB1 Inhibitors	18	376	1	F
S19andS54	PS19-fE4_Saline	18	1233	19	M
S20andS55	PS19-fE4_Saline	18	556	3	F
S21andS56	PS19-fE4_HMGB1 Inhibitors	18	239	3	M
S22andS57	PS19-fE3_Saline	18	513	2	M
S23andS58	PS19-fE3_Saline	18	812	12	M
S24andS59	PS19-fE3_HMGB1 Inhibitors	18	550	3	M
S61	PS19-fE4_HMGB1 Inhibitors	18	135	2	F
S62	PS19-fE3_HMGB1 Inhibitors	18	240	2	M
S63	PS19-fE3_HMGB1 Inhibitors	18	310	1	F

## Sheet: S4C_DEGene_MG_Cluster2vsOtherMG
gene	p_val	avg_log2FC	pct.1	pct.2	p_val_adj
Ttr	0	1.69194	0.978	0.51	0
Apod	2.75637e-103	0.566128	0.613	0.317	5.51109e-99
Fgf14	4.0364e-79	-0.872588	0.029	0.282	8.07038e-75
Nrg3	7.68248e-78	-1.14324	0.074	0.333	1.53603e-73
Lsamp	1.27199e-77	-1.31312	0.12	0.386	2.54322e-73
Dlg2	3.30104e-75	-1.12179	0.076	0.328	6.60009e-71
Ptgds	2.12247e-74	0.532898	0.674	0.436	4.24368e-70
Csmd1	3.72478e-74	-1.07547	0.056	0.302	7.44733e-70
Kcnip4	4.80754e-69	-1.47133	0.127	0.373	9.61219e-65
Adgrb3	4.15301e-68	-0.842007	0.052	0.284	8.30354e-64
Cadm2	1.52487e-66	-0.831908	0.133	0.376	3.04882e-62
Cntnap2	1.72353e-66	-0.920076	0.052	0.282	3.44603e-62
Nrxn3	7.16343e-66	-1.05056	0.091	0.325	1.43226e-61
Tenm2	3.52951e-64	-1.14243	0.074	0.299	7.0569e-60
Meg3	2.00061e-63	-1.41592	0.164	0.39	4.00002e-59
Dlgap1	1.40536e-62	-0.748016	0.083	0.311	2.80988e-58
Rbfox1	4.87899e-62	-1.05072	0.112	0.338	9.75505e-58
Opcml	5.95259e-62	-0.946527	0.087	0.311	1.19016e-57
Fam155a	3.9526e-61	-0.679439	0.046	0.26	7.90283e-57
Kcnd2	7.41343e-61	-0.77813	0.073	0.294	1.48224e-56
Snhg11	1.70547e-60	-1.30065	0.227	0.444	3.40992e-56
Magi2	4.21473e-60	-0.665176	0.065	0.282	8.42693e-56
Nrxn1	4.56623e-60	-0.939924	0.185	0.408	9.12972e-56
Anks1b	5.57209e-60	-0.624016	0.081	0.301	1.11408e-55
Mdga2	1.1309e-57	-0.538635	0.039	0.242	2.26112e-53
Grm7	6.23367e-57	-0.593496	0.038	0.238	1.24636e-52
Lrrtm4	9.73147e-57	-0.79128	0.029	0.226	1.94571e-52
Pcdh9	1.6501e-56	-1.02722	0.149	0.365	3.2992e-52
Il1rapl1	1.78178e-56	-0.599051	0.042	0.243	3.5625e-52
Kalrn	2.81579e-56	-0.522752	0.045	0.246	5.62989e-52
Auts2	1.96942e-55	-0.529398	0.04	0.238	3.93765e-51
Ahi1	1.97826e-55	-0.521062	0.072	0.279	3.95534e-51
Lrrc7	2.50794e-55	-0.494724	0.031	0.225	5.01437e-51
Enpp2	2.6747e-55	0.287406	0.362	0.167	5.34779e-51
Grm5	3.47165e-55	-0.59325	0.067	0.273	6.94121e-51
Rims1	3.71213e-55	-0.416202	0.023	0.213	7.42203e-51
Ccser1	5.1214e-55	-0.40772	0.016	0.203	1.02397e-50
Ralyl	6.38281e-55	-0.615917	0.033	0.226	1.27618e-50
Dab1	8.04931e-55	-0.6285	0.036	0.23	1.60938e-50
Ank3	1.75838e-54	-0.465785	0.061	0.264	3.5157e-50
Ctnnd2	3.30593e-54	-0.473712	0.04	0.235	6.60988e-50
Cst3	6.0377e-54	0.386236	0.672	0.463	1.20718e-49
Gm20642	9.80414e-54	-0.450249	0.011	0.191	1.96024e-49
Nrg3os	9.97917e-54	-0.480932	0.011	0.191	1.99523e-49
Gria2	1.70064e-53	-0.532685	0.221	0.441	3.40026e-49
Macrod2	6.06761e-53	-0.449238	0.041	0.233	1.21316e-48
Adgrl3	7.30145e-53	-0.487703	0.051	0.246	1.45985e-48
Ptprd	1.0516e-52	-1.25006	0.127	0.33	2.10258e-48
Dmd	2.00929e-52	-0.495066	0.028	0.212	4.01737e-48
Nlgn1	2.99724e-52	-0.793445	0.086	0.285	5.99267e-48
Cryab	4.88111e-52	0.307976	0.386	0.191	9.7593e-48
Grin2b	2.41473e-51	-0.518449	0.083	0.285	4.828e-47
Phactr1	6.16319e-51	-0.643348	0.051	0.238	1.23227e-46
Celf2	8.17171e-51	-0.879399	0.425	0.608	1.63385e-46
Dlgap2	1.12287e-50	-0.409986	0.017	0.192	2.24507e-46
Lrp1b	2.20963e-50	-0.645838	0.073	0.267	4.41793e-46
Kctd16	7.98701e-50	-0.393404	0.014	0.185	1.59692e-45
Asic2	1.93645e-49	-0.487357	0.019	0.192	3.87173e-45
Grin2a	4.15497e-49	-0.597618	0.064	0.253	8.30744e-45
Nkain2	1.01569e-48	-0.624513	0.07	0.258	2.03078e-44
Lrrc4c	1.39501e-48	-0.733881	0.06	0.244	2.78919e-44
Sntg1	1.6429e-48	-0.364339	0.017	0.186	3.28482e-44
Ctnna2	1.80874e-48	-0.474221	0.043	0.223	3.61639e-44
Frmpd4	2.96237e-48	-0.470865	0.04	0.22	5.92296e-44
Grik2	5.11445e-48	-0.418752	0.046	0.228	1.02258e-43
Lrfn5	6.01064e-48	-0.377812	0.029	0.203	1.20177e-43
Ptprn2	1.90573e-47	-0.32474	0.012	0.175	3.81031e-43
Rims2	4.86719e-47	-0.328865	0.024	0.193	9.73146e-43
Erc2	6.24048e-46	-0.368749	0.039	0.212	1.24772e-41
Syt1	9.15943e-46	-0.722106	0.222	0.407	1.83134e-41
Cttnbp2	2.5311e-45	-0.34477	0.029	0.197	5.06068e-41
Hs6st3	3.27691e-45	-0.607023	0.017	0.175	6.55185e-41
Fth1	4.35986e-45	0.349539	0.877	0.752	8.7171e-41
Lingo2	6.57789e-45	-0.61778	0.029	0.192	1.31518e-40
Epha6	1.78331e-44	-0.630259	0.036	0.202	3.56556e-40
Snhg14	2.91898e-44	-0.316008	0.046	0.218	5.83621e-40
Epha5	2.93754e-44	-0.416253	0.065	0.243	5.87332e-40
Gabrb3	1.08031e-43	-0.403415	0.068	0.245	2.15998e-39
Kcnma1	1.41181e-43	-0.403061	0.212	0.411	2.82278e-39
Plcb1	7.56918e-43	-0.396289	0.051	0.219	1.51338e-38
Nbea	1.35725e-42	-0.366769	0.131	0.323	2.71368e-38
Kcnq5	1.71023e-42	-0.518099	0.031	0.189	3.41943e-38
Kcnh7	1.80831e-42	-0.442807	0.032	0.191	3.61553e-38
Pde4d	2.27898e-42	-0.433521	0.131	0.32	4.55659e-38
Hivep2	9.16534e-42	-0.35971	0.086	0.263	1.83252e-37
Egfem1	1.18263e-41	-0.389813	0.016	0.164	2.36455e-37
Ctsd	1.36204e-41	0.320478	0.534	0.34	2.72325e-37
Ntm	1.43639e-41	-0.570631	0.059	0.223	2.87191e-37
Nrg1	1.63714e-41	-0.566752	0.016	0.163	3.2733e-37
Ctnna3	3.10605e-41	-0.523396	0.032	0.187	6.21023e-37
Ube3a	6.67384e-41	-0.523952	0.225	0.408	1.33437e-36
Fgf12	4.18146e-40	-0.415111	0.056	0.217	8.36042e-36
Arpp21	1.01043e-39	-0.415649	0.063	0.225	2.02026e-35
Kcnb2	1.39363e-39	-0.317689	0.013	0.154	2.78641e-35
Rgs7	1.40077e-39	-0.262547	0.019	0.164	2.80069e-35
Agbl4	1.73388e-39	-0.308833	0.018	0.161	3.46673e-35
Negr1	5.67411e-39	-0.351492	0.04	0.192	1.13448e-34
Plp1	7.95485e-39	0.346487	0.622	0.448	1.59049e-34
Myt1l	1.03316e-38	-0.290079	0.051	0.208	2.0657e-34
C1qa	1.14123e-38	0.315921	0.429	0.256	2.28177e-34
Khdrbs2	1.39681e-38	-0.298199	0.008	0.142	2.79279e-34
Stxbp5l	2.12367e-38	-0.269202	0.023	0.166	4.24606e-34
Rora	5.80505e-38	-0.376251	0.048	0.201	1.16066e-33
Cadps	7.20204e-38	-0.323652	0.059	0.216	1.43998e-33
Pde10a	1.11391e-37	-0.356942	0.028	0.17	2.22716e-33
Cntn4	1.22915e-37	-0.408421	0.023	0.162	2.45755e-33
B3galt1	1.57252e-37	-0.263586	0.022	0.162	3.1441e-33
Ryr2	1.70991e-37	-0.303289	0.045	0.197	3.41879e-33
Sgcz	1.80928e-37	-0.656947	0.033	0.176	3.61746e-33
Dgki	1.95234e-37	-0.254641	0.024	0.164	3.90352e-33
Setbp1	2.4671e-37	-0.23989	0.018	0.154	4.93273e-33
Nrcam	3.13214e-37	-0.255987	0.039	0.187	6.2624e-33
Ecrg4	3.80581e-37	0.140927	0.141	0.045	7.60933e-33
Pclo	7.65154e-37	-0.242013	0.033	0.177	1.52985e-32
Ppfia2	8.17093e-37	-0.279292	0.042	0.19	1.6337e-32
Galntl6	8.53247e-37	-0.737671	0.025	0.163	1.70598e-32
Cnksr2	1.23418e-36	-0.315496	0.054	0.206	2.46763e-32
Tenm4	2.59294e-36	-0.267212	0.024	0.162	5.18432e-32
Cntn5	4.50932e-36	-0.402492	0.008	0.133	9.01594e-32
Spp1	1.29197e-35	0.152173	0.179	0.068	2.58316e-31
Dpp6	2.81991e-35	-0.302169	0.056	0.205	5.63813e-31
Samd12	2.92029e-35	-0.225942	0.015	0.144	5.83882e-31
Astn2	3.879e-35	-0.29377	0.019	0.149	7.75567e-31
Dpp10	4.6293e-35	-1.09528	0.047	0.187	9.25582e-31
5730522E02Rik	4.97286e-35	-0.253192	0.011	0.136	9.94273e-31
Slit3	5.90205e-35	-0.271065	0.014	0.141	1.18006e-30
Gria3	1.69815e-34	-0.289234	0.052	0.197	3.39529e-30
Cdr1os	3.03008e-34	-0.226224	0.026	0.159	6.05834e-30
Otud7a	3.14899e-34	-0.198202	0.008	0.129	6.29609e-30
Gpr158	3.46096e-34	-0.244101	0.02	0.149	6.91985e-30
Ntrk3	4.85736e-34	-0.250834	0.033	0.168	9.71181e-30
Tenm3	8.96233e-34	-0.373661	0.013	0.136	1.79193e-29
Dok6	1.2782e-33	-0.211988	0.013	0.135	2.55564e-29
Gm36975	3.07007e-33	-0.225252	0.024	0.152	6.1383e-29
Cntn3	4.569e-33	-0.225437	0.005	0.119	9.13525e-29
Gria1	6.77876e-33	-0.440191	0.1	0.253	1.35534e-28
Clstn2	7.95411e-33	-0.256818	0.028	0.156	1.59035e-28
Pigk	8.025e-33	-0.298526	0.048	0.186	1.60452e-28
Tmem178b	1.60937e-32	-0.212826	0.022	0.147	3.21777e-28
Schip1	1.90999e-32	-0.353585	0.056	0.194	3.81883e-28
Gria4	2.2678e-32	-0.290524	0.025	0.151	4.53424e-28
Rian	2.91553e-32	-0.241516	0.046	0.182	5.82932e-28
Mmp16	4.03542e-32	-0.209953	0.008	0.123	8.06843e-28
A330015K06Rik	5.12078e-32	-0.301491	0.008	0.12	1.02385e-27
Gabrb1	5.45623e-32	-0.265047	0.045	0.18	1.09092e-27
Dock3	7.11188e-32	-0.209679	0.028	0.154	1.42195e-27
Cacna2d1	7.3854e-32	-0.259755	0.045	0.178	1.47664e-27
Brinp1	1.19284e-31	-0.268407	0.045	0.179	2.38496e-27
Syne1	1.33253e-31	-0.224591	0.055	0.194	2.66426e-27
9630028H03Rik	1.46782e-31	-0.207282	0.003	0.11	2.93475e-27
Unc80	3.12314e-31	-0.206737	0.029	0.155	6.24441e-27
Ppp2r2b	8.09177e-31	-0.218747	0.033	0.158	1.61787e-26
Dclk1	1.05075e-30	-0.283841	0.078	0.22	2.10086e-26
Akap6	1.21665e-30	-0.212113	0.041	0.17	2.43256e-26
Map2	1.50509e-30	-0.211146	0.04	0.169	3.00928e-26
Kcnq3	2.51881e-30	-0.237046	0.04	0.167	5.03612e-26
Nebl	2.63853e-30	-0.205642	0.02	0.137	5.27547e-26
Kcnn2	3.69625e-30	-0.223215	0.008	0.115	7.39028e-26
Grid1	3.76218e-30	-0.187045	0.011	0.121	7.52211e-26
Sybu	6.11097e-30	-0.180372	0.011	0.121	1.22183e-25
Dcc	9.33223e-30	-0.347899	0.021	0.135	1.86589e-25
Chrm3	1.26276e-29	-0.303882	0.02	0.134	2.52475e-25
Prkce	3.14666e-29	-0.237639	0.112	0.262	6.29143e-25
Grid2	3.21758e-29	-0.305659	0.018	0.129	6.43324e-25
Gabrg3	4.35096e-29	-0.288252	0.012	0.118	8.6993e-25
Cacna2d3	5.64725e-29	-0.27791	0.037	0.157	1.12911e-24
Enox1	6.11404e-29	-0.20985	0.021	0.134	1.22244e-24
Rasgrf1	6.35375e-29	-0.21294	0.051	0.179	1.27037e-24
Gm28376	7.8993e-29	-0.206867	0.003	0.101	1.57939e-24
Fam135b	8.63634e-29	-0.188598	0.02	0.132	1.72675e-24
Strbp	1.33663e-28	-0.291211	0.27	0.434	2.67246e-24
Mapk10	2.17977e-28	-0.234426	0.059	0.187	4.35824e-24
Robo2	2.53578e-28	-0.230333	0.025	0.138	5.07003e-24
Ryr3	2.59146e-28	-0.234485	0.013	0.117	5.18136e-24
A230057D06Rik	3.26142e-28	-0.17431	0.011	0.115	6.52089e-24
Kcnj3	4.20104e-28	-0.193788	0.029	0.144	8.39956e-24
Cdh12	5.23925e-28	-0.192515	0.009	0.111	1.04753e-23
Gm15738	6.36826e-28	-0.189093	0.024	0.135	1.27327e-23
Fat3	7.61306e-28	-0.295981	0.135	0.284	1.52216e-23
Tnik	8.84855e-28	-0.192484	0.04	0.16	1.76918e-23
Camk2a	9.73677e-28	-0.255493	0.068	0.197	1.94677e-23
Osbpl6	1.14171e-27	-0.169794	0.015	0.12	2.28274e-23
Hcn1	1.21759e-27	-0.252154	0.029	0.141	2.43446e-23
Slc24a2	1.2687e-27	-0.290423	0.111	0.251	2.53664e-23
Cacna1e	1.64612e-27	-0.222765	0.044	0.164	3.29125e-23
Dscam	2.71993e-27	-0.230789	0.036	0.151	5.43822e-23
Ext1	3.98713e-27	-0.255382	0.132	0.277	7.97186e-23
Prickle2	4.3489e-27	-0.188937	0.024	0.132	8.6952e-23
Galnt13	5.05334e-27	-0.168648	0.009	0.108	1.01037e-22
Cd63	6.37429e-27	0.195111	0.279	0.153	1.27447e-22
Prkg1	9.18234e-27	-0.285655	0.112	0.252	1.83592e-22
Srgap3	9.49474e-27	-0.163869	0.019	0.124	1.89838e-22
Pcdh15	1.09523e-26	-0.335929	0.013	0.112	2.18981e-22
Ptk2	1.17416e-26	-0.18023	0.037	0.152	2.34761e-22
Tcf4	1.47429e-26	-0.322294	0.393	0.541	2.94769e-22
Mgat4c	1.61747e-26	-0.309208	0.02	0.124	3.23397e-22
Snap25	1.63525e-26	-0.29491	0.209	0.358	3.26951e-22
Sobp	2.17856e-26	-0.162866	0.016	0.118	4.35582e-22
Prickle1	2.45687e-26	-0.25474	0.098	0.231	4.91227e-22
Pcdh7	2.46551e-26	-0.251026	0.034	0.144	4.92954e-22
Hecw2	2.83378e-26	-0.170039	0.017	0.118	5.66586e-22
Zfpm2	4.60578e-26	-0.216594	0.016	0.116	9.20879e-22
Adcy2	5.17131e-26	-0.16079	0.01	0.106	1.03395e-21
Msra	5.27176e-26	-0.208699	0.051	0.17	1.05404e-21
Frmd5	6.2243e-26	-0.201012	0.019	0.12	1.24449e-21
Zfp385b	7.05636e-26	-0.174552	0.012	0.108	1.41085e-21
Mir100hg	9.27726e-26	-0.165755	0.017	0.117	1.8549e-21
Pcsk2	9.66731e-26	-0.232536	0.072	0.195	1.93288e-21
Ly86	9.91675e-26	0.238637	0.638	0.47	1.98276e-21
Ube2e2	1.00867e-25	-0.269454	0.097	0.226	2.01673e-21
Arhgap26	1.03694e-25	-0.18656	0.053	0.172	2.07326e-21
Cacnb4	1.80598e-25	-0.22435	0.061	0.182	3.61087e-21
Unc79	1.99941e-25	-0.146306	0.013	0.108	3.99763e-21
Galnt17	2.21897e-25	-0.20489	0.024	0.126	4.43661e-21
R3hdm1	2.45304e-25	-0.311104	0.184	0.326	4.9046e-21
Mir124a-1hg	4.63019e-25	-0.161244	0.029	0.134	9.25759e-21
Etl4	4.82833e-25	-0.351533	0.15	0.287	9.65376e-21
Zmat4	5.02795e-25	-0.195123	0.017	0.114	1.00529e-20
B2m	5.97892e-25	0.172187	0.233	0.122	1.19543e-20
Ank2	8.08526e-25	-0.303641	0.322	0.464	1.61657e-20
Dip2c	8.93014e-25	-0.221822	0.136	0.275	1.78549e-20
Rapgef4	9.52475e-25	-0.157013	0.02	0.119	1.90438e-20
Cdh8	9.58585e-25	-0.184511	0.024	0.126	1.9166e-20
Gm26871	9.5982e-25	-0.160743	0.009	0.1	1.91906e-20
Plekha5	1.25997e-24	-0.174201	0.049	0.162	2.51918e-20
Slc35f1	2.64856e-24	-0.165291	0.013	0.105	5.29553e-20
Ptprg	2.98208e-24	-0.163632	0.013	0.104	5.96238e-20
P2ry14	3.11466e-24	-0.153691	0.013	0.106	6.22746e-20
Kif21a	4.50359e-24	-0.171277	0.048	0.159	9.00447e-20
Pbx1	4.99063e-24	-0.229543	0.107	0.236	9.97826e-20
Ncam1	5.3819e-24	-0.183568	0.053	0.166	1.07606e-19
Grip1	6.27532e-24	-0.272841	0.013	0.103	1.25469e-19
Sorbs2	7.49721e-24	-0.183045	0.026	0.125	1.49899e-19
Xkr4	1.05171e-23	-0.276606	0.093	0.214	2.1028e-19
Dbi	1.06428e-23	0.177585	0.222	0.115	2.12793e-19
Rgs7bp	1.15489e-23	-0.173443	0.049	0.159	2.3091e-19
Pex5l	1.24321e-23	-0.31287	0.058	0.169	2.48568e-19
Csrnp3	1.763e-23	-0.141596	0.014	0.105	3.52494e-19
H2-D1	2.7975e-23	0.176124	0.261	0.146	5.59331e-19
Gabrb2	3.13394e-23	-0.159129	0.02	0.114	6.26601e-19
Fam189a1	3.53431e-23	-0.15536	0.013	0.102	7.06649e-19
hapoE-transgene	3.80287e-23	0.20625	0.31	0.187	7.60345e-19
Car10	5.13004e-23	-0.219781	0.016	0.106	1.0257e-18
Robo1	6.17936e-23	-0.22882	0.023	0.116	1.2355e-18
C1qb	8.55823e-23	0.22517	0.38	0.249	1.71113e-18
Oxr1	1.78992e-22	-0.259505	0.242	0.383	3.57877e-18
Celf4	1.80367e-22	-0.186389	0.054	0.162	3.60627e-18
Bcl11a	1.8957e-22	-0.143355	0.019	0.11	3.79027e-18
Fut9	1.91897e-22	-0.18525	0.037	0.137	3.8368e-18
Thrb	2.09248e-22	-0.159417	0.024	0.118	4.1837e-18
Tnr	3.01826e-22	-0.150682	0.019	0.108	6.03472e-18
Syn2	3.23413e-22	-0.181685	0.067	0.178	6.46631e-18
Enah	4.47883e-22	-0.141583	0.024	0.117	8.95498e-18
Unc5c	4.62766e-22	-0.173871	0.015	0.101	9.25255e-18
Cdh2	7.39005e-22	-0.145591	0.025	0.117	1.47757e-17
Rabgap1l	7.39962e-22	-0.184465	0.086	0.203	1.47948e-17
Itm2b	9.8023e-22	0.242496	0.592	0.461	1.95987e-17
Tafa1	9.88587e-22	-0.357367	0.04	0.136	1.97658e-17
Cacna1c	1.09947e-21	-0.163241	0.043	0.144	2.19828e-17
Tenm1	1.28654e-21	-0.171759	0.019	0.105	2.57232e-17
Sgip1	1.41688e-21	-0.165286	0.048	0.15	2.83291e-17
Mical2	2.16916e-21	-0.148328	0.032	0.126	4.33701e-17
Cntn1	2.7387e-21	-0.176888	0.067	0.176	5.47575e-17
Pde4b	3.03987e-21	-0.23037	0.051	0.151	6.07792e-17
Cdh11	3.66963e-21	-0.150614	0.027	0.117	7.33706e-17
4930402H24Rik	4.163e-21	-0.147706	0.05	0.152	8.3235e-17
Scn8a	5.01181e-21	-0.140684	0.035	0.13	1.00206e-16
Ppp3ca	5.14729e-21	-0.268021	0.491	0.633	1.02915e-16
Lrrtm3	5.82567e-21	-0.155667	0.02	0.106	1.16478e-16
Kirrel3	6.17025e-21	-0.219772	0.018	0.101	1.23368e-16
Tshz2	7.25005e-21	-0.315748	0.029	0.119	1.44958e-16
Khdrbs3	2.6304e-20	-0.20437	0.08	0.187	5.25923e-16
Kcnab1	3.33501e-20	-0.19692	0.046	0.142	6.66802e-16
Slc2a13	3.73635e-20	-0.144903	0.019	0.101	7.47045e-16
Cacnb2	4.01895e-20	-0.283766	0.145	0.266	8.03549e-16
Rbfox3	4.37669e-20	-0.139525	0.032	0.122	8.75075e-16
Eml5	4.43463e-20	-0.130975	0.035	0.126	8.86659e-16
Dnajc6	6.21752e-20	-0.124371	0.02	0.103	1.24313e-15
Snap91	1.1595e-19	-0.129903	0.03	0.118	2.31831e-15
Pak3	1.30749e-19	-0.128204	0.024	0.108	2.6142e-15
Hsp90aa1	1.63086e-19	0.211172	0.489	0.358	3.26074e-15
Hsp90ab1	1.84113e-19	0.218071	0.599	0.47	3.68116e-15
Ftx	1.95523e-19	-0.141005	0.054	0.152	3.90929e-15
Epha7	2.42003e-19	-0.164474	0.043	0.135	4.83861e-15
Trim9	2.47746e-19	-0.135939	0.032	0.119	4.95343e-15
Nell2	2.70782e-19	-0.185789	0.103	0.213	5.41402e-15
Ubb	3.25274e-19	0.205711	0.587	0.458	6.50352e-15
Mitf	3.26234e-19	0.227885	0.58	0.447	6.52272e-15
Gm4951	4.61703e-19	0.116754	0.124	0.054	9.23128e-15
H2-K1	4.64738e-19	0.153713	0.244	0.142	9.29197e-15
Cd300lf	5.02683e-19	0.107777	0.107	0.044	1.00506e-14
Tmsb4x	7.70111e-19	0.223837	0.734	0.625	1.53976e-14
Cpeb3	1.02522e-18	-0.146064	0.044	0.134	2.04983e-14
Pam	1.30699e-18	-0.165254	0.051	0.144	2.61319e-14
Lrmda	1.32839e-18	0.16263	0.874	0.74	2.65599e-14
Ncam2	1.43886e-18	-0.233415	0.057	0.151	2.87685e-14
Trf	2.31371e-18	0.187105	0.339	0.223	4.62603e-14
Ntrk2	2.33368e-18	-0.204332	0.074	0.173	4.66597e-14
Dync1i1	2.38508e-18	-0.140208	0.033	0.117	4.76872e-14
Cdc42bpa	2.40498e-18	-0.154208	0.072	0.172	4.80851e-14
3110021N24Rik	2.60052e-18	-0.134827	0.035	0.12	5.19949e-14
Mertk	2.69235e-18	0.190191	0.709	0.566	5.38308e-14
Slc4a10	2.70014e-18	-0.149299	0.057	0.152	5.39866e-14
Rbfox2	3.02204e-18	-0.139139	0.052	0.145	6.04227e-14
Psd3	3.20472e-18	-0.157115	0.064	0.161	6.40751e-14
Anapc15	3.23689e-18	0.180699	0.348	0.23	6.47184e-14
Tafa2	4.11502e-18	-0.172314	0.029	0.109	8.22756e-14
Tmeff2	4.19417e-18	-0.180925	0.05	0.139	8.38582e-14
Ano3	5.11522e-18	-0.149188	0.039	0.124	1.02274e-13
Sat1	6.25052e-18	0.239852	0.495	0.379	1.24973e-13
Gm32250	6.76126e-18	-0.126348	0.038	0.123	1.35185e-13
Cap2	7.68676e-18	-0.121306	0.023	0.1	1.53689e-13
Tpt1	8.85833e-18	0.196181	0.452	0.329	1.77113e-13
Adam22	8.88825e-18	-0.122619	0.046	0.135	1.77712e-13
Mrtfb	1.12862e-17	-0.131081	0.051	0.142	2.25655e-13
Dgkb	1.16093e-17	-0.186946	0.035	0.117	2.32117e-13
Itpr1	3.69833e-17	-0.149155	0.07	0.164	7.39444e-13
Ppm1e	4.53168e-17	-0.189326	0.105	0.207	9.06063e-13
Astn1	6.80236e-17	-0.111892	0.03	0.108	1.36006e-12
Zranb2	1.32067e-16	-0.166012	0.189	0.307	2.64055e-12
Pitpnc1	1.71308e-16	0.227864	0.479	0.369	3.42514e-12
Chl1	2.1675e-16	-0.109662	0.026	0.1	4.33371e-12
Atxn1	2.39858e-16	-0.183176	0.201	0.316	4.79571e-12
Gsdme	3.19032e-16	-0.132682	0.074	0.167	6.37872e-12
Sphkap	3.22e-16	-0.132417	0.035	0.112	6.43807e-12
Ctss	4.65788e-16	0.176582	0.406	0.291	9.31297e-12
Car2	4.77711e-16	0.130934	0.204	0.118	9.55135e-12
Cd9	4.78203e-16	0.168832	0.425	0.304	9.56119e-12
Afdn	6.85985e-16	-0.127815	0.052	0.136	1.37156e-11
Grin1	1.03899e-15	-0.115941	0.039	0.116	2.07735e-11
Sh3gl2	1.28799e-15	-0.124496	0.046	0.126	2.5752e-11
Nfib	1.61282e-15	-0.148729	0.048	0.127	3.22467e-11
Ttc3	1.8686e-15	-0.179915	0.302	0.42	3.73608e-11
Abca1	2.60571e-15	0.18067	0.48	0.364	5.20985e-11
Gabbr2	2.61636e-15	-0.12042	0.046	0.125	5.23114e-11
A930037H05Rik	2.80982e-15	0.13385	0.158	0.085	5.61795e-11
Tmcc3	3.30003e-15	0.175439	0.721	0.592	6.59807e-11
Cplane1	3.6008e-15	-0.115109	0.059	0.143	7.19944e-11
Mical3	3.86311e-15	-0.103241	0.031	0.103	7.7239e-11
Camta1	5.25222e-15	-0.13803	0.104	0.2	1.05013e-10
Mllt3	5.3293e-15	-0.132058	0.062	0.146	1.06554e-10
Fabp5	5.52237e-15	0.119212	0.183	0.104	1.10414e-10
Atp2b2	7.40071e-15	-0.146585	0.097	0.189	1.4797e-10
Prkag2	8.51814e-15	-0.116488	0.049	0.127	1.70312e-10
Pde1a	8.99551e-15	-0.193645	0.056	0.135	1.79856e-10
Ifitm10	1.36615e-14	0.185448	0.451	0.339	2.73148e-10
St6galnac5	1.67467e-14	-0.14065	0.051	0.127	3.34833e-10
Cox4i1	1.91321e-14	0.170531	0.436	0.324	3.82527e-10
Runx2	1.97412e-14	-0.124323	0.062	0.143	3.94705e-10
Bcl2	2.18092e-14	-0.157398	0.05	0.126	4.36053e-10
Gabra2	2.34527e-14	-0.122504	0.035	0.106	4.68914e-10
Scn2a	3.5041e-14	-0.121883	0.072	0.155	7.0061e-10
Nr3c2	3.70966e-14	-0.167742	0.122	0.217	7.41709e-10
Dgkh	4.3889e-14	-0.107989	0.043	0.116	8.77517e-10
Ralgapa1	4.42721e-14	-0.148836	0.153	0.253	8.85177e-10
Chn1	4.47758e-14	-0.145952	0.115	0.207	8.95248e-10
A330023F24Rik	5.24134e-14	-0.123162	0.085	0.172	1.04795e-09
Rnf213	5.45113e-14	0.109187	0.177	0.101	1.0899e-09
Gm47283	5.91436e-14	-0.130782	0.063	0.143	1.18252e-09
C2cd5	5.94558e-14	-0.10116	0.044	0.117	1.18876e-09
Atrnl1	6.90743e-14	-0.135396	0.071	0.152	1.38107e-09
Tspan5	6.95414e-14	-0.142701	0.104	0.194	1.39041e-09
Edil3	7.27188e-14	-0.152188	0.071	0.151	1.45394e-09
Ppm1l	8.08271e-14	-0.127411	0.059	0.137	1.61606e-09
Ttc14	8.38063e-14	-0.146552	0.197	0.303	1.67562e-09
Ptma	8.47132e-14	0.151811	0.324	0.224	1.69375e-09
Peg3	9.9534e-14	-0.117478	0.051	0.125	1.99008e-09
Map1b	1.05025e-13	-0.155737	0.13	0.223	2.09987e-09
Ccdc88a	1.31498e-13	-0.133683	0.121	0.215	2.62918e-09
Spock1	1.39594e-13	-0.106602	0.035	0.102	2.79104e-09
Focad	1.41095e-13	-0.101176	0.042	0.113	2.82104e-09
Sptbn1	2.41315e-13	-0.120606	0.089	0.174	4.82484e-09
Tnrc6c	2.49667e-13	-0.143403	0.198	0.301	4.99184e-09
Ncoa7	3.22878e-13	-0.104376	0.055	0.129	6.45562e-09
Dock9	4.30306e-13	-0.106103	0.051	0.124	8.60353e-09
Ncald	4.87427e-13	-0.125194	0.071	0.149	9.74561e-09
Gm28375	6.09598e-13	-0.115368	0.07	0.148	1.21883e-08
Ctsl	7.39941e-13	0.123007	0.235	0.152	1.47944e-08
Cdk14	9.09748e-13	-0.165916	0.191	0.289	1.81895e-08
Xkr6	9.70061e-13	-0.103807	0.056	0.128	1.93954e-08
Scaper	1.01608e-12	-0.118905	0.11	0.198	2.03155e-08
AY036118	1.06883e-12	0.204787	0.727	0.658	2.13702e-08
Gpatch8	1.14731e-12	-0.140528	0.187	0.285	2.29394e-08
Rab3c	1.28495e-12	-0.105085	0.04	0.105	2.56912e-08
Homer1	1.66564e-12	-0.136545	0.06	0.132	3.33029e-08
Hexb	1.67029e-12	0.163103	0.622	0.514	3.33959e-08
Gm42418	2.10698e-12	0.157164	0.997	0.989	4.2127e-08
Vps13a	2.18458e-12	-0.113378	0.082	0.16	4.36784e-08
Fyb	2.47106e-12	0.192275	0.575	0.481	4.94064e-08
Akt3	2.78012e-12	-0.155605	0.283	0.39	5.55857e-08
Ptprs	3.33365e-12	-0.101348	0.059	0.13	6.66529e-08
Lncpint	3.34379e-12	-0.156738	0.232	0.33	6.68558e-08
Rfx3	4.66484e-12	-0.114578	0.09	0.17	9.32688e-08
Pde4dip	5.76555e-12	-0.120306	0.102	0.183	1.15276e-07
Grm3	6.50778e-12	-0.112542	0.04	0.103	1.30116e-07
Alcam	6.76163e-12	-0.149352	0.079	0.154	1.35192e-07
Pacsin1	6.81559e-12	-0.107535	0.07	0.143	1.36271e-07
Oprm1	9.12411e-12	-0.144873	0.108	0.188	1.82427e-07
Map4k3	9.33979e-12	-0.112235	0.106	0.188	1.8674e-07
Iqsec1	1.05261e-11	-0.102927	0.056	0.124	2.1046e-07
Kcnq1ot1	1.26028e-11	-0.137227	0.133	0.217	2.51981e-07
Nav1	1.33078e-11	-0.101062	0.056	0.124	2.66076e-07
Aak1	2.33923e-11	-0.121238	0.139	0.224	4.67706e-07
Rpl23	2.42455e-11	0.140955	0.32	0.232	4.84765e-07
Ptprn	2.88409e-11	-0.101298	0.061	0.129	5.76645e-07
Rasal2	3.18741e-11	-0.136539	0.156	0.243	6.3729e-07
Sipa1l1	3.50646e-11	-0.120702	0.136	0.221	7.01081e-07
2022-03-01	4.68428e-11	-0.179995	0.258	0.348	9.36576e-07
Atp2b1	5.21572e-11	-0.181238	0.429	0.536	1.04283e-06
Trio	5.71084e-11	-0.113341	0.139	0.224	1.14182e-06
Inpp5d	6.37565e-11	0.136563	0.674	0.56	1.27475e-06
Ctsb	6.56057e-11	0.147886	0.35	0.26	1.31172e-06
Rps29	7.78545e-11	0.125276	0.281	0.198	1.55662e-06
Nptn	7.83286e-11	-0.133617	0.287	0.385	1.5661e-06
Casc4	9.56398e-11	-0.101062	0.058	0.122	1.91222e-06
Cacna1a	9.87322e-11	-0.139492	0.309	0.413	1.97405e-06
Ube3c	1.09445e-10	-0.10139	0.098	0.173	2.18824e-06
Gphn	1.17374e-10	-0.129503	0.245	0.341	2.34677e-06
Fgf13	1.34317e-10	-0.383466	0.364	0.442	2.68553e-06
Rnf150	1.62005e-10	-0.108442	0.072	0.139	3.23914e-06
Trim2	2.16824e-10	-0.119741	0.12	0.196	4.33518e-06
Upp2	2.42908e-10	-0.101323	0.078	0.147	4.8567e-06
Epha4	2.74586e-10	-0.10365	0.084	0.154	5.49008e-06
Rps8	2.89317e-10	0.157607	0.369	0.284	5.7846e-06
Rrbp1	2.98129e-10	0.153554	0.452	0.362	5.96079e-06
Exoc6b	3.02703e-10	-0.12556	0.175	0.26	6.05225e-06
Nos1ap	3.22228e-10	-0.121359	0.1	0.172	6.44262e-06
Mbd5	3.33706e-10	-0.117345	0.208	0.299	6.67211e-06
Trim30a	5.08105e-10	0.119079	0.251	0.175	1.0159e-05
Large1	5.38408e-10	-0.14755	0.347	0.442	1.07649e-05
Epb41l2	5.4299e-10	0.129547	0.636	0.526	1.08565e-05
Tjp1	7.19543e-10	-0.103269	0.115	0.19	1.43866e-05
Far1os	7.3224e-10	-0.108405	0.098	0.168	1.46404e-05
Fau	7.36108e-10	0.122018	0.345	0.259	1.47177e-05
Ubr3	7.4375e-10	-0.108234	0.138	0.217	1.48705e-05
Nav3	7.70686e-10	-0.207049	0.607	0.679	1.54091e-05
Prkn	8.95424e-10	-0.132331	0.223	0.312	1.79031e-05
Ppm1h	1.14664e-09	0.147993	0.507	0.416	2.29258e-05
Mal	1.1779e-09	0.117155	0.201	0.136	2.3551e-05
Gpm6a	1.3601e-09	-0.129076	0.208	0.291	2.71938e-05
Frmd4b	1.902e-09	0.134674	0.467	0.377	3.80286e-05
Pnisr	2.3644e-09	-0.126706	0.291	0.381	4.72737e-05
Rapgef2	2.36525e-09	-0.109778	0.137	0.212	4.72908e-05
Plxna4	2.4699e-09	-0.124762	0.163	0.239	4.93831e-05
Actb	2.67227e-09	0.142115	0.454	0.368	5.34293e-05
Spag9	3.1264e-09	-0.121782	0.249	0.335	6.25093e-05
Rpl34	3.54343e-09	0.10146	0.195	0.131	7.08473e-05
Klhdc10	3.66376e-09	-0.103445	0.119	0.19	7.32532e-05
Dlg1	4.38348e-09	-0.106905	0.131	0.205	8.76434e-05
Hnrnpu	4.52409e-09	-0.110347	0.196	0.277	9.04546e-05
Luc7l2	4.75157e-09	-0.118522	0.42	0.52	9.50029e-05
Parp14	4.80822e-09	0.107997	0.191	0.128	9.61356e-05
Ikzf1	7.45456e-09	0.124657	0.479	0.389	0.000149046
Nlk	7.82275e-09	-0.105428	0.131	0.201	0.000156408
Rpl24	8.21745e-09	0.11206	0.282	0.208	0.0001643
Ftl1	8.37887e-09	0.107266	0.216	0.15	0.000167527
Otulin	1.57889e-08	-0.140474	0.163	0.235	0.000315683
Usp34	1.6298e-08	-0.116323	0.254	0.337	0.000325861
Lyn	2.00738e-08	0.124103	0.548	0.455	0.000401355
Chchd10	2.4765e-08	0.124981	0.241	0.176	0.000495151
Rps27a	2.57373e-08	0.113546	0.314	0.24	0.000514591
Nedd4l	2.64424e-08	-0.100462	0.133	0.202	0.00052869
Mycbp2	3.22143e-08	-0.108036	0.468	0.569	0.000644093
Ctsz	3.96021e-08	0.107889	0.275	0.205	0.000791804
Lpcat2	4.00504e-08	0.114104	0.42	0.338	0.000800767
Atp6v0c	4.0297e-08	0.124486	0.49	0.413	0.000805698
Camk1d	4.06935e-08	0.146357	0.687	0.636	0.000813626
Hspa8	4.53837e-08	0.12064	0.445	0.365	0.000907402
Phf20l1	6.44728e-08	-0.10035	0.19	0.265	0.00128907
Qk	7.64346e-08	0.116118	0.769	0.71	0.00152823
Cx3cr1	9.06653e-08	0.120801	0.41	0.332	0.00181276
Rreb1	1.01134e-07	0.12261	0.5	0.42	0.00202208
Hdac9	1.49527e-07	-0.120829	0.296	0.377	0.00298965
Prkca	1.88306e-07	-0.11758	0.165	0.232	0.003765
Rpl21	2.9439e-07	0.103459	0.254	0.191	0.00588604
Xylt1	3.43813e-07	-0.102279	0.109	0.167	0.0068742
Gm20275	3.55682e-07	-0.110896	0.27	0.345	0.0071115
Arih1	4.26167e-07	-0.101121	0.212	0.282	0.00852078
Dock8	4.40003e-07	0.117715	0.486	0.412	0.00879742
Apobec1	4.52766e-07	0.111794	0.313	0.243	0.0090526
E230029C05Rik	4.85857e-07	0.135922	0.423	0.352	0.00971422
Pik3ap1	5.09201e-07	0.106699	0.275	0.211	0.010181
Ckb	7.08217e-07	0.108081	0.402	0.33	0.0141601
Ppia	9.30402e-07	0.106699	0.427	0.355	0.0186025
Unc93b1	1.02677e-06	0.110346	0.364	0.293	0.0205292
Apbb1ip	1.11392e-06	0.10115	0.536	0.456	0.0222717
Malat1	1.18763e-06	-0.140074	1	1	0.0237455
Arhgap24	2.10605e-06	0.101781	0.342	0.273	0.0421084
Cox8a	2.29531e-06	0.108586	0.309	0.249	0.0458924
AC149090.1	2.94073e-06	0.140188	0.533	0.479	0.0587969
Foxp1	3.31586e-06	-0.105222	0.29	0.358	0.0662974
Gm2629	4.85617e-06	0.101327	0.412	0.342	0.0970943
Cd81	5.10367e-06	0.101245	0.289	0.23	0.102043
C1qc	5.21546e-06	0.104194	0.289	0.23	0.104278
Man1a	5.24265e-06	-0.111912	0.159	0.215	0.104822
Csmd3	7.29012e-06	-0.189081	0.671	0.718	0.145759
Smyd3	7.47339e-06	-0.104119	0.259	0.324	0.149423
Ank	4.35015e-05	-0.12552	0.188	0.239	0.86977
Cmss1	5.89417e-05	0.100664	0.62	0.568	1
Fgfr2	6.52881e-05	-0.105114	0.403	0.462	1
Mctp1	0.000135821	-0.100538	0.278	0.331	1
Sdk1	0.000150336	-0.101988	0.082	0.118	1
Xist	0.000330142	-0.150458	0.226	0.274	1
Cadm1	0.000471612	-0.122092	0.435	0.483	1
Zbtb20	0.0077826	-0.1239	0.489	0.515	1
Slc8a1	0.00914698	-0.114484	0.671	0.69	1
Tgfbr1	0.283744	-0.115666	0.629	0.608	1

## Sheet: S4D_DEGene_MGClust2HMGB1InvsSal
gene	p_val	avg_log2FC	pct.1	pct.2	p_val_adj
Dnm3os	2.15765e-26	0.137504	0.1	0	4.31401e-22
Gm28172	2.15765e-26	0.137504	0.1	0	4.31401e-22
Gm28643	2.15765e-26	0.137504	0.1	0	4.31401e-22
Fermt1	2.15765e-26	0.137504	0.1	0	4.31401e-22
Gm20652	2.15765e-26	0.137504	0.1	0	4.31401e-22
4921514A10Rik	2.15765e-26	0.137504	0.1	0	4.31401e-22
BC051077	2.15765e-26	0.137504	0.1	0	4.31401e-22
Zar1l	2.15765e-26	0.137504	0.1	0	4.31401e-22
Ghrl	2.15765e-26	0.137504	0.1	0	4.31401e-22
Gm44699	2.15765e-26	0.137504	0.1	0	4.31401e-22
Ddias	2.15765e-26	0.137504	0.1	0	4.31401e-22
Calcb	2.15765e-26	0.137504	0.1	0	4.31401e-22
C2cd4a	2.15765e-26	0.137504	0.1	0	4.31401e-22
Spryd4	2.15765e-26	0.137504	0.1	0	4.31401e-22
Alox12b	2.15765e-26	0.137504	0.1	0	4.31401e-22
2010001K21Rik	2.15765e-26	0.137504	0.1	0	4.31401e-22
Gm10767	2.15765e-26	0.137504	0.1	0	4.31401e-22
Pnpla3	2.15765e-26	0.137504	0.1	0	4.31401e-22
Gm5475	2.15765e-26	0.137504	0.1	0	4.31401e-22
Erg	2.15765e-26	0.137504	0.1	0	4.31401e-22
Pcdhac2	2.15765e-26	0.137504	0.1	0	4.31401e-22
Armcx6	2.15765e-26	0.137504	0.1	0	4.31401e-22
3010003L21Rik	1.24606e-17	0.257946	0.2	0.004	2.49137e-13
Hook1	3.21357e-15	0.256676	0.2	0.004	6.42522e-11
Plcd4	9.09251e-14	0.13623	0.1	0.001	1.81796e-09
Colgalt2	9.09251e-14	0.13623	0.1	0.001	1.81796e-09
Ddr2	9.09251e-14	0.13623	0.1	0.001	1.81796e-09
B930036N10Rik	9.09251e-14	0.13623	0.1	0.001	1.81796e-09
2010103J01Rik	9.09251e-14	0.13623	0.1	0.001	1.81796e-09
Mcm10	9.09251e-14	0.13623	0.1	0.001	1.81796e-09
Mex3a	9.09251e-14	0.13623	0.1	0.001	1.81796e-09
Dok7	9.09251e-14	0.13623	0.1	0.001	1.81796e-09
Msi1	9.09251e-14	0.13623	0.1	0.001	1.81796e-09
Clec4a1	9.09251e-14	0.13623	0.1	0.001	1.81796e-09
Gm10640	9.09251e-14	0.13623	0.1	0.001	1.81796e-09
Gm15414	9.09251e-14	0.13623	0.1	0.001	1.81796e-09
Zfp423	9.09251e-14	0.13623	0.1	0.001	1.81796e-09
Pth1r	9.09251e-14	0.13623	0.1	0.001	1.81796e-09
Gm16234	9.09251e-14	0.13623	0.1	0.001	1.81796e-09
B4galnt2	9.09251e-14	0.13623	0.1	0.001	1.81796e-09
Gm31513	9.09251e-14	0.13623	0.1	0.001	1.81796e-09
Mapk12	9.09251e-14	0.13623	0.1	0.001	1.81796e-09
B830017H08Rik	9.09251e-14	0.13623	0.1	0.001	1.81796e-09
4933426B08Rik	9.09251e-14	0.13623	0.1	0.001	1.81796e-09
Wdr27	9.09251e-14	0.13623	0.1	0.001	1.81796e-09
Chtf18	9.09251e-14	0.13623	0.1	0.001	1.81796e-09
Hps6	9.09251e-14	0.13623	0.1	0.001	1.81796e-09
Slc6a11	2.0862e-13	0.255408	0.2	0.005	4.17114e-09
Ipo13	4.3906e-13	0.35952	0.3	0.013	8.77857e-09
4930522L14Rik	5.39385e-12	0.254141	0.2	0.006	1.07845e-07
A2ml1	6.6248e-11	0.365823	0.2	0.007	1.32456e-06
Rfx1	7.31581e-11	0.252875	0.2	0.007	1.46272e-06
Zfp629	6.20353e-10	0.25161	0.2	0.008	1.24033e-05
Gm20544	6.20353e-10	0.25161	0.2	0.008	1.24033e-05
Diras1	6.43237e-10	0.249083	0.2	0.008	1.28609e-05
Vwc2l	1.59869e-09	0.134957	0.1	0.002	3.19643e-05
Slamf1	1.59869e-09	0.134957	0.1	0.002	3.19643e-05
Fam110a	1.59869e-09	0.134957	0.1	0.002	3.19643e-05
Rims3	1.59869e-09	0.134957	0.1	0.002	3.19643e-05
2510017J16Rik	1.59869e-09	0.134957	0.1	0.002	3.19643e-05
Msx1	1.59869e-09	0.134957	0.1	0.002	3.19643e-05
Fras1	1.59869e-09	0.134957	0.1	0.002	3.19643e-05
Rasl11a	1.59869e-09	0.134957	0.1	0.002	3.19643e-05
Plxnd1	1.59869e-09	0.134957	0.1	0.002	3.19643e-05
Zfp507	1.59869e-09	0.134957	0.1	0.002	3.19643e-05
Il34	1.59869e-09	0.134957	0.1	0.002	3.19643e-05
Zfp599	1.59869e-09	0.134957	0.1	0.002	3.19643e-05
M5C1000I18Rik	1.59869e-09	0.134957	0.1	0.002	3.19643e-05
Tbata	1.59869e-09	0.134957	0.1	0.002	3.19643e-05
Kcnh6	1.59869e-09	0.134957	0.1	0.002	3.19643e-05
Slc8a3	1.59869e-09	0.134957	0.1	0.002	3.19643e-05
2610528A11Rik	1.59869e-09	0.134957	0.1	0.002	3.19643e-05
Tpm3-rs7	1.59869e-09	0.134957	0.1	0.002	3.19643e-05
Tmem114	1.59869e-09	0.134957	0.1	0.002	3.19643e-05
Gm4566	1.59869e-09	0.134957	0.1	0.002	3.19643e-05
Tfpt	3.69709e-09	0.250346	0.2	0.009	7.39195e-05
Uba6	1.2094e-08	0.453912	0.3	0.022	0.000241807
Hmbs	1.42004e-08	0.471475	0.2	0.01	0.000283922
Phactr4	1.49334e-08	0.430413	0.4	0.039	0.000298578
Scube1	1.67935e-08	0.249083	0.2	0.01	0.000335769
Ccdc32	2.325e-08	0.452666	0.3	0.023	0.000464861
Golga1	4.64838e-08	0.493607	0.5	0.064	0.000929396
Cd274	4.89892e-08	0.425514	0.4	0.042	0.00097949
Tom1	5.07948e-08	0.521386	0.4	0.042	0.00101559
Rbak	6.16109e-08	0.247821	0.2	0.011	0.00123185
Zfp677	6.16109e-08	0.247821	0.2	0.011	0.00123185
Cfap126	1.90494e-07	0.246561	0.2	0.011	0.00380873
Pltp	1.90494e-07	0.246561	0.2	0.011	0.00380873
Tmem67	1.90494e-07	0.246561	0.2	0.011	0.00380873
Usp39	1.90494e-07	0.246561	0.2	0.011	0.00380873
Oxsr1	1.90494e-07	0.246561	0.2	0.011	0.00380873
Zbtb14	1.95601e-07	0.245301	0.2	0.011	0.00391084
Hmgn2	2.00836e-07	0.242786	0.2	0.011	0.00401551
Zdbf2	2.2081e-07	0.133685	0.1	0.003	0.00441487
Slc45a3	2.2081e-07	0.133685	0.1	0.003	0.00441487
Frzb	2.2081e-07	0.133685	0.1	0.003	0.00441487
Rapsn	2.2081e-07	0.133685	0.1	0.003	0.00441487
Gm11808	2.2081e-07	0.133685	0.1	0.003	0.00441487
Gm44037	2.2081e-07	0.133685	0.1	0.003	0.00441487
Rcc1	2.2081e-07	0.133685	0.1	0.003	0.00441487
Mfsd7a	2.2081e-07	0.133685	0.1	0.003	0.00441487
C330018A13Rik	2.2081e-07	0.133685	0.1	0.003	0.00441487
Pbx4	2.2081e-07	0.133685	0.1	0.003	0.00441487
Dhodh	2.2081e-07	0.133685	0.1	0.003	0.00441487
Acsbg1	2.2081e-07	0.133685	0.1	0.003	0.00441487
Nradd	2.2081e-07	0.133685	0.1	0.003	0.00441487
4930507D05Rik	2.2081e-07	0.133685	0.1	0.003	0.00441487
Rassf9	2.2081e-07	0.133685	0.1	0.003	0.00441487
Aebp1	2.2081e-07	0.133685	0.1	0.003	0.00441487
Gm12248	2.2081e-07	0.133685	0.1	0.003	0.00441487
Serpine3	2.2081e-07	0.133685	0.1	0.003	0.00441487
Tuba1c	2.2081e-07	0.133685	0.1	0.003	0.00441487
Mdga1	2.2081e-07	0.133685	0.1	0.003	0.00441487
Zfp811	2.2081e-07	0.133685	0.1	0.003	0.00441487
Htr4	2.2081e-07	0.133685	0.1	0.003	0.00441487
Xlr5a	2.2081e-07	0.133685	0.1	0.003	0.00441487
Gmds	3.54219e-07	0.473412	0.5	0.071	0.00708226
Atxn1l	4.31146e-07	0.360779	0.2	0.012	0.00862033
Ss18l2	6.20528e-07	0.413339	0.4	0.049	0.0124068
Ccdc25	1.10583e-06	0.334581	0.3	0.029	0.0221099
Pwwp3a	1.2293e-06	0.244043	0.2	0.013	0.0245786
Slc7a4	1.2293e-06	0.244043	0.2	0.013	0.0245786
Lgals3	2.24916e-06	0.465178	0.2	0.014	0.0449697
Kbtbd3	2.67965e-06	0.242786	0.2	0.014	0.053577
Cpne4	2.67965e-06	0.242786	0.2	0.014	0.053577
Fignl2	2.67965e-06	0.242786	0.2	0.014	0.053577
Map3k11	2.67965e-06	0.242786	0.2	0.014	0.053577
E030042O20Rik	4.35091e-06	0.132415	0.1	0.004	0.0869921
Pak6	4.35091e-06	0.132415	0.1	0.004	0.0869921
Gm29811	4.35091e-06	0.132415	0.1	0.004	0.0869921
Nsun7	4.35091e-06	0.132415	0.1	0.004	0.0869921
Aqp1	4.35091e-06	0.132415	0.1	0.004	0.0869921
Wdr54	4.35091e-06	0.132415	0.1	0.004	0.0869921
Tmem121b	4.35091e-06	0.132415	0.1	0.004	0.0869921
Gm26728	4.35091e-06	0.132415	0.1	0.004	0.0869921
Rerg	4.35091e-06	0.132415	0.1	0.004	0.0869921
Fam57b	4.35091e-06	0.132415	0.1	0.004	0.0869921
Gm15354	4.35091e-06	0.132415	0.1	0.004	0.0869921
Katnb1	4.35091e-06	0.132415	0.1	0.004	0.0869921
Sprtn	4.35091e-06	0.132415	0.1	0.004	0.0869921
Peak1os	4.35091e-06	0.132415	0.1	0.004	0.0869921
Pold2	4.35091e-06	0.132415	0.1	0.004	0.0869921
Myo15	4.35091e-06	0.132415	0.1	0.004	0.0869921
4931413K12Rik	4.35091e-06	0.132415	0.1	0.004	0.0869921
Ap1g2	4.35091e-06	0.132415	0.1	0.004	0.0869921
Triobp	4.35091e-06	0.132415	0.1	0.004	0.0869921
Smoc2	4.35091e-06	0.132415	0.1	0.004	0.0869921
Caskin1	4.35091e-06	0.132415	0.1	0.004	0.0869921
Aars2	4.35091e-06	0.132415	0.1	0.004	0.0869921
Frs3	4.35091e-06	0.132415	0.1	0.004	0.0869921
Lrfn2	4.35091e-06	0.132415	0.1	0.004	0.0869921
Uck1	4.43976e-06	0.131145	0.1	0.004	0.0887685
Casz1	4.43976e-06	0.131145	0.1	0.004	0.0887685
Lfng	4.43976e-06	0.131145	0.1	0.004	0.0887685
Tprkb	7.06824e-06	0.327183	0.3	0.034	0.141322
Lncppara	1.01168e-05	0.240275	0.2	0.016	0.202275
E2f5	1.03184e-05	0.239021	0.2	0.016	0.206307
Hpcal4	1.79078e-05	0.239021	0.2	0.017	0.358048
Id3	1.79078e-05	0.239021	0.2	0.017	0.358048
Esco1	2.40872e-05	0.485257	0.4	0.065	0.4816
Nrg3	2.88637e-05	0.386911	0.4	0.064	0.5771
Rap1gap	3.01248e-05	0.237768	0.2	0.018	0.602316
Foxg1	3.01248e-05	0.237768	0.2	0.018	0.602316
Crip2	3.01248e-05	0.237768	0.2	0.018	0.602316
4930547E14Rik	3.01248e-05	0.237768	0.2	0.018	0.602316
Gm16196	3.01248e-05	0.237768	0.2	0.018	0.602316
Gm14325	3.0669e-05	0.236516	0.2	0.018	0.613196
Tmem248	3.0669e-05	0.236516	0.2	0.018	0.613196
Arid5a	3.22447e-05	0.131145	0.1	0.004	0.644701
Dusp10	3.22447e-05	0.131145	0.1	0.004	0.644701
Zcchc3	3.22447e-05	0.131145	0.1	0.004	0.644701
Fbxo6	3.22447e-05	0.131145	0.1	0.004	0.644701
Fosl2	3.22447e-05	0.131145	0.1	0.004	0.644701
Vps37d	3.22447e-05	0.131145	0.1	0.004	0.644701
Actl6b	3.22447e-05	0.131145	0.1	0.004	0.644701
Gm10010	3.22447e-05	0.131145	0.1	0.004	0.644701
Sbsn	3.22447e-05	0.131145	0.1	0.004	0.644701
Relt	3.22447e-05	0.131145	0.1	0.004	0.644701
Wee1	3.22447e-05	0.131145	0.1	0.004	0.644701
Cyp4f18	3.22447e-05	0.131145	0.1	0.004	0.644701
Mvd	3.22447e-05	0.131145	0.1	0.004	0.644701
Elp6	3.22447e-05	0.131145	0.1	0.004	0.644701
Akap12	3.22447e-05	0.131145	0.1	0.004	0.644701
Gm20234	3.22447e-05	0.131145	0.1	0.004	0.644701
Fam161b	3.22447e-05	0.131145	0.1	0.004	0.644701
Gprin1	3.22447e-05	0.131145	0.1	0.004	0.644701
Zfp712	3.22447e-05	0.131145	0.1	0.004	0.644701
Gpr84	3.22447e-05	0.131145	0.1	0.004	0.644701
Gm26549	3.22447e-05	0.131145	0.1	0.004	0.644701
Megf10	3.22447e-05	0.131145	0.1	0.004	0.644701
Map7d3	3.22447e-05	0.131145	0.1	0.004	0.644701
Rab9b	3.22447e-05	0.131145	0.1	0.004	0.644701
Gm21860	3.22447e-05	0.131145	0.1	0.004	0.644701
Pomk	3.27928e-05	0.129877	0.1	0.004	0.655659
Chst7	3.27928e-05	0.129877	0.1	0.004	0.655659
Gimap1	3.33492e-05	0.12861	0.1	0.004	0.666785
Gm13091	3.39141e-05	0.127344	0.1	0.004	0.678079
Trpv2	3.67704e-05	0.321046	0.3	0.039	0.735188
Zfp933	3.81584e-05	0.317377	0.3	0.039	0.762938
Mfsd6	4.84795e-05	0.236516	0.2	0.019	0.969299
Gm10138	4.84795e-05	0.236516	0.2	0.019	0.969299
Paip2b	4.84795e-05	0.236516	0.2	0.019	0.969299
Trim28	4.84795e-05	0.236516	0.2	0.019	0.969299
Ethe1	4.84795e-05	0.236516	0.2	0.019	0.969299
Zfp974	4.93158e-05	0.235265	0.2	0.019	0.986021
Gm12227	4.93158e-05	0.235265	0.2	0.019	0.986021
Luc7l	5.10202e-05	0.385721	0.4	0.068	1
Kitl	5.52123e-05	0.523827	0.3	0.042	1
Zdhhc20	5.83615e-05	0.468481	0.6	0.141	1
Lpcat3	5.88809e-05	0.383344	0.4	0.069	1
Qser1	5.97348e-05	0.317377	0.3	0.041	1
Atrnl1	5.99967e-05	0.383344	0.4	0.069	1
Tmem214	6.27307e-05	0.350742	0.2	0.019	1
Ptov1	6.43405e-05	0.521386	0.3	0.043	1
Uqcc1	7.06177e-05	0.319822	0.3	0.042	1
Gabrg2	7.44047e-05	0.316156	0.3	0.042	1
Dlx1as	7.50464e-05	0.235265	0.2	0.019	1
Rpp25l	7.50464e-05	0.235265	0.2	0.019	1
Cct5	7.62268e-05	0.383344	0.4	0.071	1
Ggh	7.62852e-05	0.234016	0.2	0.019	1
Fam171a2	7.62852e-05	0.234016	0.2	0.019	1
Cbx6	7.62852e-05	0.234016	0.2	0.019	1
Amn1	0.000110489	0.373876	0.4	0.072	1
Rpe	0.000112266	0.234016	0.2	0.02	1
Car11	0.000112266	0.234016	0.2	0.02	1
Sh3gl2	0.000112605	0.313717	0.3	0.043	1
Arhgap45	0.000122084	0.663635	1	0.422	1
Gm38560	0.000125015	0.255408	0.1	0.005	1
C1ql2	0.00013634	0.129877	0.1	0.005	1
Oaz3	0.00013634	0.129877	0.1	0.005	1
Zfand2a	0.00013634	0.129877	0.1	0.005	1
Fam131b	0.00013634	0.129877	0.1	0.005	1
Gpr19	0.00013634	0.129877	0.1	0.005	1
Gm26852	0.00013634	0.129877	0.1	0.005	1
Rgma	0.00013634	0.129877	0.1	0.005	1
Iqck	0.00013634	0.129877	0.1	0.005	1
D830025C05Rik	0.00013634	0.129877	0.1	0.005	1
Lzts1	0.00013634	0.129877	0.1	0.005	1
Wdr72	0.00013634	0.129877	0.1	0.005	1
Med11	0.00013634	0.129877	0.1	0.005	1
Mrm1	0.00013634	0.129877	0.1	0.005	1
Upk1b	0.00013634	0.129877	0.1	0.005	1
4930404I05Rik	0.00013634	0.129877	0.1	0.005	1
Dynlt1f	0.00013634	0.129877	0.1	0.005	1
Tedc2	0.00013634	0.129877	0.1	0.005	1
Srpk3	0.00013634	0.129877	0.1	0.005	1
Cfl1	0.000141427	0.420144	0.5	0.111	1
Aftph	0.000162407	0.52505	0.7	0.206	1
Zdhhc5	0.000162933	0.232767	0.2	0.021	1
Pcyt1a	0.000162933	0.232767	0.2	0.021	1
Gm17359	0.000165409	0.230273	0.2	0.021	1
Yif1b	0.000165409	0.231519	0.2	0.021	1
Bnip3	0.000165409	0.231519	0.2	0.021	1
Tmem87a	0.00017717	0.36799	0.4	0.076	1
Nrxn3	0.000201656	0.461664	0.4	0.08	1
Selenop	0.000230644	0.555944	0.4	0.081	1
Surf1	0.000233543	0.230273	0.2	0.022	1
Tmeff1	0.000233543	0.230273	0.2	0.022	1
Nedd8	0.000246783	0.406566	0.5	0.116	1
Ptdss2	0.000268744	0.344505	0.2	0.023	1
Tada2a	0.000268744	0.344505	0.2	0.023	1
Tank	0.000301729	0.502925	0.6	0.167	1
Galnt11	0.000313723	0.363299	0.4	0.08	1
Cdk5rap1	0.000317442	0.230273	0.2	0.023	1
Il10rb	0.000317838	0.458158	0.4	0.084	1
Psma4	0.000320151	0.466352	0.4	0.085	1
Prpf3	0.000321908	0.229028	0.2	0.023	1
Pex1	0.000321908	0.229028	0.2	0.023	1
Gm9856	0.000321908	0.227784	0.2	0.023	1
Arsk	0.000321908	0.229028	0.2	0.023	1
Eif2b3	0.000325033	0.306424	0.3	0.049	1
Ago4	0.000326429	0.227784	0.2	0.023	1
Itpripl2	0.000326429	0.225298	0.2	0.023	1
Nop10	0.000329905	0.306424	0.3	0.049	1
Abraxas2	0.000329905	0.306424	0.3	0.049	1
Lrrtm4	0.000335639	0.221578	0.2	0.023	1
Mnat1	0.000340797	0.461664	0.4	0.085	1
Dmtf1	0.000398307	0.578156	0.5	0.128	1
Tmem185b	0.000405344	0.12861	0.1	0.006	1
Gm2000	0.000405344	0.12861	0.1	0.006	1
Lhx2	0.000405344	0.12861	0.1	0.006	1
AV099323	0.000405344	0.12861	0.1	0.006	1
Pkia	0.000405344	0.12861	0.1	0.006	1
Cyp7b1	0.000405344	0.12861	0.1	0.006	1
Patj	0.000405344	0.12861	0.1	0.006	1
Ndc1	0.000405344	0.12861	0.1	0.006	1
Btbd19	0.000405344	0.12861	0.1	0.006	1
Napepld	0.000405344	0.12861	0.1	0.006	1
Evc2	0.000405344	0.12861	0.1	0.006	1
Tgfbr3	0.000405344	0.12861	0.1	0.006	1
Brca2	0.000405344	0.12861	0.1	0.006	1
Snapc2	0.000405344	0.12861	0.1	0.006	1
Gm15346	0.000405344	0.12861	0.1	0.006	1
Asb5	0.000405344	0.12861	0.1	0.006	1
Nod2	0.000405344	0.12861	0.1	0.006	1
Mtss2	0.000405344	0.12861	0.1	0.006	1
Glt8d2	0.000405344	0.12861	0.1	0.006	1
Erbb3	0.000405344	0.12861	0.1	0.006	1
Cmpk2	0.000405344	0.12861	0.1	0.006	1
Pole2	0.000405344	0.12861	0.1	0.006	1
Ahnak2	0.000405344	0.12861	0.1	0.006	1
Gm3264	0.000405344	0.12861	0.1	0.006	1
Bap1	0.000405344	0.12861	0.1	0.006	1
Gm49085	0.000405344	0.12861	0.1	0.006	1
Gm49484	0.000405344	0.12861	0.1	0.006	1
Tvp23a	0.000405344	0.12861	0.1	0.006	1
Clcn2	0.000405344	0.12861	0.1	0.006	1
Epha3	0.000405344	0.12861	0.1	0.006	1
Greb1l	0.000405344	0.12861	0.1	0.006	1
D330050I16Rik	0.000405344	0.12861	0.1	0.006	1
Tll2	0.000405344	0.12861	0.1	0.006	1
Slc10a3	0.000405344	0.12861	0.1	0.006	1
Supt7l	0.000410504	0.127344	0.1	0.006	1
Tnni3	0.000410504	0.127344	0.1	0.006	1
Slc26a11	0.000410504	0.127344	0.1	0.006	1
Brd9	0.000419532	0.360958	0.4	0.083	1
Zc3h8	0.000428422	0.229028	0.2	0.024	1
Clip3	0.000434233	0.227784	0.2	0.024	1
Ibtk	0.000434233	0.227784	0.2	0.024	1
C1qbp	0.000434233	0.227784	0.2	0.024	1
Rcan1	0.000434233	0.227784	0.2	0.024	1
Phka2	0.000437725	0.306424	0.3	0.05	1
Gm13031	0.000440113	0.22654	0.2	0.024	1
Kcnc1	0.000473112	0.343261	0.2	0.025	1
Soat1	0.000483992	0.403191	0.5	0.125	1
Rnf166	0.000515166	0.304001	0.3	0.051	1
Maea	0.000515261	0.409707	0.3	0.053	1
Clptm1	0.000522483	0.302792	0.3	0.051	1
Mrpl33	0.00052485	0.40729	0.3	0.053	1
Aph1a	0.000567048	0.227784	0.2	0.025	1
Pisd	0.000567048	0.227784	0.2	0.025	1
Sh3tc1	0.000567048	0.227784	0.2	0.025	1
Neurod2	0.000567048	0.227784	0.2	0.025	1
Zmat5	0.00058198	0.225298	0.2	0.025	1
Map4k5	0.000594859	0.301583	0.3	0.052	1
Gm49336	0.000603164	0.300375	0.3	0.052	1
Impact	0.000606579	0.48288	0.5	0.133	1
Rhoa	0.00061267	0.397584	0.5	0.127	1
Mtss1	0.000615155	0.342018	0.2	0.026	1
Lamtor4	0.000683824	0.300375	0.3	0.053	1
Kcna1	0.000737427	0.22654	0.2	0.026	1
Naglu	0.000737427	0.22654	0.2	0.026	1
Gtf2a2	0.000804007	0.297962	0.3	0.054	1
Mdfic	0.00082576	0.293149	0.3	0.054	1
Bnip2	0.000892372	0.299168	0.3	0.055	1
Zfp770	0.000943798	0.225298	0.2	0.027	1
Nhlrc3	0.000943798	0.225298	0.2	0.027	1
Hk1	0.000943798	0.225298	0.2	0.027	1
Jph4	0.000943798	0.225298	0.2	0.027	1
Gm10552	0.000951967	0.127344	0.1	0.007	1
Alyref2	0.000951967	0.127344	0.1	0.007	1
Slc2a6	0.000951967	0.127344	0.1	0.007	1
Kyat1	0.000951967	0.127344	0.1	0.007	1
Lypd6	0.000951967	0.127344	0.1	0.007	1
Sestd1	0.000951967	0.127344	0.1	0.007	1
Mkks	0.000951967	0.127344	0.1	0.007	1
Gm14399	0.000951967	0.127344	0.1	0.007	1
Gm26871	0.000951967	0.127344	0.1	0.007	1
Iqcc	0.000951967	0.127344	0.1	0.007	1
Tyms	0.000951967	0.127344	0.1	0.007	1
Cdc7	0.000951967	0.127344	0.1	0.007	1
Gm42517	0.000951967	0.127344	0.1	0.007	1
Clec2l	0.000951967	0.127344	0.1	0.007	1
Zfp422	0.000951967	0.127344	0.1	0.007	1
B9d2	0.000951967	0.127344	0.1	0.007	1
Dusp26	0.000951967	0.127344	0.1	0.007	1
Ptger1	0.000951967	0.127344	0.1	0.007	1
Mon1b	0.000951967	0.127344	0.1	0.007	1
Slc2a12	0.000951967	0.127344	0.1	0.007	1
Rac3	0.000951967	0.127344	0.1	0.007	1
Trmt61a	0.000951967	0.127344	0.1	0.007	1
Gm46404	0.000951967	0.127344	0.1	0.007	1
Gm17259	0.000951967	0.127344	0.1	0.007	1
Thtpa	0.000951967	0.127344	0.1	0.007	1
Gm27010	0.000951967	0.127344	0.1	0.007	1
Neil2	0.000951967	0.127344	0.1	0.007	1
Eef1akmt4	0.000951967	0.127344	0.1	0.007	1
Cacna1h	0.000951967	0.127344	0.1	0.007	1
Decr2	0.000951967	0.127344	0.1	0.007	1
Kcnn2	0.000951967	0.127344	0.1	0.007	1
Ccnj	0.000951967	0.127344	0.1	0.007	1
Gm12743	0.000955349	0.224057	0.2	0.027	1
Plpbp	0.000955349	0.224057	0.2	0.027	1
Cox11	0.000955349	0.222817	0.2	0.027	1
Zfp53	0.000955349	0.224057	0.2	0.027	1
Taf11	0.000955349	0.222817	0.2	0.027	1
4930599N23Rik	0.00095791	0.459691	0.5	0.137	1
9330182L06Rik	0.000962735	0.126079	0.1	0.007	1
Scrg1	0.000962735	0.126079	0.1	0.007	1
Gm47469	0.000962735	0.126079	0.1	0.007	1
Gm11613	0.000967022	0.222817	0.2	0.027	1
Rab3il1	0.000987377	0.300375	0.3	0.056	1
Vps37b	0.000992815	0.339534	0.2	0.027	1
Osbpl3	0.00100474	0.338295	0.2	0.027	1
Gm30054	0.00100474	0.338295	0.2	0.027	1
Tmco1	0.00108107	0.291949	0.3	0.056	1
Ank3	0.00113202	0.296758	0.3	0.057	1
Apaf1	0.00117622	0.294351	0.3	0.057	1
Pex19	0.00119049	0.224057	0.2	0.027	1
Zmiz2	0.00119049	0.224057	0.2	0.027	1
Nptx1	0.00119049	0.224057	0.2	0.027	1
Gm47664	0.00119049	0.224057	0.2	0.027	1
Xndc1	0.0012046	0.222817	0.2	0.027	1
Dido1	0.00123039	0.343527	0.4	0.094	1
Enpp1	0.00124779	0.217868	0.2	0.027	1
Pacs1	0.00136091	0.373169	0.5	0.137	1
Ppfia4	0.00136683	0.342373	0.4	0.095	1
Nt5c3	0.00148186	0.222817	0.2	0.028	1
Cmtm6	0.00148186	0.222817	0.2	0.028	1
Rnf215	0.00148186	0.222817	0.2	0.028	1
Olfr56	0.00148186	0.222817	0.2	0.028	1
Mfn1	0.00149888	0.221578	0.2	0.028	1
Bcl11b	0.00149888	0.221578	0.2	0.028	1
Celf2	0.00151377	0.562203	0.9	0.415	1
Jund	0.00152598	0.288352	0.3	0.058	1
Rab1a	0.00152917	0.341219	0.4	0.096	1
Lgmn	0.00160733	0.639796	0.8	0.352	1
Traf6	0.00164667	0.291949	0.3	0.059	1
Usp50	0.00168666	0.460299	0.7	0.254	1
Wdr37	0.00172656	0.343527	0.4	0.098	1
Snta1	0.00173715	0.395268	0.3	0.062	1
Dusp3	0.00181622	0.290749	0.3	0.06	1
Mical3	0.00182227	0.221578	0.2	0.029	1
Syt7	0.00182227	0.221578	0.2	0.029	1
Sdhaf2	0.00182227	0.221578	0.2	0.029	1
Psmd9	0.00184258	0.220341	0.2	0.029	1
Dag1	0.00184258	0.220341	0.2	0.029	1
Acadl	0.00186307	0.219104	0.2	0.029	1
9530062K07Rik	0.00186307	0.217868	0.2	0.029	1
Kin	0.00186791	0.334581	0.2	0.03	1
Gm7160	0.00189427	0.126079	0.1	0.008	1
Gm31728	0.00189427	0.126079	0.1	0.008	1
Depdc7	0.00189427	0.126079	0.1	0.008	1
Gm826	0.00189427	0.126079	0.1	0.008	1
Mocs3	0.00189427	0.126079	0.1	0.008	1
A430005L14Rik	0.00189427	0.126079	0.1	0.008	1
Naaa	0.00189427	0.126079	0.1	0.008	1
Ndnf	0.00189427	0.126079	0.1	0.008	1
Zfp626	0.00189427	0.126079	0.1	0.008	1
Acd	0.00189427	0.126079	0.1	0.008	1
Ptprk	0.00189427	0.126079	0.1	0.008	1
Tmem198b	0.00189427	0.126079	0.1	0.008	1
Gm11712	0.00189427	0.126079	0.1	0.008	1
Nudt18	0.00189427	0.126079	0.1	0.008	1
Gm49066	0.00189427	0.126079	0.1	0.008	1
Gm17546	0.00189427	0.126079	0.1	0.008	1
Mlst8	0.00189427	0.126079	0.1	0.008	1
Jpt2	0.00189427	0.126079	0.1	0.008	1
Gm19684	0.00189427	0.126079	0.1	0.008	1
Lrrc10b	0.00189427	0.126079	0.1	0.008	1
Sra1	0.00190465	0.216633	0.2	0.029	1
Palmd	0.00191355	0.124815	0.1	0.008	1
Gm31224	0.00191355	0.124815	0.1	0.008	1
Sybu	0.00191355	0.124815	0.1	0.008	1
Igf2bp2	0.00191355	0.124815	0.1	0.008	1
2510009E07Rik	0.00199154	0.390487	0.3	0.063	1
Snx12	0.00202174	0.290749	0.3	0.061	1
Clec16a	0.00204578	0.288352	0.3	0.061	1
Tor1a	0.00221604	0.220341	0.2	0.03	1
Ganc	0.00221604	0.220341	0.2	0.03	1
Tspan32	0.00221604	0.220341	0.2	0.03	1
Ttr	0.00222808	-0.739391	1	0.988	1
Megf9	0.00224002	0.219104	0.2	0.03	1
Gpd2	0.00226421	0.217868	0.2	0.03	1
Mrpl2	0.00228344	0.330877	0.2	0.031	1
Zcchc18	0.00232375	0.283571	0.3	0.062	1
Shisa4	0.00233812	0.214167	0.2	0.03	1
Fgd2	0.00248801	0.4988	0.6	0.218	1
Pcmtd2	0.00254169	0.284765	0.3	0.063	1
Tardbp	0.00263624	0.328589	0.4	0.102	1
Tnfaip8l2	0.00266742	0.219104	0.2	0.031	1
Tmem192	0.00266742	0.219104	0.2	0.031	1
Mcu	0.00266742	0.219104	0.2	0.031	1
Arhgef9	0.00266742	0.219104	0.2	0.031	1
Timm10	0.00269546	0.217868	0.2	0.031	1
Anp32e	0.00269546	0.217868	0.2	0.031	1
Eml2	0.00269546	0.217868	0.2	0.031	1
Cipc	0.00269546	0.217868	0.2	0.031	1
Nsg2	0.00273533	0.324023	0.4	0.102	1
Slc3a2	0.00283695	0.282379	0.3	0.064	1
Yipf4	0.00286906	0.281187	0.3	0.064	1
Rpl27a	0.00295802	0.529948	0.7	0.303	1
Pak7	0.00304593	0.365823	0.1	0.009	1
Vash1	0.00304593	0.250346	0.1	0.009	1
Cfdp1	0.00312458	0.329733	0.4	0.105	1
Gm13269	0.00319845	0.625513	0.2	0.033	1
Cdc42ep3	0.00321304	0.2154	0.2	0.032	1
Spata2	0.00324582	0.2154	0.2	0.032	1
Slu7	0.00331223	0.211705	0.2	0.032	1
Gabpb2	0.00331761	0.284765	0.3	0.065	1
Zfp335os	0.00333965	0.124815	0.1	0.009	1
Plrg1	0.00333965	0.124815	0.1	0.009	1
Gm42659	0.00333965	0.124815	0.1	0.009	1
Kyat3	0.00333965	0.124815	0.1	0.009	1
Ptprf	0.00333965	0.124815	0.1	0.009	1
Zfp605	0.00333965	0.124815	0.1	0.009	1
Usp42	0.00333965	0.124815	0.1	0.009	1
Mkln1os	0.00333965	0.124815	0.1	0.009	1
Xpc	0.00333965	0.124815	0.1	0.009	1
Zfp607a	0.00333965	0.124815	0.1	0.009	1
B230209E15Rik	0.00333965	0.124815	0.1	0.009	1
Bag3	0.00333965	0.124815	0.1	0.009	1
Krt222	0.00333965	0.124815	0.1	0.009	1
4933433G19Rik	0.00333965	0.124815	0.1	0.009	1
Mpst	0.00333965	0.124815	0.1	0.009	1
L3mbtl2	0.00333965	0.124815	0.1	0.009	1
Shisal1	0.00333965	0.124815	0.1	0.009	1
Ydjc	0.00333965	0.124815	0.1	0.009	1
Igf2r	0.00333965	0.124815	0.1	0.009	1
Gm17382	0.00333965	0.124815	0.1	0.009	1
Vps51	0.00333965	0.124815	0.1	0.009	1
Chd1l	0.00337054	0.12229	0.1	0.009	1
Ulk1	0.00337054	0.123552	0.1	0.009	1
Pes1	0.00337054	0.123552	0.1	0.009	1
A330032B11Rik	0.00337054	0.12229	0.1	0.009	1
Pnck	0.00337054	0.123552	0.1	0.009	1
Zc3hav1	0.00337662	0.40882	0.4	0.11	1
Fnbp4	0.00348402	0.416738	0.4	0.111	1
Myh9	0.00348937	0.324023	0.4	0.106	1
Npnt	0.00350448	0.277617	0.3	0.065	1
Tsg101	0.0035429	0.276429	0.3	0.065	1
Cd300lf	0.00356273	0.311542	0.4	0.105	1
Atg7	0.00371564	0.281187	0.3	0.066	1
Ost4	0.00375936	0.216633	0.2	0.033	1
Lpin1	0.00375936	0.216633	0.2	0.033	1
Hacd4	0.00379674	0.2154	0.2	0.033	1
Zdhhc18	0.00379674	0.2154	0.2	0.033	1
Ppfia1	0.00379674	0.2154	0.2	0.033	1
Fdx2	0.00379674	0.2154	0.2	0.033	1
Fam193b	0.00379674	0.2154	0.2	0.033	1
Afg3l2	0.00379674	0.2154	0.2	0.033	1
Mospd2	0.00379674	0.2154	0.2	0.033	1
Srgap2	0.0037972	-0.914396	0.3	0.724	1
Hspa12a	0.00410096	0.380972	0.3	0.07	1
Itm2c	0.00426667	0.345916	0.5	0.156	1
Pkd1	0.0043586	0.327183	0.2	0.034	1
Btbd8	0.00440773	0.2154	0.2	0.034	1
Myo1c	0.00440773	0.2154	0.2	0.034	1
Fbrs	0.00445041	0.214167	0.2	0.034	1
Apopt1	0.00445041	0.214167	0.2	0.034	1
Atf4	0.00445041	0.214167	0.2	0.034	1
Wdr83os	0.00449343	0.212936	0.2	0.034	1
Spock1	0.0045805	0.20802	0.2	0.034	1
Ctsb	0.00458702	0.593911	0.7	0.344	1
Psmb3	0.00472358	0.279996	0.3	0.069	1
Pnpla7	0.00477597	0.931648	0.6	0.282	1
Tcirg1	0.00480988	0.317202	0.4	0.111	1
Ddx6	0.00497504	0.343758	0.5	0.161	1
Dgkb	0.0051293	0.214167	0.2	0.034	1
Dcun1d4	0.00517768	0.212936	0.2	0.034	1
Hvcn1	0.00517768	0.212936	0.2	0.034	1
Sgta	0.00517768	0.212936	0.2	0.034	1
Poc1b	0.00517768	0.212936	0.2	0.034	1
Gm4117	0.00517768	0.212936	0.2	0.034	1
Map1s	0.00522644	0.210476	0.2	0.034	1
Slc9a7	0.00523928	0.276429	0.3	0.07	1
Reps1	0.00532508	0.209248	0.2	0.034	1
Ddit3	0.00532509	0.20802	0.2	0.034	1
Gm10521	0.00537501	0.123552	0.1	0.01	1
Asb6	0.00537501	0.123552	0.1	0.01	1
Cass4	0.00537501	0.123552	0.1	0.01	1
Efna3	0.00537501	0.123552	0.1	0.01	1
Bmp8b	0.00537501	0.123552	0.1	0.01	1
Man2b2	0.00537501	0.123552	0.1	0.01	1
Gbp9	0.00537501	0.123552	0.1	0.01	1
Myo18b	0.00537501	0.123552	0.1	0.01	1
Trpv4	0.00537501	0.123552	0.1	0.01	1
Ppfia3	0.00537501	0.123552	0.1	0.01	1
Rab30	0.00537501	0.123552	0.1	0.01	1
Adam8	0.00537501	0.123552	0.1	0.01	1
Comp	0.00537501	0.123552	0.1	0.01	1
Lrrc25	0.00537501	0.123552	0.1	0.01	1
Pus3	0.00537501	0.123552	0.1	0.01	1
Islr2	0.00537501	0.123552	0.1	0.01	1
Gm33699	0.00537501	0.123552	0.1	0.01	1
Zfp354c	0.00537501	0.123552	0.1	0.01	1
Tmem107	0.00537501	0.123552	0.1	0.01	1
Mrm3	0.00537501	0.123552	0.1	0.01	1
Rab11fip4	0.00537501	0.123552	0.1	0.01	1
Myadml2os	0.00537501	0.123552	0.1	0.01	1
Dus1l	0.00537501	0.123552	0.1	0.01	1
Gemin2	0.00537501	0.123552	0.1	0.01	1
Gfod1	0.00537501	0.123552	0.1	0.01	1
Cdk20	0.00537501	0.123552	0.1	0.01	1
Adcy2	0.00537501	0.123552	0.1	0.01	1
Grid1	0.00537501	0.123552	0.1	0.01	1
Gm29394	0.00537501	0.123552	0.1	0.01	1
Zdhhc23	0.00537501	0.123552	0.1	0.01	1
Rsph3b	0.00537501	0.123552	0.1	0.01	1
Gm22146	0.00537501	0.123552	0.1	0.01	1
Agpat1	0.00537501	0.123552	0.1	0.01	1
2410021H03Rik	0.00537501	0.123552	0.1	0.01	1
Ino80c	0.00537501	0.123552	0.1	0.01	1
Gm48683	0.00537501	0.123552	0.1	0.01	1
Uxt	0.00537501	0.123552	0.1	0.01	1
Mmgt1	0.00537501	0.123552	0.1	0.01	1
Poglut2	0.00542055	0.12229	0.1	0.01	1
Klhl32	0.00542055	0.12229	0.1	0.01	1
2700038G22Rik	0.00542055	0.12229	0.1	0.01	1
Abcg3	0.00542055	0.12229	0.1	0.01	1
Catsperg1	0.00542055	0.12103	0.1	0.01	1
Zfp3	0.00542055	0.12229	0.1	0.01	1
Mid1	0.00542055	0.12229	0.1	0.01	1
Nav3	0.00544209	-1.08666	0.2	0.612	1
Selenof	0.00555102	0.322884	0.4	0.115	1
Atp5a1	0.00560719	0.337303	0.5	0.163	1
Fggy	0.00562341	0.275242	0.3	0.071	1
Selenok	0.00593877	0.339452	0.5	0.164	1
Pccb	0.00598199	0.210476	0.2	0.035	1
Arhgef12	0.00605331	0.317202	0.4	0.116	1
Micu3	0.00608649	0.274056	0.3	0.072	1
Iqce	0.00609223	0.206794	0.2	0.035	1
Psma3	0.00618686	0.313804	0.4	0.116	1
Rbm47	0.00630559	0.488829	0.6	0.234	1
Apod	0.00639893	-0.842606	0.2	0.619	1
Pnn	0.00647507	0.4144	0.5	0.175	1
Smim7	0.00680554	0.211705	0.2	0.036	1
Ppp1r9b	0.00680554	0.211705	0.2	0.036	1
Nin	0.00680554	0.211705	0.2	0.036	1
Fopnl	0.00698998	0.20802	0.2	0.036	1
Srp9	0.00713655	0.36799	0.3	0.076	1
Enox2	0.00713655	0.36799	0.3	0.076	1
9430015G10Rik	0.00734326	0.247821	0.1	0.011	1
Epb41l2	0.00746021	0.53675	1	0.63	1
Golph3l	0.00750894	0.321046	0.2	0.038	1
Sh3gl1	0.00763588	0.271687	0.3	0.074	1
Dpm2	0.00776646	0.210476	0.2	0.037	1
Sergef	0.00776646	0.210476	0.2	0.037	1
Khsrp	0.00776646	0.210476	0.2	0.037	1
Wsb2	0.00783443	0.209248	0.2	0.037	1
Ap3m2	0.00783443	0.209248	0.2	0.037	1
Dmxl2	0.00783443	0.209248	0.2	0.037	1
Klf6	0.00783443	0.209248	0.2	0.037	1
Rubcn	0.00783443	0.209248	0.2	0.037	1
Focad	0.00797183	0.204345	0.2	0.037	1
Gm28417	0.00806282	0.12229	0.1	0.011	1
Gm17090	0.00806282	0.12229	0.1	0.011	1
Ddx59	0.00806282	0.12229	0.1	0.011	1
2010009K17Rik	0.00806282	0.12229	0.1	0.011	1
Szt2	0.00806282	0.12229	0.1	0.011	1
Fbxo17	0.00806282	0.12229	0.1	0.011	1
Zpr1	0.00806282	0.12229	0.1	0.011	1
Paqr9	0.00806282	0.12229	0.1	0.011	1
Lsm11	0.00806282	0.12229	0.1	0.011	1
Pigs	0.00806282	0.12229	0.1	0.011	1
Cyp46a1	0.00806282	0.12229	0.1	0.011	1
1700123O20Rik	0.00806282	0.12229	0.1	0.011	1
Scrib	0.00806282	0.12229	0.1	0.011	1
Smpd5	0.00806282	0.12229	0.1	0.011	1
Dennd6b	0.00806282	0.12229	0.1	0.011	1
Lca5l	0.00806282	0.12229	0.1	0.011	1
Zbtb9	0.00806282	0.12229	0.1	0.011	1
Rmdn2	0.00806282	0.12229	0.1	0.011	1
Chsy3	0.00806282	0.12229	0.1	0.011	1
Dok6	0.00806282	0.12229	0.1	0.011	1
AI837181	0.00806282	0.12229	0.1	0.011	1
Tmem138	0.00806282	0.12229	0.1	0.011	1
Rbp4	0.00806282	0.12229	0.1	0.011	1
Pim2	0.00806282	0.12229	0.1	0.011	1
Mettl5os	0.00812586	0.12103	0.1	0.011	1
Lzts3	0.00812586	0.12103	0.1	0.011	1
Zfp36	0.00812586	0.12103	0.1	0.011	1
Dbp	0.00812586	0.12103	0.1	0.011	1
Casp3	0.00812586	0.12103	0.1	0.011	1
Btbd1	0.00815458	0.308157	0.4	0.12	1
Ddo	0.00818929	0.11977	0.1	0.011	1
Kcnk9	0.00818929	0.11977	0.1	0.011	1
Osbpl1a	0.00823995	0.30478	0.4	0.12	1
Upp2	0.00852491	0.265782	0.3	0.075	1
Plod1	0.00888834	0.20802	0.2	0.038	1
Nudt5	0.00889218	0.268141	0.3	0.076	1
Clic4	0.00896417	0.206794	0.2	0.038	1
Slc4a1ap	0.00896417	0.206794	0.2	0.038	1
Cdyl2	0.00896417	0.206794	0.2	0.038	1
Cdkn2d	0.00896417	0.206794	0.2	0.038	1
Cs	0.00896417	0.206794	0.2	0.038	1
4833411C07Rik	0.00896417	0.205569	0.2	0.038	1
Smyd3	0.00896424	0.525693	0.6	0.256	1
Rnase4	0.00904051	0.205569	0.2	0.038	1
Clip1	0.00904461	0.389771	0.4	0.127	1
Usp9x	0.00955558	0.399614	0.5	0.185	1
E230029C05Rik	0.00961993	-0.741038	0	0.42	1
Agap3	0.00994779	0.20802	0.2	0.039	1
Tmem70	0.0100308	0.206794	0.2	0.039	1
Aup1	0.0100308	0.206794	0.2	0.039	1
Tmem144	0.0101144	0.205569	0.2	0.039	1
Pja1	0.0101986	0.203122	0.2	0.039	1
Rrm2b	0.0102833	0.201899	0.2	0.039	1
Erbin	0.0103752	0.474523	0.5	0.201	1
Rps27	0.0104446	0.472896	0.4	0.139	1
Atrn	0.0104765	0.261075	0.3	0.078	1
Rasa3	0.0106955	0.266961	0.3	0.079	1
Vps4b	0.0109896	0.263427	0.3	0.079	1
Thada	0.0111467	0.29693	0.4	0.125	1
Grb2	0.011168	0.460013	0.5	0.201	1
Nt5m	0.0112642	0.205569	0.2	0.04	1
Ubxn2a	0.0112642	0.205569	0.2	0.04	1
Zfp451	0.0113116	0.266961	0.3	0.08	1
Ryr2	0.011356	0.204345	0.2	0.04	1
Desi2	0.0113918	0.252875	0.3	0.079	1
2310009B15Rik	0.0114414	0.12103	0.1	0.011	1
Prdm11	0.0114414	0.12103	0.1	0.011	1
Siah2	0.0114414	0.12103	0.1	0.011	1
E130114P18Rik	0.0114414	0.12103	0.1	0.011	1
Ppie	0.0114414	0.12103	0.1	0.011	1
Maneal	0.0114414	0.12103	0.1	0.011	1
Triap1	0.0114414	0.12103	0.1	0.011	1
Oas1c	0.0114414	0.12103	0.1	0.011	1
A430033K04Rik	0.0114414	0.12103	0.1	0.011	1
Jazf1	0.0114414	0.12103	0.1	0.011	1
Rtkn	0.0114414	0.12103	0.1	0.011	1
Abtb1	0.0114414	0.12103	0.1	0.011	1
Ercc2	0.0114414	0.12103	0.1	0.011	1
Wdr62	0.0114414	0.12103	0.1	0.011	1
Zfp788	0.0114414	0.12103	0.1	0.011	1
Polr2l	0.0114414	0.12103	0.1	0.011	1
Map2k7	0.0114414	0.12103	0.1	0.011	1
Isyna1	0.0114414	0.12103	0.1	0.011	1
Gm19667	0.0114414	0.12103	0.1	0.011	1
Gucd1	0.0114414	0.12103	0.1	0.011	1
Kremen1	0.0114414	0.12103	0.1	0.011	1
2610507I01Rik	0.0114414	0.12103	0.1	0.011	1
Jdp2	0.0114414	0.12103	0.1	0.011	1
Adarb2	0.0114414	0.12103	0.1	0.011	1
Fdft1	0.0114414	0.12103	0.1	0.011	1
Card6	0.0114414	0.12103	0.1	0.011	1
Mfsd5	0.0114414	0.12103	0.1	0.011	1
Urb1	0.0114414	0.12103	0.1	0.011	1
H2-Q10	0.0114414	0.12103	0.1	0.011	1
Gm17036	0.0114414	0.12103	0.1	0.011	1
Tpgs2	0.0114414	0.12103	0.1	0.011	1
Nolc1	0.0114414	0.12103	0.1	0.011	1
Chil1	0.0114483	0.201899	0.2	0.04	1
Elob	0.0115027	0.381999	0.4	0.133	1
Mpped2	0.0115244	0.11977	0.1	0.011	1
C1qtnf12	0.0115244	0.11977	0.1	0.011	1
Armc10	0.0115244	0.11977	0.1	0.011	1
Gm42984	0.0115244	0.11977	0.1	0.011	1
Srrm3	0.0115244	0.11977	0.1	0.011	1
Spint2	0.0115244	0.11977	0.1	0.011	1
Zfp553	0.0115244	0.11977	0.1	0.011	1
Cpsf1	0.0115244	0.11977	0.1	0.011	1
Gm16278	0.0115244	0.11977	0.1	0.011	1
Znrd1as	0.0115244	0.11977	0.1	0.011	1
Dnmt3b	0.0116079	0.118512	0.1	0.011	1
Tnf	0.011608	0.114744	0.1	0.011	1
Brip1os	0.0118284	0.259901	0.3	0.08	1
Tent5c	0.0121474	0.256383	0.3	0.08	1
Rps6kb1	0.0124717	0.35979	0.3	0.084	1
Kdsr	0.0124909	0.205569	0.2	0.041	1
Rcc2	0.0124909	0.205569	0.2	0.041	1
Klc1	0.012508	0.366816	0.3	0.085	1
Pfn1	0.0125447	0.35979	0.3	0.084	1
Tmem181a	0.0125905	0.204345	0.2	0.041	1
Trmt112	0.0125905	0.204345	0.2	0.041	1
Cep70	0.0126908	0.203122	0.2	0.041	1
Kalrn	0.0126908	0.203122	0.2	0.041	1
Ndufb2	0.0128234	0.254043	0.3	0.08	1
Snx5	0.01284	0.475565	0.5	0.194	1
Mrps10	0.0128933	0.199458	0.2	0.041	1
Alas1	0.0129564	0.423071	0.2	0.042	1
Cryab	0.0136679	-0.607722	0	0.39	1
Tspan7	0.0137965	0.453133	0.4	0.143	1
Kcnma1	0.0137977	0.440551	0.5	0.202	1
Irgm1	0.0139032	0.204345	0.2	0.042	1
Pde8b	0.0140006	0.259901	0.3	0.082	1
Ldha	0.0141208	0.201899	0.2	0.042	1
Pygo2	0.0141274	0.245301	0.1	0.012	1
Gusb	0.0143664	0.252875	0.3	0.082	1
Synrg	0.0146371	0.357455	0.3	0.087	1
Tmem175	0.0151162	0.254043	0.3	0.083	1
Pfkfb3	0.0151397	0.544964	0.4	0.148	1
Clptm1l	0.0154116	0.203122	0.2	0.042	1
Nr1d2	0.0154116	0.203122	0.2	0.042	1
Commd3	0.0155051	0.249374	0.3	0.083	1
Igfbp5	0.0155276	0.11977	0.1	0.012	1
Coq4	0.0155276	0.11977	0.1	0.012	1
Rnf24	0.0155276	0.11977	0.1	0.012	1
Nrsn2	0.0155276	0.11977	0.1	0.012	1
Ift80	0.0155276	0.11977	0.1	0.012	1
Zbtb7b	0.0155276	0.11977	0.1	0.012	1
Alkbh2	0.0155276	0.11977	0.1	0.012	1
Katnal1	0.0155276	0.11977	0.1	0.012	1
Fbxo46	0.0155276	0.11977	0.1	0.012	1
Tspan4	0.0155276	0.11977	0.1	0.012	1
Fut10	0.0155276	0.11977	0.1	0.012	1
Dnajb1	0.0155276	0.11977	0.1	0.012	1
Gm32856	0.0155276	0.11977	0.1	0.012	1
Rwdd2a	0.0155276	0.11977	0.1	0.012	1
E130317F20Rik	0.0155276	0.11977	0.1	0.012	1
Ubtd2	0.0155276	0.11977	0.1	0.012	1
Gm5431	0.0155276	0.11977	0.1	0.012	1
Jup	0.0155276	0.11977	0.1	0.012	1
Atxn7l1os2	0.0155276	0.11977	0.1	0.012	1
Ppp4r4	0.0155276	0.11977	0.1	0.012	1
Cdh9	0.0155276	0.11977	0.1	0.012	1
Cd14	0.0155276	0.11977	0.1	0.012	1
Haus1	0.0155276	0.11977	0.1	0.012	1
Nsun6	0.0155292	0.201899	0.2	0.042	1
H13	0.0155292	0.201899	0.2	0.042	1
Serpini1	0.0155292	0.201899	0.2	0.042	1
Pml	0.0155292	0.201899	0.2	0.042	1
Zfp691	0.0156327	0.118512	0.1	0.012	1
Crybb1	0.0156327	0.118512	0.1	0.012	1
Rimbp2	0.0156327	0.118512	0.1	0.012	1
Dis3l	0.0156327	0.118512	0.1	0.012	1
Vcl	0.0156327	0.118512	0.1	0.012	1
Porcn	0.0156327	0.118512	0.1	0.012	1
Rpl31	0.0156365	0.25054	0.3	0.083	1
Aamp	0.0156476	0.200678	0.2	0.042	1
Slc35c2	0.0156476	0.200678	0.2	0.042	1
Enpp5	0.0157667	0.199458	0.2	0.042	1
Lpxn	0.0158893	0.256383	0.3	0.084	1
Ildr2	0.0161583	0.25054	0.3	0.084	1
Gns	0.0168636	0.428506	0.6	0.282	1
Zfp90	0.0169656	0.252875	0.3	0.085	1
4930455C13Rik	0.0171446	0.199458	0.2	0.043	1
Nt5c	0.0171446	0.199458	0.2	0.043	1
BC005537	0.0171781	0.45001	0.3	0.089	1
Klhl18	0.0172725	0.199458	0.2	0.043	1
Prkacb	0.0175058	0.252875	0.3	0.086	1
Polr2m	0.0175306	0.197021	0.2	0.043	1
Ddx17	0.0177261	0.599999	0.5	0.22	1
Mvb12b	0.0181065	0.372069	0.4	0.143	1
Ccdc43	0.0184805	0.244043	0.1	0.013	1
Zfp81	0.0185991	0.242786	0.1	0.013	1
Pdcd4	0.0188037	0.251707	0.3	0.087	1
Dcp1a	0.0189967	0.198239	0.2	0.044	1
Lsm14a	0.0191114	0.249374	0.3	0.087	1
Serf2	0.0191393	0.28801	0.4	0.138	1
Gpr146	0.0192747	0.195804	0.2	0.044	1
Tgfa	0.0201681	0.249374	0.3	0.087	1
Atic	0.0203202	0.118512	0.1	0.013	1
Traf3ip1	0.0203202	0.118512	0.1	0.013	1
Dph7	0.0203202	0.118512	0.1	0.013	1
Mrrf	0.0203202	0.118512	0.1	0.013	1
Ttl	0.0203202	0.118512	0.1	0.013	1
Trmt10b	0.0203202	0.118512	0.1	0.013	1
Faap20	0.0203202	0.118512	0.1	0.013	1
Dck	0.0203202	0.118512	0.1	0.013	1
2900026A02Rik	0.0203202	0.118512	0.1	0.013	1
Lnx2	0.0203202	0.118512	0.1	0.013	1
Lsm5	0.0203202	0.118512	0.1	0.013	1
Creld1	0.0203202	0.118512	0.1	0.013	1
Ccdc9	0.0203202	0.118512	0.1	0.013	1
Prkd2	0.0203202	0.118512	0.1	0.013	1
Lgi4	0.0203202	0.118512	0.1	0.013	1
1700029J07Rik	0.0203202	0.118512	0.1	0.013	1
St14	0.0203202	0.118512	0.1	0.013	1
Slit3	0.0203202	0.118512	0.1	0.013	1
Tnfsf12	0.0203202	0.118512	0.1	0.013	1
Gm11508	0.0203202	0.118512	0.1	0.013	1
Gm15523	0.0203202	0.118512	0.1	0.013	1
Gadd45g	0.0203202	0.118512	0.1	0.013	1
Ercc8	0.0203202	0.118512	0.1	0.013	1
Myo10	0.0203202	0.118512	0.1	0.013	1
Alg10b	0.0203202	0.118512	0.1	0.013	1
Spice1	0.0203202	0.118512	0.1	0.013	1
Spaca6	0.0203202	0.118512	0.1	0.013	1
Gng13	0.0203202	0.118512	0.1	0.013	1
Ggnbp1	0.0203202	0.118512	0.1	0.013	1
Gm49980	0.0203202	0.118512	0.1	0.013	1
Zfp449	0.0203202	0.118512	0.1	0.013	1
Tsc22d3	0.0203202	0.118512	0.1	0.013	1
Tro	0.0203202	0.118512	0.1	0.013	1
mt-Nd3	0.0203202	0.118512	0.1	0.013	1
Tfb2m	0.0204492	0.117255	0.1	0.013	1
Snx7	0.0204492	0.117255	0.1	0.013	1
Ccdc84	0.0204492	0.117255	0.1	0.013	1
Gm46440	0.0204492	0.117255	0.1	0.013	1
Slitrk5	0.0204492	0.117255	0.1	0.013	1
Ppm1f	0.0204492	0.117255	0.1	0.013	1
Dclre1a	0.0204492	0.117255	0.1	0.013	1
Nexmif	0.0204492	0.117255	0.1	0.013	1
Wnk3	0.0204492	0.117255	0.1	0.013	1
Entpd1	0.0204778	0.446776	0.6	0.301	1
Rpl35a	0.0204837	0.288752	0.5	0.194	1
Anxa11	0.0205787	0.115999	0.1	0.013	1
Rnf6	0.0206731	0.198239	0.2	0.045	1
Supt5	0.0206731	0.198239	0.2	0.045	1
Ppfibp2	0.0206731	0.198239	0.2	0.045	1
Zfp36l2	0.0206731	0.197021	0.2	0.045	1
Dcp2	0.0206731	0.198239	0.2	0.045	1
Borcs8	0.0207089	0.11349	0.1	0.013	1
Atm	0.0208212	0.197021	0.2	0.045	1
Rrnad1	0.0208212	0.193374	0.2	0.045	1
Slc35b1	0.0208212	0.195804	0.2	0.045	1
Phc2	0.0209592	0.276938	0.4	0.139	1
Cggbp1	0.0209768	0.307637	0.2	0.047	1
Rgs7bp	0.0211197	0.193374	0.2	0.045	1
Trpm7	0.021984	0.360023	0.4	0.148	1
Tango2	0.0220438	0.245882	0.3	0.089	1
Tubb5	0.0223928	0.247045	0.3	0.089	1
Inpp5k	0.0224304	0.198239	0.2	0.046	1
Gga3	0.0224304	0.198239	0.2	0.046	1
Tnip2	0.0225881	0.197021	0.2	0.046	1
Mbtps1	0.0225881	0.197021	0.2	0.046	1
Dleu2	0.0226111	0.504145	0.9	0.514	1
Crebrf	0.022709	0.444435	0.4	0.159	1
Akr1b3	0.0227466	0.194588	0.2	0.046	1
Pou2f1	0.023198	0.248209	0.3	0.09	1
Tor1b	0.0234599	0.242786	0.1	0.014	1
D230022J07Rik	0.023744	0.240275	0.1	0.014	1
C9orf72	0.0237447	0.242399	0.3	0.09	1
Dennd6a	0.0238663	0.348155	0.3	0.095	1
Pkp4	0.0239159	0.341219	0.3	0.095	1
Atxn3	0.0241685	0.308851	0.2	0.049	1
Snrpf	0.0246043	0.195804	0.2	0.047	1
Tmem223	0.0246043	0.195804	0.2	0.047	1
Pum1	0.0248529	0.269238	0.4	0.142	1
Hebp1	0.0249437	0.190947	0.2	0.047	1
Serp2	0.0252867	0.190947	0.2	0.047	1
Appl2	0.0253486	0.344683	0.3	0.096	1
Rlf	0.0255337	0.439602	0.3	0.102	1
Inpp1	0.0258043	0.117255	0.1	0.014	1
Tmcc2	0.0258043	0.117255	0.1	0.014	1
Lrrc8a	0.0258043	0.117255	0.1	0.014	1
Csrnp3	0.0258043	0.117255	0.1	0.014	1
Arhgap1	0.0258043	0.117255	0.1	0.014	1
Catsper2	0.0258043	0.117255	0.1	0.014	1
Gm14011	0.0258043	0.117255	0.1	0.014	1
Adora3	0.0258043	0.117255	0.1	0.014	1
Trnp1	0.0258043	0.117255	0.1	0.014	1
Pex10	0.0258043	0.117255	0.1	0.014	1
Ing3	0.0258043	0.117255	0.1	0.014	1
Mturn	0.0258043	0.117255	0.1	0.014	1
Zfp180	0.0258043	0.117255	0.1	0.014	1
Dgat2	0.0258043	0.117255	0.1	0.014	1
Gan	0.0258043	0.117255	0.1	0.014	1
Rgl3	0.0258043	0.117255	0.1	0.014	1
Srprb	0.0258043	0.117255	0.1	0.014	1
Galk1	0.0258043	0.117255	0.1	0.014	1
Rnaseh1	0.0258043	0.117255	0.1	0.014	1
F730043M19Rik	0.0258043	0.117255	0.1	0.014	1
Zfp595	0.0258043	0.117255	0.1	0.014	1
Naga	0.0258043	0.117255	0.1	0.014	1
Mpnd	0.0258043	0.117255	0.1	0.014	1
Stx3	0.0258043	0.117255	0.1	0.014	1
1700054A03Rik	0.0258043	0.117255	0.1	0.014	1
Osbpl6	0.0259583	0.115999	0.1	0.014	1
Fbxo10	0.0259583	0.114744	0.1	0.014	1
Angptl3	0.0259583	0.115999	0.1	0.014	1
Dok1	0.0259583	0.115999	0.1	0.014	1
Galns	0.0259583	0.115999	0.1	0.014	1
Arid3a	0.0259583	0.115999	0.1	0.014	1
Zfpm2	0.0259583	0.114744	0.1	0.014	1
Zfp563	0.0259583	0.115999	0.1	0.014	1
Map4k2	0.0259583	0.115999	0.1	0.014	1
Diras2	0.026113	0.114744	0.1	0.014	1
Zfat	0.026113	0.112237	0.1	0.014	1
Trf	0.0261509	-0.529534	0	0.338	1
C3ar1	0.0265428	0.195804	0.2	0.048	1
Pex13	0.0265428	0.195804	0.2	0.048	1
Slc48a1	0.0265428	0.195804	0.2	0.048	1
St6galnac5	0.0267222	0.194588	0.2	0.048	1
Dnase2a	0.0267222	0.194588	0.2	0.048	1
Srpk1	0.0267222	0.194588	0.2	0.048	1
Use1	0.0269025	0.193374	0.2	0.048	1
Ncam1	0.0269025	0.193374	0.2	0.048	1
Bco2	0.0272658	0.188524	0.2	0.048	1
Naip2	0.0273629	0.247045	0.3	0.094	1
Lamp1	0.0277571	0.282538	0.5	0.204	1
Bptf	0.0278109	0.270336	0.4	0.146	1
Rsu1	0.027985	0.243559	0.3	0.094	1
Helz	0.028221	0.337763	0.3	0.098	1
Pdpr	0.0282297	0.305212	0.2	0.05	1
Sepsecs	0.0287514	0.194588	0.2	0.049	1
Azi2	0.0287514	0.194588	0.2	0.049	1
Sumf1	0.028942	0.193374	0.2	0.049	1
Orai2	0.0291335	0.19216	0.2	0.049	1
Rgs10	0.0292307	0.343961	0.5	0.215	1
Nap1l5	0.0293196	0.426982	0.3	0.104	1
Rhoh	0.0294198	0.348078	0.4	0.155	1
Rab11fip2	0.030137	0.340066	0.3	0.1	1
Nck1	0.0304229	0.234304	0.3	0.095	1
Capn7	0.030448	0.304001	0.2	0.051	1
Gria1	0.0306466	0.234304	0.3	0.095	1
Fbxl2	0.0307395	0.301583	0.2	0.051	1
2210408I21Rik	0.030836	0.299168	0.2	0.051	1
Trim41	0.0310616	0.193374	0.2	0.049	1
Polr2a	0.0310616	0.193374	0.2	0.049	1
Rftn1	0.0312157	0.252875	0.4	0.147	1
Tep1	0.0312637	0.19216	0.2	0.049	1
Ms4a6d	0.0312637	0.19216	0.2	0.049	1
Gas6	0.0314667	0.189735	0.2	0.049	1
Rpl23	0.0315588	-0.500099	0	0.322	1
Ubn1	0.0318392	0.234304	0.3	0.095	1
Sos2	0.0318757	0.187314	0.2	0.049	1
Saysd1	0.0318757	0.187314	0.2	0.049	1
Fer1l5	0.0319543	0.115999	0.1	0.015	1
Rrp15	0.0319543	0.115999	0.1	0.015	1
Apmap	0.0319543	0.115999	0.1	0.015	1
Ints11	0.0319543	0.115999	0.1	0.015	1
Zfp513	0.0319543	0.115999	0.1	0.015	1
Gm43813	0.0319543	0.115999	0.1	0.015	1
Ift22	0.0319543	0.115999	0.1	0.015	1
Tigar	0.0319543	0.115999	0.1	0.015	1
Tbc1d17	0.0319543	0.115999	0.1	0.015	1
Il16	0.0319543	0.115999	0.1	0.015	1
Gcdh	0.0319543	0.115999	0.1	0.015	1
Fam219b	0.0319543	0.115999	0.1	0.015	1
Parp3	0.0319543	0.115999	0.1	0.015	1
Hyal1	0.0319543	0.115999	0.1	0.015	1
Camkk1	0.0319543	0.115999	0.1	0.015	1
Asic2	0.0319543	0.115999	0.1	0.015	1
Tom1l1	0.0319543	0.115999	0.1	0.015	1
Rfesd	0.0319543	0.115999	0.1	0.015	1
Fut11	0.0319543	0.115999	0.1	0.015	1
Abhd4	0.0319543	0.115999	0.1	0.015	1
Dgat1	0.0319543	0.115999	0.1	0.015	1
Mrpl40	0.0319543	0.115999	0.1	0.015	1
Myl12a	0.0319543	0.115999	0.1	0.015	1
Rmc1	0.0319543	0.115999	0.1	0.015	1
Anks3	0.0320817	0.187314	0.2	0.049	1
Frmd5	0.0321343	0.114744	0.1	0.015	1
Gm42413	0.0321343	0.114744	0.1	0.015	1
Sfxn5	0.0321343	0.114744	0.1	0.015	1
Glp2r	0.0321343	0.114744	0.1	0.015	1
4930556M19Rik	0.0321343	0.114744	0.1	0.015	1
Rab1b	0.0321343	0.114744	0.1	0.015	1
Dnajc14	0.0323151	0.11349	0.1	0.015	1
Gm5089	0.0323151	0.11349	0.1	0.015	1
Tmed8	0.0323151	0.112237	0.1	0.015	1
Usp54	0.0323151	0.112237	0.1	0.015	1
Syne1	0.0330704	0.300375	0.2	0.052	1
Spg11	0.0336872	0.190947	0.2	0.05	1
Stk4	0.0338818	0.423559	0.3	0.108	1
Coq2	0.0339019	0.189735	0.2	0.05	1
Aarsd1	0.0339019	0.189735	0.2	0.05	1
Usp32	0.0340623	0.336613	0.3	0.102	1
Ythdf2	0.0341177	0.186106	0.2	0.05	1
Fxyd1	0.0341177	0.187314	0.2	0.05	1
Atl3	0.0341177	0.187314	0.2	0.05	1
Nipbl	0.0342477	-0.480137	0	0.315	1
Lrp1	0.0342779	0.267118	0.5	0.208	1
B3galt5	0.0343345	0.187314	0.2	0.05	1
Il17ra	0.0347375	0.302792	0.2	0.053	1
Kcnrg	0.0347544	0.225107	0.3	0.096	1
Gm46411	0.0347914	0.229698	0.3	0.097	1
Stx2	0.034953	0.301583	0.2	0.053	1
Wdr3	0.0351979	0.240275	0.1	0.016	1
Cnnm2	0.0359867	0.190947	0.2	0.051	1
Ndufa7	0.0360724	0.230848	0.3	0.098	1
Xrcc4	0.0361639	0.409949	0.3	0.108	1
Rassf8	0.0366666	0.187314	0.2	0.051	1
Fmr1	0.0368954	0.186106	0.2	0.051	1
Uqcr10	0.0379382	0.325163	0.3	0.104	1
Epb41	0.0381688	0.228549	0.3	0.099	1
Suclg2	0.0383742	0.325163	0.3	0.104	1
Mettl8	0.038601	0.189735	0.2	0.052	1
Chchd1	0.038601	0.189735	0.2	0.052	1
A830018L16Rik	0.0387373	0.114744	0.1	0.016	1
St6galnac6	0.0387373	0.114744	0.1	0.016	1
Zbtb43	0.0387373	0.114744	0.1	0.016	1
Aar2	0.0387373	0.114744	0.1	0.016	1
Snhg17	0.0387373	0.114744	0.1	0.016	1
Larp7	0.0387373	0.114744	0.1	0.016	1
Rpf1	0.0387373	0.114744	0.1	0.016	1
Cdk2ap1	0.0387373	0.114744	0.1	0.016	1
Nat14	0.0387373	0.114744	0.1	0.016	1
Det1	0.0387373	0.114744	0.1	0.016	1
Sytl2	0.0387373	0.114744	0.1	0.016	1
Gm26981	0.0387373	0.114744	0.1	0.016	1
Gm16201	0.0387373	0.114744	0.1	0.016	1
Crtc1	0.0387373	0.114744	0.1	0.016	1
Tmem263	0.0387373	0.114744	0.1	0.016	1
Pfas	0.0387373	0.114744	0.1	0.016	1
Wdcp	0.0387373	0.114744	0.1	0.016	1
Dhrs4	0.0387373	0.114744	0.1	0.016	1
Polr3d	0.0387373	0.114744	0.1	0.016	1
Tarbp2	0.0387373	0.114744	0.1	0.016	1
Traf7	0.0387373	0.114744	0.1	0.016	1
Mdc1	0.0387373	0.114744	0.1	0.016	1
Cdkl4	0.0387373	0.114744	0.1	0.016	1
Dpp3	0.0387373	0.114744	0.1	0.016	1
Fam122a	0.0387373	0.114744	0.1	0.016	1
Pprc1	0.0387373	0.114744	0.1	0.016	1
Slc25a43	0.0387373	0.114744	0.1	0.016	1
Csf1r	0.0387629	0.560635	0.5	0.286	1
Fam126b	0.0388386	0.188524	0.2	0.052	1
Inpp5f	0.0388386	0.188524	0.2	0.052	1
Anapc11	0.0388386	0.188524	0.2	0.052	1
Slc29a3	0.0388858	0.329733	0.3	0.105	1
Tram2	0.038944	0.11349	0.1	0.016	1
Fastkd1	0.038944	0.11349	0.1	0.016	1
Zfp865	0.038944	0.11349	0.1	0.016	1
Mtmr7	0.038944	0.11349	0.1	0.016	1
Cln5	0.038944	0.11349	0.1	0.016	1
Gm10125	0.038944	0.11349	0.1	0.016	1
Pdk3	0.038944	0.11349	0.1	0.016	1
Bhlhb9	0.038944	0.11349	0.1	0.016	1
Trappc2	0.038944	0.11349	0.1	0.016	1
Cnbp	0.0389778	0.230848	0.3	0.1	1
Pygb	0.0390773	0.187314	0.2	0.052	1
Ezh1	0.0390773	0.187314	0.2	0.052	1
Cul9	0.0390773	0.187314	0.2	0.052	1
AI504432	0.0391514	0.112237	0.1	0.016	1
Mcl1	0.0392484	0.231999	0.3	0.1	1
Zc3h6	0.0393172	0.184898	0.2	0.052	1
Nrbf2	0.0393172	0.184898	0.2	0.052	1
Elavl4	0.039558	0.184898	0.2	0.052	1
Gm28379	0.039558	0.184898	0.2	0.052	1
Slc43a2	0.039558	0.184898	0.2	0.052	1
D1Ertd622e	0.039558	0.183691	0.2	0.052	1
Cx3cr1	0.0397613	0.264108	0.8	0.406	1
Fau	0.0399064	0.473117	0.6	0.347	1
Slc36a1	0.0400634	0.233151	0.3	0.101	1
Krit1	0.0411777	0.228549	0.3	0.101	1
Fmnl3	0.0413352	0.335158	0.4	0.166	1
Eif2ak2	0.0414599	0.227401	0.3	0.101	1
Prpf6	0.0415656	0.187314	0.2	0.053	1
Rbl2	0.0415656	0.187314	0.2	0.053	1
Cuedc2	0.0415656	0.187314	0.2	0.053	1
Slc15a3	0.0418166	0.186106	0.2	0.053	1
Prdx5	0.0420092	0.259398	0.4	0.159	1
Raet1e	0.0420286	0.222817	0.3	0.101	1
Tent5a	0.0420687	0.183691	0.2	0.053	1
Slc25a37	0.0428437	0.295554	0.2	0.056	1
Zranb1	0.0431373	0.233151	0.3	0.102	1
Wdfy3	0.043956	0.407361	0.5	0.234	1
Ube2w	0.0440189	0.229698	0.3	0.102	1
Ptpn1	0.0440615	0.497623	0.4	0.182	1
Stam2	0.0441304	0.187314	0.2	0.054	1
Cdc27	0.0443926	0.186106	0.2	0.054	1
Ring1	0.0443926	0.186106	0.2	0.054	1
Itpk1	0.044656	0.183691	0.2	0.054	1
Lats1	0.0449206	0.183691	0.2	0.054	1
Fbxo34	0.0449206	0.183691	0.2	0.054	1
Gabpb1	0.0449206	0.182485	0.2	0.054	1
Mpp7	0.0449206	0.182485	0.2	0.054	1
Ppm1e	0.0452152	0.220531	0.3	0.102	1
Cbfa2t2	0.0454761	0.228549	0.3	0.103	1
Gsap	0.0456853	-0.436542	0	0.29	1
Atp2c1	0.0460064	0.233766	0.5	0.215	1
Lonrf2	0.0461156	0.11349	0.1	0.017	1
Hecw2	0.0461156	0.11349	0.1	0.017	1
Bcas1	0.0461156	0.11349	0.1	0.017	1
Npepl1	0.0461156	0.11349	0.1	0.017	1
Slc25a44	0.0461156	0.11349	0.1	0.017	1
2610301B20Rik	0.0461156	0.11349	0.1	0.017	1
Miat	0.0461156	0.11349	0.1	0.017	1
Slc25a13	0.0461156	0.11349	0.1	0.017	1
Krba1	0.0461156	0.11349	0.1	0.017	1
Pafah1b3	0.0461156	0.11349	0.1	0.017	1
Thrsp	0.0461156	0.11349	0.1	0.017	1
Gm4070	0.0461156	0.11349	0.1	0.017	1
Cd2bp2	0.0461156	0.11349	0.1	0.017	1
Tollip	0.0461156	0.11349	0.1	0.017	1
Haus8	0.0461156	0.11349	0.1	0.017	1
Ddx19b	0.0461156	0.11349	0.1	0.017	1
Hsdl1	0.0461156	0.11349	0.1	0.017	1
Ppan	0.0461156	0.11349	0.1	0.017	1
Tusc2	0.0461156	0.11349	0.1	0.017	1
Mon1a	0.0461156	0.11349	0.1	0.017	1
Smyd4	0.0461156	0.11349	0.1	0.017	1
Psme3	0.0461156	0.11349	0.1	0.017	1
Cbx4	0.0461156	0.11349	0.1	0.017	1
Ptcd2	0.0461156	0.11349	0.1	0.017	1
Zfhx2	0.0461156	0.11349	0.1	0.017	1
Hs6st3	0.0461156	0.11349	0.1	0.017	1
Hif1an	0.0461156	0.11349	0.1	0.017	1
Sfxn2	0.0461156	0.11349	0.1	0.017	1
Ptprc	0.0463203	-0.60418	0.3	0.565	1
Susd1	0.0463492	0.112237	0.1	0.017	1
Sart3	0.0463492	0.112237	0.1	0.017	1
Tmem120a	0.0463492	0.112237	0.1	0.017	1
Tada3	0.0463492	0.112237	0.1	0.017	1
Arnt2	0.0463492	0.112237	0.1	0.017	1
Mt2	0.0463492	0.112237	0.1	0.017	1
Ccl3	0.0463492	0.112237	0.1	0.017	1
Spata7	0.0463492	0.112237	0.1	0.017	1
C130071C03Rik	0.0463492	0.112237	0.1	0.017	1
Gtpbp8	0.0463492	0.112237	0.1	0.017	1
Chrm1	0.0463492	0.112237	0.1	0.017	1
Tlr13	0.0463492	0.112237	0.1	0.017	1
Srgap3	0.0465836	0.110985	0.1	0.017	1
Il10ra	0.0467689	0.328741	0.4	0.17	1
Ap2a2	0.0470442	0.186106	0.2	0.055	1
C1qtnf4	0.0472691	0.227401	0.3	0.104	1
Arid2	0.0472744	0.327446	0.3	0.11	1
Adar	0.0475949	0.183691	0.2	0.055	1
Adipor2	0.0475949	0.182485	0.2	0.055	1
Ncoa7	0.047872	0.18128	0.2	0.055	1
Mier1	0.0478969	0.226254	0.3	0.104	1
Man2c1os	0.0481503	0.18128	0.2	0.055	1
Gfpt1	0.0481503	0.180077	0.2	0.055	1
Trim37	0.0481503	0.180077	0.2	0.055	1
Rps11	0.0483917	0.244798	0.5	0.221	1
Ndufs5	0.0486428	0.242068	0.4	0.161	1
Slfn2	0.0487103	0.176471	0.2	0.055	1
5330438D12Rik	0.0489816	-0.62573	0.2	0.487	1
Entpd7	0.0490893	0.237768	0.1	0.018	1
Plp1	0.0496176	-0.620805	0.4	0.618	1
Desi1	0.0503438	0.183691	0.2	0.056	1
Sh3kbp1	0.0504077	0.29089	0.6	0.299	1
Dop1b	0.0506176	0.293149	0.2	0.058	1
Mgat4b	0.0509222	0.18128	0.2	0.056	1
Akr1b10	0.0512132	0.177672	0.2	0.056	1
Pbrm1	0.0513712	0.316068	0.3	0.111	1
Pnisr	0.0514069	0.25003	0.6	0.285	1
Nme7	0.0514836	0.234551	0.4	0.162	1
Cux1	0.0518944	0.493948	0.6	0.354	1
Syk	0.0526495	0.218248	0.3	0.106	1
Ski	0.0526719	0.40277	0.4	0.173	1
Arsb	0.0532467	0.445761	0.5	0.259	1
Lamtor5	0.0537675	0.180077	0.2	0.057	1
Adora1	0.0540487	0.112237	0.1	0.018	1
Tnr	0.0540487	0.112237	0.1	0.018	1
Pogk	0.0540487	0.112237	0.1	0.018	1
Ntmt1	0.0540487	0.112237	0.1	0.018	1
Ccndbp1	0.0540487	0.112237	0.1	0.018	1
Epb41l1	0.0540487	0.112237	0.1	0.018	1
Dbf4	0.0540487	0.112237	0.1	0.018	1
Mvp	0.0540487	0.112237	0.1	0.018	1
Paox	0.0540487	0.112237	0.1	0.018	1
Deaf1	0.0540487	0.112237	0.1	0.018	1
Dhx38	0.0540487	0.112237	0.1	0.018	1
Pcbp4	0.0540487	0.112237	0.1	0.018	1
Acadvl	0.0540487	0.112237	0.1	0.018	1
Acsf2	0.0540487	0.112237	0.1	0.018	1
Phf2	0.0540487	0.112237	0.1	0.018	1
Adsl	0.0540487	0.112237	0.1	0.018	1
Asb8	0.0540487	0.112237	0.1	0.018	1
Zfp597	0.0540487	0.112237	0.1	0.018	1
Grik1	0.0540487	0.112237	0.1	0.018	1
Sptbn2	0.0540487	0.112237	0.1	0.018	1
Hhex	0.0540487	0.112237	0.1	0.018	1
Gmeb1	0.0540882	0.28955	0.2	0.059	1
Rgs19	0.0543093	0.110985	0.1	0.018	1
Glmp	0.0543093	0.110985	0.1	0.018	1
Smim12	0.0543093	0.110985	0.1	0.018	1
Bbs2	0.0543093	0.110985	0.1	0.018	1
Tspan15	0.0543093	0.110985	0.1	0.018	1
Mipol1	0.0543093	0.110985	0.1	0.018	1
Lonp1	0.0543093	0.110985	0.1	0.018	1
Asrgl1	0.0543093	0.110985	0.1	0.018	1
Nrros	0.0543368	0.23241	0.4	0.163	1
Itga4	0.0545707	0.108485	0.1	0.018	1
Cct4	0.054679	0.176471	0.2	0.057	1
Slc24a3	0.0548882	0.238841	0.4	0.165	1
Fam214a	0.0549853	0.172875	0.2	0.057	1
Plxdc1	0.0551968	0.222817	0.3	0.108	1
Cplane1	0.0556013	0.174073	0.2	0.057	1
Zeb2os	0.0560148	0.211422	0.3	0.107	1
Sh3bgrl3	0.0563368	0.319472	0.3	0.115	1
Gars	0.056685	0.180077	0.2	0.057	1
Cd180	0.0567609	-0.423298	0	0.27	1
Vsnl1	0.0569707	0.211422	0.3	0.108	1
Rprd1a	0.0569993	0.180077	0.2	0.057	1
Rbm5	0.0570011	0.230273	0.4	0.164	1
Pepd	0.0573148	0.178874	0.2	0.057	1
Sh3pxd2a	0.0573421	0.321746	0.3	0.116	1
Herc1	0.0574268	0.242068	0.4	0.167	1
Gap43	0.0576315	0.176471	0.2	0.057	1
Otud5	0.0576315	0.176471	0.2	0.057	1
Cln3	0.0579495	0.175272	0.2	0.057	1
Lsamp	0.0589014	0.203498	0.3	0.107	1
Nf1	0.05997	-0.408971	0	0.265	1
Efcab14	0.0599992	0.180077	0.2	0.058	1
Ap2m1	0.0603264	0.178874	0.2	0.058	1
Tm2d3	0.0606549	0.177672	0.2	0.058	1
Lrrc4c	0.0606549	0.176471	0.2	0.058	1
Gm12185	0.0606549	0.176471	0.2	0.058	1
Denr	0.0611104	0.485257	0.2	0.064	1
Tom1l2	0.0613157	0.175272	0.2	0.058	1
Rab27a	0.0613157	0.174073	0.2	0.058	1
Ube2e3	0.0616479	0.174073	0.2	0.058	1
Rnpepl1	0.0624948	0.110985	0.1	0.019	1
Bok	0.0624948	0.110985	0.1	0.019	1
Rapgef4	0.0624948	0.110985	0.1	0.019	1
Gid8	0.0624948	0.110985	0.1	0.019	1
Necab1	0.0624948	0.110985	0.1	0.019	1
Tesk1	0.0624948	0.110985	0.1	0.019	1
Paxip1	0.0624948	0.110985	0.1	0.019	1
Aasdh	0.0624948	0.110985	0.1	0.019	1
Slc37a3	0.0624948	0.110985	0.1	0.019	1
Fam136a	0.0624948	0.110985	0.1	0.019	1
Kmt5c	0.0624948	0.110985	0.1	0.019	1
Cracr2b	0.0624948	0.110985	0.1	0.019	1
Orc6	0.0624948	0.110985	0.1	0.019	1
Tipin	0.0624948	0.110985	0.1	0.019	1
Ginm1	0.0624948	0.110985	0.1	0.019	1
Dhx33	0.0624948	0.110985	0.1	0.019	1
Slitrk1	0.0624948	0.110985	0.1	0.019	1
Csf2rb2	0.0624948	0.110985	0.1	0.019	1
Rrn3	0.0624948	0.110985	0.1	0.019	1
Cep19	0.0624948	0.110985	0.1	0.019	1
Gm6712	0.0624948	0.110985	0.1	0.019	1
Tmem109	0.0624948	0.110985	0.1	0.019	1
Mitf	0.0626088	-0.601736	0.3	0.578	1
Ndufb9	0.0626977	0.237768	0.4	0.17	1
Ss18l1	0.0627822	0.109734	0.1	0.019	1
Hdhd5	0.0627822	0.109734	0.1	0.019	1
Unc13a	0.0627822	0.109734	0.1	0.019	1
Nprl3	0.0627822	0.108485	0.1	0.019	1
0610010K14Rik	0.0627822	0.109734	0.1	0.019	1
Dusp22	0.0627822	0.109734	0.1	0.019	1
Isoc1	0.0627822	0.109734	0.1	0.019	1
Tma7	0.0628642	0.212557	0.3	0.11	1
Trip4	0.0629899	0.166901	0.2	0.058	1
Capn10	0.0630705	0.108485	0.1	0.019	1
Gm27008	0.0630705	0.108485	0.1	0.019	1
Fam53a	0.0630705	0.108485	0.1	0.019	1
Dipk2a	0.0630705	0.108485	0.1	0.019	1
Adamts6	0.0630705	0.108485	0.1	0.019	1
Sostdc1	0.0630705	0.107236	0.1	0.019	1
Ppp2r5c	0.0630739	0.217108	0.3	0.111	1
Atp6v1d	0.0632509	0.211422	0.3	0.11	1
Enox1	0.0633596	0.107236	0.1	0.019	1
Prrc1	0.0634077	0.178874	0.2	0.059	1
Araf	0.0634077	0.178874	0.2	0.059	1
Eif4h	0.0634616	0.218248	0.3	0.111	1
Eif3k	0.0637479	0.177672	0.2	0.059	1
Tmem65	0.0637479	0.177672	0.2	0.059	1
Rtcb	0.0637479	0.176471	0.2	0.059	1
Rb1cc1	0.0637913	0.308157	0.3	0.117	1
Ddhd1	0.0639198	0.479544	0.3	0.125	1
E330020D12Rik	0.0639661	0.393114	0.3	0.125	1
Igsf8	0.0640895	0.176471	0.2	0.059	1
Gm39469	0.0640895	0.176471	0.2	0.059	1
Ap1s2	0.0640895	0.176471	0.2	0.059	1
Aebp2	0.0640895	0.175272	0.2	0.059	1
Rars2	0.0647737	0.281187	0.2	0.062	1
Cyth3	0.0647764	0.174073	0.2	0.059	1
Tns3	0.0649841	0.377171	0.6	0.332	1
Anapc5	0.0651218	0.172875	0.2	0.059	1
Wbp1l	0.066557	0.178874	0.2	0.06	1
A630001G21Rik	0.0668198	0.30703	0.3	0.118	1
Cyhr1	0.0672625	0.176471	0.2	0.06	1
Lims1	0.0676053	-0.39256	0	0.254	1
Cep170	0.0676419	0.210287	0.3	0.112	1
Inpp4b	0.0676848	-0.560974	0.2	0.466	1
Cdipt	0.0679731	0.174073	0.2	0.06	1
Rad50	0.0679731	0.174073	0.2	0.06	1
Ddx58	0.0679731	0.172875	0.2	0.06	1
Dnajc15	0.0683304	0.171678	0.2	0.06	1
Zcchc17	0.0690487	0.170483	0.2	0.06	1
Gprasp1	0.0703025	0.282379	0.2	0.064	1
Utp14a	0.0705022	0.175272	0.2	0.061	1
Atp5b	0.0705695	0.23241	0.4	0.174	1
Ilrun	0.0708687	0.175272	0.2	0.061	1
Ifi211	0.0714121	0.109734	0.1	0.019	1
Gtf3c4	0.0714121	0.109734	0.1	0.019	1
Hypk	0.0714121	0.109734	0.1	0.019	1
Plcg1	0.0714121	0.109734	0.1	0.019	1
BC028528	0.0714121	0.109734	0.1	0.019	1
Taf13	0.0714121	0.109734	0.1	0.019	1
Sh2b3	0.0714121	0.109734	0.1	0.019	1
Ift81	0.0714121	0.109734	0.1	0.019	1
Zfp60	0.0714121	0.109734	0.1	0.019	1
Prr12	0.0714121	0.109734	0.1	0.019	1
Apba2	0.0714121	0.109734	0.1	0.019	1
Sh3rf1	0.0714121	0.109734	0.1	0.019	1
Amotl1	0.0714121	0.109734	0.1	0.019	1
Ift46	0.0714121	0.109734	0.1	0.019	1
Inca1	0.0714121	0.109734	0.1	0.019	1
Wars	0.0714121	0.109734	0.1	0.019	1
Il31ra	0.0714121	0.109734	0.1	0.019	1
Riox2	0.0714121	0.109734	0.1	0.019	1
Gm15965	0.0714121	0.109734	0.1	0.019	1
Rbm14	0.0714121	0.109734	0.1	0.019	1
Tspyl2	0.0714121	0.109734	0.1	0.019	1
Ndst2	0.0716057	0.171678	0.2	0.061	1
Prickle2	0.071726	0.107236	0.1	0.019	1
Clk3	0.071726	0.108485	0.1	0.019	1
Gm19605	0.071726	0.108485	0.1	0.019	1
Slc35d2	0.071726	0.107236	0.1	0.019	1
Ang	0.071726	0.108485	0.1	0.019	1
Lrp10	0.071726	0.108485	0.1	0.019	1
Selenoo	0.071726	0.108485	0.1	0.019	1
2310009A05Rik	0.0720408	0.107236	0.1	0.019	1
Ift122	0.0720408	0.105989	0.1	0.019	1
Tent4b	0.0727211	0.168094	0.2	0.061	1
Tmem245	0.073232	0.206888	0.3	0.115	1
Bmpr2	0.0732406	0.22388	0.4	0.175	1
Rmdn3	0.0733161	0.234016	0.1	0.02	1
Mks1	0.0733161	0.234016	0.1	0.02	1
Ddx5	0.0733964	0.388411	0.8	0.59	1
3830406C13Rik	0.0741856	0.175272	0.2	0.062	1
Mrps21	0.0745653	0.174073	0.2	0.062	1
Rnmt	0.0745653	0.172875	0.2	0.062	1
C1qa	0.0746086	0.285123	0.7	0.43	1
Scd2	0.0746506	-0.373011	0	0.244	1
Rnf144b	0.0749464	0.172875	0.2	0.062	1
Eefsec	0.0753287	0.171678	0.2	0.062	1
Arcn1	0.0757124	0.169288	0.2	0.062	1
Uqcrq	0.0758506	0.203498	0.3	0.115	1
Ophn1	0.0764336	-0.399892	0.2	0.522	1
Braf	0.0775179	0.210287	0.3	0.117	1
Pds5a	0.0775326	0.299168	0.3	0.123	1
Cradd	0.0775326	0.299168	0.3	0.123	1
Ctsl	0.0779422	-0.353194	0	0.239	1
Gm26740	0.0780895	-0.361153	0	0.239	1
Ppp2r2a	0.0781143	0.212557	0.3	0.117	1
Nrgn	0.0781832	0.33182	0.5	0.271	1
Cmss1	0.0793014	0.360374	0.8	0.616	1
Ralgapb	0.0795377	0.169288	0.2	0.063	1
Man2a1	0.0795377	0.169288	0.2	0.063	1
Slc23a2	0.0799828	0.302532	0.3	0.125	1
Spcs2	0.0802457	0.197864	0.3	0.117	1
Wnk1	0.0803327	0.570682	0.6	0.378	1
Col27a1	0.0803356	0.166901	0.2	0.063	1
Htr2b	0.0807595	0.108485	0.1	0.02	1
Usp20	0.0807595	0.108485	0.1	0.02	1
Pdhx	0.0807595	0.108485	0.1	0.02	1
Pced1a	0.0807595	0.108485	0.1	0.02	1
Ndufaf5	0.0807595	0.108485	0.1	0.02	1
Prkci	0.0807595	0.108485	0.1	0.02	1
Strip1	0.0807595	0.108485	0.1	0.02	1
Cnn3	0.0807595	0.108485	0.1	0.02	1
Nbn	0.0807595	0.108485	0.1	0.02	1
Stoml2	0.0807595	0.108485	0.1	0.02	1
Rhbdd2	0.0807595	0.108485	0.1	0.02	1
Atn1	0.0807595	0.108485	0.1	0.02	1
Tcta	0.0807595	0.108485	0.1	0.02	1
Nr2c1	0.0807595	0.108485	0.1	0.02	1
Atp1b2	0.0807595	0.108485	0.1	0.02	1
Thoc3	0.0807595	0.108485	0.1	0.02	1
Washc5	0.0807595	0.108485	0.1	0.02	1
Prdm15	0.0807595	0.108485	0.1	0.02	1
Grk5	0.0807595	0.108485	0.1	0.02	1
Bbs5	0.0810994	0.105989	0.1	0.02	1
Pdrg1	0.0810994	0.107236	0.1	0.02	1
Creb5	0.0810994	0.105989	0.1	0.02	1
Ccdc124	0.0810994	0.107236	0.1	0.02	1
Fam13c	0.0810994	0.107236	0.1	0.02	1
Mcm3ap	0.0810994	0.107236	0.1	0.02	1
Krt10	0.0810994	0.105989	0.1	0.02	1
Kif3c	0.0810994	0.107236	0.1	0.02	1
Nek4	0.0810994	0.107236	0.1	0.02	1
Nufip1	0.0810994	0.107236	0.1	0.02	1
9130401M01Rik	0.0810994	0.107236	0.1	0.02	1
Snx1	0.0811389	0.164519	0.2	0.063	1
Camk2a	0.0814131	0.174073	0.2	0.064	1
Luzp2	0.0814403	0.105989	0.1	0.02	1
Mllt6	0.0814403	0.105989	0.1	0.02	1
Pex6	0.0814403	0.105989	0.1	0.02	1
Ddx43	0.081782	0.104742	0.1	0.02	1
Ccdc173	0.0817821	0.10101	0.1	0.02	1
Tsc1	0.0818179	0.171678	0.2	0.064	1
Fam171b	0.0818179	0.172875	0.2	0.064	1
Ppm1d	0.0821472	0.232767	0.1	0.021	1
Pola1	0.0824849	0.231519	0.1	0.021	1
G3bp1	0.0826315	0.170483	0.2	0.064	1
mt-Co3	0.0827915	-0.331075	0	0.233	1
Secisbp2	0.0830403	0.165709	0.2	0.064	1
Mylip	0.0835164	0.403941	0.5	0.277	1
Ubn2	0.0840016	-0.361153	0	0.232	1
Copb1	0.0842467	0.277617	0.2	0.067	1
Mfsd4a	0.0842751	0.16214	0.2	0.064	1
Maged1	0.0861831	0.170483	0.2	0.064	1
Trir	0.0864547	0.279996	0.2	0.068	1
Mt1	0.0864683	0.294695	0.3	0.126	1
Blnk	0.0866784	0.248415	0.6	0.324	1
Mroh1	0.0870259	0.166901	0.2	0.064	1
Lipa	0.0874494	0.164519	0.2	0.064	1
Ctss	0.0877268	0.295871	0.7	0.401	1
2210016L21Rik	0.0878742	0.164519	0.2	0.064	1
Gabarapl1	0.0878742	0.164519	0.2	0.064	1
Rufy3	0.0887837	0.194495	0.3	0.119	1
Eif3a	0.0889029	0.200115	0.3	0.12	1
mt-Co1	0.0894329	-0.310669	0	0.225	1
Tomm22	0.0902266	0.169288	0.2	0.065	1
Eif4b	0.0902266	0.168094	0.2	0.065	1
Safb	0.0902266	0.168094	0.2	0.065	1
Atg9a	0.0904972	0.107236	0.1	0.021	1
Inka2	0.0904972	0.107236	0.1	0.021	1
Mrpl50	0.0904972	0.107236	0.1	0.021	1
Pomgnt1	0.0904972	0.107236	0.1	0.021	1
Gm15787	0.0904972	0.107236	0.1	0.021	1
Usp30	0.0904972	0.107236	0.1	0.021	1
Gmfg	0.0904972	0.107236	0.1	0.021	1
Vrk3	0.0904972	0.107236	0.1	0.021	1
Cars	0.0904972	0.107236	0.1	0.021	1
Snupn	0.0904972	0.107236	0.1	0.021	1
Sirt1	0.0904972	0.107236	0.1	0.021	1
Dapk3	0.0904972	0.107236	0.1	0.021	1
Cep83os	0.0904972	0.107236	0.1	0.021	1
Mrpl22	0.0904972	0.107236	0.1	0.021	1
Plekhm1	0.0904972	0.107236	0.1	0.021	1
Eif3l	0.0904972	0.107236	0.1	0.021	1
Atg101	0.0904972	0.107236	0.1	0.021	1
Zfp263	0.0904972	0.107236	0.1	0.021	1
Hps1	0.0904972	0.107236	0.1	0.021	1
Apool	0.0904972	0.107236	0.1	0.021	1
Phf20	0.0905025	0.203498	0.3	0.121	1
Stmn1	0.090828	-0.341171	0	0.224	1
Arl5b	0.0908626	0.105989	0.1	0.021	1
Dipk1b	0.0908626	0.105989	0.1	0.021	1
Kcnb1	0.0908626	0.105989	0.1	0.021	1
Paqr7	0.0908626	0.105989	0.1	0.021	1
Mtrf1l	0.0908626	0.105989	0.1	0.021	1
Arhgef25	0.0908626	0.105989	0.1	0.021	1
Patz1	0.0908626	0.105989	0.1	0.021	1
Myo1g	0.0908626	0.105989	0.1	0.021	1
Txndc5	0.0908626	0.105989	0.1	0.021	1
Gpatch11	0.0908626	0.105989	0.1	0.021	1
Zfpl1	0.0908626	0.105989	0.1	0.021	1
Ubb	0.0908628	-0.34029	0.3	0.593	1
Crls1	0.0912289	0.104742	0.1	0.021	1
Gclm	0.0912289	0.104742	0.1	0.021	1
Cttn	0.0912289	0.104742	0.1	0.021	1
Ap1m1	0.0912289	0.104742	0.1	0.021	1
Limd1	0.0912289	0.104742	0.1	0.021	1
Ofd1	0.0912289	0.104742	0.1	0.021	1
Kdm3b	0.0914451	0.396465	0.3	0.13	1
Smim4	0.0915326	0.164519	0.2	0.065	1
Cops9	0.0915327	0.163329	0.2	0.065	1
Scaf4	0.0915327	0.163329	0.2	0.065	1
Tmem212	0.0915961	0.103497	0.1	0.021	1
Mgat4a	0.0917949	0.458982	0.4	0.196	1
Samsn1	0.0922036	0.27841	0.4	0.193	1
Rpl28	0.0930223	0.290829	0.4	0.197	1
Nkain2	0.0932935	0.159765	0.2	0.065	1
Rmnd1	0.093463	0.170483	0.2	0.066	1
Dyrk1a	0.0934789	0.289122	0.3	0.129	1
Trim12c	0.0936819	0.278806	0.2	0.07	1
Rab5b	0.0941168	0.277617	0.2	0.07	1
Sptan1	0.0943531	0.168094	0.2	0.066	1
Map3k7	0.0943531	0.168094	0.2	0.066	1
Stx18	0.0943531	0.168094	0.2	0.066	1
Ppm1b	0.0943531	0.168094	0.2	0.066	1
Rab12	0.0947667	0.275242	0.2	0.07	1
Rnf14	0.0948003	0.164519	0.2	0.066	1
Tuba4a	0.0952488	0.165709	0.2	0.066	1
Gon4l	0.0957906	0.197864	0.3	0.123	1
Ndel1	0.0966029	0.16214	0.2	0.066	1
Slfn5	0.0975127	0.158579	0.2	0.066	1
Tut7	0.0990251	0.19674	0.3	0.124	1
Dpm1	0.0996156	0.202369	0.3	0.125	1
Parp14	0.0996787	0.194415	0.4	0.185	1
Rpl7	0.0997909	-0.308612	0	0.215	1
Uqcrb	0.100101	0.289122	0.3	0.132	1
Sord	0.100587	0.105989	0.1	0.022	1
Tmem268	0.100587	0.105989	0.1	0.022	1
Mrto4	0.100587	0.105989	0.1	0.022	1
Ssh1	0.100587	0.105989	0.1	0.022	1
Fmc1	0.100587	0.105989	0.1	0.022	1
Cpt1c	0.100587	0.105989	0.1	0.022	1
C2cd2l	0.100587	0.105989	0.1	0.022	1
1110059G10Rik	0.100587	0.105989	0.1	0.022	1
Gm12216	0.100587	0.105989	0.1	0.022	1
Arhgap23	0.100587	0.105989	0.1	0.022	1
Pdlim7	0.100587	0.105989	0.1	0.022	1
Rit2	0.100587	0.105989	0.1	0.022	1
Reep2	0.100587	0.105989	0.1	0.022	1
Pitpnm1	0.100587	0.105989	0.1	0.022	1
Prps2	0.100587	0.105989	0.1	0.022	1
Ppp3r1	0.100635	0.193374	0.3	0.124	1
Atp6v1a	0.100777	0.28468	0.3	0.131	1
Spint1	0.100977	0.104742	0.1	0.022	1
6430590A07Rik	0.100977	0.103497	0.1	0.022	1
Otud6b	0.100977	0.104742	0.1	0.022	1
Oscp1	0.100977	0.104742	0.1	0.022	1
Zbtb17	0.100977	0.104742	0.1	0.022	1
Gabra4	0.100977	0.104742	0.1	0.022	1
Tsen2	0.100977	0.104742	0.1	0.022	1
Zbtb2	0.100977	0.104742	0.1	0.022	1
Mfsd12	0.100977	0.104742	0.1	0.022	1
Hs1bp3	0.100977	0.103497	0.1	0.022	1
Nol8	0.100977	0.104742	0.1	0.022	1
Mark4	0.101368	0.103497	0.1	0.022	1
Slc4a3	0.101503	0.227784	0.1	0.023	1
Gm4951	0.101558	0.178874	0.3	0.122	1
Dnajc13	0.10169	0.290235	0.3	0.133	1
Gpm6a	0.101696	-0.314773	0	0.213	1
Traf3	0.102263	0.186663	0.3	0.124	1
Dennd4c	0.102849	0.165709	0.2	0.068	1
Siglech	0.103134	-0.34519	0	0.212	1
St7l	0.103322	0.164519	0.2	0.068	1
Pon2	0.103322	0.164519	0.2	0.068	1
Eif3c	0.103416	0.193374	0.3	0.125	1
Stard9	0.103864	0.346997	0.4	0.214	1
4932438A13Rik	0.104011	0.197864	0.3	0.125	1
Rfx7	0.104751	0.160952	0.2	0.068	1
Parp8	0.105678	-0.329048	0	0.209	1
Nfatc2	0.106245	0.166901	0.2	0.069	1
Stim2	0.106247	0.272871	0.2	0.072	1
Car2	0.106434	-0.316821	0	0.208	1
Arhgap31	0.106503	0.272533	0.3	0.132	1
Cask	0.106708	-0.329048	0	0.208	1
Srsf5	0.106794	0.287714	0.4	0.204	1
Nsf	0.107651	0.365349	0.4	0.202	1
Gab2	0.107734	-0.473203	0.3	0.548	1
Magi1	0.107993	-0.413067	0.1	0.336	1
E130102H24Rik	0.108189	0.160952	0.2	0.069	1
Lst1	0.108189	0.160952	0.2	0.069	1
Ncald	0.108679	0.160952	0.2	0.069	1
Rps13	0.108914	0.349024	0.4	0.218	1
Rictor	0.109169	0.159765	0.2	0.069	1
Sbno1	0.109664	0.18778	0.3	0.126	1
Mal	0.110474	-0.324984	0	0.205	1
Cox17	0.110651	0.152664	0.2	0.069	1
Xist	0.110991	-0.574731	0	0.206	1
Entpd6	0.110993	0.104742	0.1	0.023	1
Polr3c	0.110993	0.104742	0.1	0.023	1
Lyrm2	0.110993	0.104742	0.1	0.023	1
Slc25a40	0.110993	0.104742	0.1	0.023	1
Fastk	0.110993	0.104742	0.1	0.023	1
Lmbr1	0.110993	0.104742	0.1	0.023	1
Psph	0.110993	0.104742	0.1	0.023	1
Ncln	0.110993	0.104742	0.1	0.023	1
Recql5	0.110993	0.104742	0.1	0.023	1
Sdf2l1	0.110993	0.104742	0.1	0.023	1
Zdhhc8	0.110993	0.104742	0.1	0.023	1
Snrpc	0.110993	0.104742	0.1	0.023	1
Dtna	0.110993	0.104742	0.1	0.023	1
Pantr1	0.111408	0.103497	0.1	0.023	1
Med19	0.111408	0.103497	0.1	0.023	1
Arfip2	0.111408	0.103497	0.1	0.023	1
4831440D22Rik	0.111408	0.103497	0.1	0.023	1
Zdhhc1	0.111408	0.103497	0.1	0.023	1
Zfp729a	0.111408	0.103497	0.1	0.023	1
Ehbp1l1	0.111408	0.102253	0.1	0.023	1
Pik3c2a	0.111657	0.163329	0.2	0.07	1
Psmc5	0.111657	0.163329	0.2	0.07	1
Atg16l1	0.111713	0.266961	0.2	0.073	1
Ktn1	0.11181	0.370489	0.4	0.207	1
Rbl1	0.111823	0.102253	0.1	0.023	1
4921511C10Rik	0.111823	0.102253	0.1	0.023	1
Galnt17	0.111823	0.102253	0.1	0.023	1
Cdc14b	0.111823	0.102253	0.1	0.023	1
Mri1	0.112055	0.224057	0.1	0.024	1
Pdgfb	0.112156	0.16214	0.2	0.07	1
Nod1	0.112239	0.10101	0.1	0.023	1
Erlin1	0.112239	0.10101	0.1	0.023	1
Oxct1	0.112835	0.289973	0.5	0.285	1
Secisbp2l	0.11316	0.159765	0.2	0.07	1
Lgals9	0.113219	0.380893	0.3	0.137	1
Acaca	0.113426	-0.334111	0	0.202	1
Gigyf2	0.11433	0.188897	0.3	0.128	1
Nr6a1	0.114457	0.48288	0.4	0.218	1
Park7	0.11492	0.18778	0.3	0.128	1
Lgals8	0.115087	0.268141	0.2	0.074	1
Prr5l	0.115185	0.151484	0.2	0.07	1
Frmd4b	0.115544	0.311166	0.7	0.46	1
St6gal1	0.116093	0.267118	0.4	0.202	1
Usp48	0.117201	0.159765	0.2	0.071	1
Stxbp3	0.117717	0.157394	0.2	0.071	1
Zdhhc17	0.117717	0.15621	0.2	0.071	1
Rrbp1	0.11777	0.248326	0.7	0.448	1
Ddx39b	0.118466	0.192253	0.3	0.13	1
Pik3r5	0.118487	0.269322	0.2	0.075	1
Atp5j2	0.118492	0.182207	0.3	0.129	1
Ndufa4	0.118686	0.181762	0.5	0.256	1
Ccdc191	0.119751	0.265782	0.2	0.075	1
2610203C22Rik	0.119793	0.151484	0.2	0.071	1
Pwwp2a	0.120185	-0.305522	0	0.196	1
Hmgb1	0.120243	0.276938	0.3	0.138	1
Tmem167	0.120765	0.160952	0.2	0.072	1
Clec4a3	0.120776	0.22654	0.1	0.025	1
Gnaq	0.120784	0.191755	0.7	0.394	1
Ankrd13c	0.12129	0.159765	0.2	0.072	1
Tbc1d12	0.12129	0.159765	0.2	0.072	1
Rlim	0.12129	0.159765	0.2	0.072	1
Rbbp5	0.121682	0.103497	0.1	0.024	1
Hnmt	0.121682	0.103497	0.1	0.024	1
Mfap1a	0.121682	0.103497	0.1	0.024	1
Ciao1	0.121682	0.103497	0.1	0.024	1
Ttpal	0.121682	0.103497	0.1	0.024	1
Bbs7	0.121682	0.103497	0.1	0.024	1
Prcc	0.121682	0.103497	0.1	0.024	1
Kcna2	0.121682	0.103497	0.1	0.024	1
Yrdc	0.121682	0.103497	0.1	0.024	1
Gm33370	0.121682	0.103497	0.1	0.024	1
Zfp932	0.121682	0.103497	0.1	0.024	1
Mtif3	0.121682	0.103497	0.1	0.024	1
Mak16	0.121682	0.103497	0.1	0.024	1
Sorbs2	0.121682	0.103497	0.1	0.024	1
Dock3	0.121682	0.103497	0.1	0.024	1
Tpgs1	0.121682	0.103497	0.1	0.024	1
Psmg4	0.121682	0.103497	0.1	0.024	1
Actr8	0.121682	0.103497	0.1	0.024	1
Tafa5	0.121682	0.103497	0.1	0.024	1
Vps26c	0.121682	0.103497	0.1	0.024	1
Ccdc167	0.121682	0.103497	0.1	0.024	1
Slc39a7	0.121682	0.103497	0.1	0.024	1
Pcgf6	0.121682	0.103497	0.1	0.024	1
Kcnk13	0.122061	-0.288927	0	0.194	1
Prim2	0.12212	0.102253	0.1	0.024	1
Fastkd2	0.12212	0.102253	0.1	0.024	1
Ssrp1	0.12212	0.102253	0.1	0.024	1
Oser1	0.12212	0.102253	0.1	0.024	1
Pfdn4	0.12212	0.102253	0.1	0.024	1
Tsacc	0.12212	0.102253	0.1	0.024	1
Cnr2	0.12212	0.102253	0.1	0.024	1
Gm36198	0.12212	0.102253	0.1	0.024	1
Rasl10a	0.12212	0.102253	0.1	0.024	1
Phb	0.12212	0.10101	0.1	0.024	1
Msh3	0.12212	0.10101	0.1	0.024	1
4930565N06Rik	0.12212	0.102253	0.1	0.024	1
Socs5	0.12212	0.10101	0.1	0.024	1
Cdh2	0.12212	0.102253	0.1	0.024	1
Kcnj9	0.122558	0.10101	0.1	0.024	1
Setd1b	0.122558	0.10101	0.1	0.024	1
Slc38a7	0.122558	0.10101	0.1	0.024	1
3300002A11Rik	0.122558	0.10101	0.1	0.024	1
Wdr53	0.122558	0.10101	0.1	0.024	1
Nckap1l	0.122931	-0.283702	0	0.193	1
Ttc14	0.123052	-0.285794	0	0.193	1
Calm3	0.123081	-0.285794	0	0.193	1
Txndc16	0.1232	0.266961	0.2	0.076	1
Spcs1	0.123407	0.150305	0.2	0.072	1
Ankrd12	0.123735	0.493806	0.4	0.229	1
Gsdme	0.12394	0.146773	0.2	0.072	1
Rpl18	0.12417	-0.292053	0	0.193	1
Prr14l	0.125758	0.184433	0.3	0.132	1
Atp6v0c	0.125815	0.201411	0.8	0.493	1
Prrc2c	0.125899	0.186106	0.4	0.196	1
Pcf11	0.125965	0.158579	0.2	0.072	1
Srsf2	0.127019	0.182207	0.3	0.132	1
P3h2	0.127418	-0.297248	0	0.19	1
Trip11	0.12758	0.188897	0.3	0.133	1
Frrs1l	0.12759	0.153845	0.2	0.072	1
Eif3h	0.128134	0.152664	0.2	0.072	1
Papola	0.128268	-0.275302	0	0.189	1
Rpl32	0.128269	-0.279508	0	0.189	1
Arhgap15	0.128348	-0.359167	0	0.19	1
Gm2245	0.128516	0.368774	0.6	0.396	1
Ankhd1	0.128536	-0.295173	0	0.189	1
Prpf4b	0.128745	0.237768	0.5	0.279	1
Ghitm	0.129061	0.160952	0.2	0.073	1
Atp5mpl	0.129227	0.149127	0.2	0.072	1
Pcm1	0.129272	-0.271084	0	0.188	1
Phf3	0.130047	0.186663	0.3	0.133	1
Ube4a	0.130711	0.157394	0.2	0.073	1
Vps35	0.130711	0.152664	0.2	0.073	1
Kdelr1	0.130919	0.225298	0.1	0.026	1
Med14	0.131263	0.153845	0.2	0.073	1
Phkb	0.131336	0.18332	0.3	0.133	1
Ifi30	0.131367	0.224057	0.1	0.026	1
Ube2k	0.131708	-0.281607	0	0.186	1
Pank2	0.131817	0.153845	0.2	0.073	1
Stk10	0.132373	0.152664	0.2	0.073	1
Tbc1d13	0.132622	0.102253	0.1	0.025	1
Prkra	0.132622	0.102253	0.1	0.025	1
Rab35	0.132622	0.102253	0.1	0.025	1
Ngrn	0.132622	0.102253	0.1	0.025	1
Rnf141	0.132622	0.102253	0.1	0.025	1
Lsm1	0.132622	0.102253	0.1	0.025	1
Ash2l	0.132622	0.102253	0.1	0.025	1
Adgrg1	0.132622	0.102253	0.1	0.025	1
Cdh11	0.132622	0.102253	0.1	0.025	1
Stoml1	0.132622	0.102253	0.1	0.025	1
Tvp23b	0.132622	0.102253	0.1	0.025	1
Ctns	0.132622	0.102253	0.1	0.025	1
Ptrhd1	0.132622	0.102253	0.1	0.025	1
Gga1	0.132622	0.102253	0.1	0.025	1
Eaf2	0.132622	0.102253	0.1	0.025	1
Macrod1	0.132622	0.102253	0.1	0.025	1
Lcor	0.132859	-0.284748	0	0.186	1
Huwe1	0.132998	-0.287884	0	0.186	1
Med22	0.133082	0.10101	0.1	0.025	1
Erc1	0.133082	0.10101	0.1	0.025	1
Tmem126b	0.133082	0.10101	0.1	0.025	1
Gm4890	0.133082	0.10101	0.1	0.025	1
Cep57	0.133082	0.10101	0.1	0.025	1
Spp1	0.133107	-0.295173	0	0.186	1
Arhgap32	0.133164	0.219104	0.1	0.026	1
P4ha1	0.134074	-0.284748	0	0.185	1
Atp6v1f	0.134935	0.264856	0.3	0.142	1
Gm26917	0.135106	0.194415	0.4	0.201	1
Stat1	0.135422	-0.292053	0	0.184	1
Fgf13	0.135896	0.178874	0.6	0.355	1
Hnrnph1	0.136186	-0.272139	0	0.183	1
Slc6a6	0.136379	0.275836	0.3	0.144	1
Tlk1	0.137136	0.179984	0.3	0.134	1
Ep300	0.137136	0.178874	0.3	0.134	1
AU040320	0.137225	0.151484	0.2	0.074	1
Uqcc2	0.137225	0.151484	0.2	0.074	1
Mt3	0.137621	-0.285794	0	0.182	1
Mrps33	0.138366	0.149127	0.2	0.074	1
Ube2v2	0.138366	0.149127	0.2	0.074	1
Ube2d2a	0.138663	0.16342	0.3	0.133	1
Vsir	0.138885	0.185548	0.3	0.136	1
Sltm	0.139529	-0.264733	0	0.18	1
Bin2	0.139737	-0.26897	0	0.18	1
Cwf19l2	0.140484	0.26595	0.3	0.144	1
Nrn1	0.140567	0.26225	0.2	0.08	1
Ms4a6b	0.141238	0.224057	0.1	0.027	1
Dtx4	0.142143	0.151484	0.2	0.075	1
Rnf115	0.142143	0.150305	0.2	0.075	1
Napg	0.142143	0.150305	0.2	0.075	1
Rpl18a	0.142222	-0.282655	0	0.178	1
Cdh23	0.142364	0.333886	0.4	0.215	1
Ewsr1	0.143193	-0.264733	0	0.178	1
Zzef1	0.143309	0.149127	0.2	0.075	1
Zbtb18	0.143309	0.146773	0.2	0.075	1
Golga4	0.143598	0.263427	0.2	0.08	1
Fnbp1	0.143769	0.179905	0.4	0.202	1
Nmi	0.143783	0.10101	0.1	0.026	1
Lingo2	0.143783	0.10101	0.1	0.026	1
5730480H06Rik	0.143783	0.10101	0.1	0.026	1
Spty2d1	0.143783	0.10101	0.1	0.026	1
Rpf2	0.143783	0.10101	0.1	0.026	1
Abhd17a	0.143783	0.10101	0.1	0.026	1
Socs7	0.143783	0.10101	0.1	0.026	1
Gm29361	0.143783	0.10101	0.1	0.026	1
Gm42477	0.143783	0.10101	0.1	0.026	1
Rps6kb2	0.143783	0.10101	0.1	0.026	1
Akap8	0.144172	0.15621	0.2	0.076	1
Tyrobp	0.14428	-0.261547	0	0.177	1
Supt3	0.14501	0.174442	0.3	0.136	1
Cox7b	0.145656	0.26267	0.3	0.145	1
Kif16b	0.146532	0.151484	0.2	0.076	1
Tln2	0.146532	0.151484	0.2	0.076	1
Disc1	0.146532	0.150305	0.2	0.076	1
Gpm6b	0.14693	-0.261547	0	0.175	1
Dnajb14	0.146936	0.175548	0.3	0.137	1
Bod1l	0.146936	0.174442	0.3	0.137	1
Cstf3	0.146936	0.173336	0.3	0.137	1
Rel	0.14705	0.256383	0.2	0.08	1
Vcp	0.147125	0.147949	0.2	0.076	1
Ubash3b	0.147271	-0.289275	0.1	0.345	1
Camsap1	0.148317	0.147949	0.2	0.076	1
Rpl5	0.148328	-0.26897	0	0.174	1
Atrx	0.149028	0.186106	0.4	0.205	1
Dpy19l4	0.149365	0.310977	0.4	0.232	1
Aplp2	0.149547	-0.270027	0	0.173	1
Arf4	0.149756	0.153845	0.2	0.077	1
Nsg1	0.150358	0.152664	0.2	0.077	1
Ccdc85b	0.150358	0.151484	0.2	0.077	1
Kdm7a	0.150772	-0.264733	0	0.172	1
Enc1	0.150961	0.150305	0.2	0.077	1
Ptgds	0.151152	-0.466776	0.5	0.682	1
Foxn3	0.151167	-0.456255	0.3	0.476	1
Tbc1d5	0.151316	-0.370132	0.2	0.442	1
Rc3h2	0.151565	0.149127	0.2	0.077	1
Mbd5	0.151615	0.168606	0.4	0.201	1
Pten	0.151968	0.169629	0.4	0.203	1
Vps50	0.152779	0.146773	0.2	0.077	1
Ndufa8	0.152779	0.144423	0.2	0.077	1
Slc12a6	0.152915	0.154081	0.5	0.267	1
Rab14	0.152941	0.250851	0.4	0.22	1
Mif	0.153056	-0.255154	0	0.17	1
Rsrp1	0.154238	0.276203	0.7	0.479	1
Ddx50	0.154358	0.173336	0.3	0.139	1
Aopep	0.154534	-0.258354	0	0.17	1
Selplg	0.154547	0.165618	0.3	0.138	1
Ipcef1	0.15461	0.14325	0.2	0.077	1
Ywhab	0.154873	0.267045	0.3	0.149	1
Gnas	0.154876	0.241948	0.6	0.384	1
Klhl2	0.155304	0.255213	0.2	0.082	1
Fam168a	0.156812	-0.241204	0	0.168	1
Rpl12	0.157072	-0.256221	0	0.168	1
Gpbp1l1	0.157278	0.146773	0.2	0.078	1
Rnf227	0.157278	0.146773	0.2	0.078	1
Arglu1	0.157857	0.168333	0.5	0.272	1
Eif4g2	0.15828	0.172231	0.3	0.14	1
Slc38a9	0.158501	0.170023	0.3	0.14	1
Cwc15	0.158519	0.144423	0.2	0.078	1
Cox8a	0.158966	0.269044	0.5	0.307	1
Ccdc50	0.159591	-0.245511	0	0.166	1
Ncoa2	0.159755	-0.254085	0	0.166	1
Lrrc8d	0.160704	0.161226	0.3	0.14	1
Prkn	0.160799	0.222817	0.4	0.216	1
Pitpna	0.160836	-0.248732	0	0.165	1
Mbp	0.160951	-0.250876	0	0.165	1
Washc4	0.161227	0.258308	0.3	0.15	1
Smurf1	0.161815	0.147949	0.2	0.079	1
Taf15	0.16205	0.178874	0.4	0.208	1
Arpc3	0.162425	-0.255154	0	0.164	1
Nek6	0.162462	0.257555	0.2	0.084	1
Morc3	0.163556	-0.242282	0	0.163	1
Lncpint	0.163969	0.339922	0.4	0.226	1
Cwc27	0.164346	0.140906	0.2	0.079	1
Csf3r	0.164927	-0.389969	0.2	0.398	1
Slc7a7	0.164999	-0.240126	0	0.163	1
Fndc3a	0.165082	-0.248732	0	0.163	1
Tuba1a	0.165082	-0.248732	0	0.163	1
Dock4	0.165142	0.261579	0.9	0.667	1
Xrn1	0.165328	-0.263671	0	0.163	1
Tnpo1	0.166372	-0.248732	0	0.162	1
Mycbp	0.166387	0.147949	0.2	0.08	1
Tnfaip8	0.166387	0.147949	0.2	0.08	1
Rab10	0.166397	-0.242282	0	0.162	1
Prnp	0.166592	0.224678	0.5	0.3	1
Micu1	0.167028	0.144423	0.2	0.08	1
Gm15764	0.167028	0.144423	0.2	0.08	1
Rac1	0.167451	0.170023	0.3	0.142	1
Rps3	0.167521	-0.231467	0	0.161	1
Plxna4	0.167696	-0.243359	0	0.161	1
Gfm2	0.168207	0.25722	0.3	0.152	1
Nudc	0.168315	0.14325	0.2	0.08	1
Ncoa1	0.169142	-0.243359	0	0.16	1
Cerk	0.169181	0.353687	0.4	0.258	1
Rbm26	0.169792	0.48288	0.4	0.25	1
Gnai1	0.170344	0.149127	0.2	0.08	1
Cdc73	0.170994	0.146773	0.2	0.08	1
Olfm1	0.170996	0.168606	0.4	0.21	1
Pik3ap1	0.170996	0.155027	0.5	0.276	1
Mtdh	0.171386	0.182273	0.6	0.361	1
Hnrnpk	0.17146	0.172231	0.3	0.144	1
Gm37494	0.171645	0.146773	0.2	0.08	1
Ube2q2	0.171645	0.146773	0.2	0.08	1
Hipk2	0.172031	0.162323	0.3	0.142	1
Plcl2	0.172204	0.219516	0.6	0.387	1
Tanc2	0.172257	-0.453394	0.7	0.749	1
Ctcf	0.172299	0.144423	0.2	0.08	1
Trps1	0.172323	-0.274248	0	0.158	1
Tmed10	0.172352	0.255046	0.3	0.153	1
Plekhn1	0.172512	0.221578	0.1	0.029	1
Abcg1	0.172801	0.16342	0.3	0.142	1
Tm6sf1	0.172953	0.144423	0.2	0.08	1
Apba1	0.173456	-0.242282	0	0.157	1
Ralbp1	0.173609	0.142078	0.2	0.08	1
Rps6kc1	0.173609	0.140906	0.2	0.08	1
Metap1d	0.174267	0.140906	0.2	0.08	1
Nlgn1	0.174267	0.138566	0.2	0.08	1
Rtn1	0.174389	0.222817	0.6	0.389	1
Hnrnpdl	0.174783	-0.236885	0	0.156	1
Capzb	0.174862	-0.237966	0	0.156	1
Acot13	0.175633	0.147949	0.2	0.081	1
Gm40841	0.175633	0.147949	0.2	0.081	1
Xpr1	0.176306	-0.239046	0	0.155	1
Zfhx3	0.176646	-0.426657	0.3	0.471	1
Grin2b	0.176911	0.135063	0.2	0.08	1
Gapvd1	0.177334	-0.218381	0	0.155	1
Ivns1abp	0.177453	0.152192	0.5	0.277	1
Hltf	0.177654	-0.232552	0	0.155	1
Abcb7	0.178021	0.44885	0.2	0.087	1
Abcc5	0.178606	0.16892	0.3	0.146	1
Ralgapa1	0.179009	-0.226029	0	0.154	1
Smad7	0.179038	-0.229294	0	0.154	1
Ywhaz	0.179093	-0.233637	0	0.154	1
Gng2	0.179252	0.159035	0.3	0.144	1
Xiap	0.180077	0.259398	0.3	0.156	1
Rbm39	0.180777	0.261876	0.7	0.516	1
Rps28	0.180982	0.157941	0.3	0.146	1
Gm15478	0.181797	0.252875	0.2	0.087	1
Fbxw4	0.181859	-0.219476	0	0.152	1
Cdc40	0.182455	0.251707	0.2	0.087	1
Ten1	0.183308	0.220341	0.1	0.03	1
Rpl13	0.183457	0.427961	0.5	0.391	1
Lmo2	0.183551	0.248542	0.3	0.155	1
Opcml	0.183675	0.128082	0.2	0.081	1
Mia2	0.183828	0.165618	0.3	0.147	1
Zhx3	0.183845	0.219104	0.1	0.03	1
C1qc	0.184124	-0.307489	0.1	0.287	1
Foxp1	0.184321	-0.307489	0.1	0.286	1
Rab28	0.184361	0.140906	0.2	0.082	1
Bub3	0.184383	0.217868	0.1	0.03	1
B230219D22Rik	0.185724	0.138566	0.2	0.082	1
Nudcd3	0.18645	-0.217286	0	0.149	1
Slc10a7	0.186653	0.251707	0.2	0.088	1
Fam102b	0.186764	-0.233637	0	0.149	1
Dctn3	0.187093	0.13623	0.2	0.082	1
Nufip2	0.187869	0.155755	0.3	0.147	1
Wls	0.18811	0.43579	0.3	0.158	1
Synj1	0.18812	-0.223848	0	0.148	1
Dapp1	0.188147	-0.224939	0	0.148	1
B430010I23Rik	0.188147	-0.227118	0	0.148	1
Psmc3	0.188434	0.142078	0.2	0.083	1
Atg3	0.188434	0.139736	0.2	0.083	1
Rplp2	0.188741	0.167819	0.3	0.148	1
Dennd1a	0.189203	0.231769	0.4	0.231	1
Pkig	0.189439	0.240992	0.3	0.156	1
9930021J03Rik	0.189501	-0.213993	0	0.148	1
Mark3	0.189639	-0.222757	0	0.148	1
Suz12	0.189646	0.24472	0.2	0.088	1
Ndufs3	0.189815	0.139736	0.2	0.083	1
Hspa4	0.191041	0.249624	0.3	0.158	1
Brd8	0.191126	0.144423	0.2	0.084	1
Kat2b	0.191202	0.13623	0.2	0.083	1
Lars	0.191821	0.144423	0.2	0.084	1
Hp1bp3	0.191877	0.249374	0.2	0.089	1
Akt3	0.192074	-0.32794	0.1	0.281	1
Pkm	0.192511	-0.208489	0	0.146	1
Mtmr6	0.192518	0.14325	0.2	0.084	1
Exoc4	0.192576	0.172946	0.6	0.367	1
Rpl10	0.192598	-0.210693	0	0.146	1
Scarb2	0.192598	-0.212894	0	0.146	1
Acsl4	0.192622	0.349314	0.2	0.089	1
Ssb	0.192682	-0.215091	0	0.146	1
Pibf1	0.192865	-0.224939	0	0.146	1
Znrf1	0.193916	0.139736	0.2	0.084	1
Synj2bp	0.193916	0.139736	0.2	0.084	1
N4bp2l1	0.193993	0.131568	0.2	0.083	1
Gm42962	0.194067	0.154663	0.3	0.148	1
Ms4a6c	0.194184	0.219104	0.1	0.031	1
Git2	0.194235	-0.209591	0	0.145	1
Vdac2	0.194235	-0.212894	0	0.145	1
Pum2	0.194506	0.16013	0.3	0.148	1
Rplp1	0.194665	0.204345	0.5	0.306	1
Cdc42	0.195057	-0.292432	0.1	0.281	1
Eloc	0.19532	0.13623	0.2	0.084	1
Ptpre	0.195772	-0.208489	0	0.144	1
Pycard	0.195855	-0.210693	0	0.144	1
Tial1	0.195855	-0.213993	0	0.144	1
Zfp608	0.195934	-0.216189	0	0.144	1
Ufsp2	0.196024	0.13623	0.2	0.084	1
Zfp277	0.197318	0.14325	0.2	0.085	1
Rps27a	0.197501	-0.111641	0.1	0.324	1
Cacna1a	0.198201	-0.284923	0.1	0.307	1
Pcbp2	0.199102	-0.212894	0	0.142	1
Wdr33	0.199102	-0.215091	0	0.142	1
Fbxl20	0.199128	-0.213993	0	0.142	1
Atp5c1	0.19918	-0.217286	0	0.142	1
Usp18	0.199221	0.243559	0.2	0.09	1
[truncated: 848 more rows]

## Sheet: S4E_DEGene_MG_Cluster7vsOtherMG
gene	p_val	avg_log2FC	pct.1	pct.2	p_val_adj
St18	0	1.54462	0.807	0.048	0
Tmeff2	0	1.32232	0.797	0.139	0
Erbb4	0	0.583268	0.584	0.081	0
Phlpp1	0	1.06102	0.734	0.12	0
Dnm3	0	0.795004	0.629	0.107	0
Prr5l	0	1.14417	0.704	0.071	0
Frmd5	0	1.25761	0.791	0.12	0
Bcas1	0	0.515392	0.379	0.02	0
Car2	0	0.904361	0.654	0.118	0
Pex5l	0	1.16035	0.769	0.169	0
Sox2ot	0	0.992058	0.693	0.062	0
A230001M10Rik	0	0.46684	0.328	0.007	0
St6galnac3	0	0.737228	0.514	0.065	0
Slc24a2	0	1.461	0.902	0.251	0
Pde4b	0	2.20105	0.956	0.151	0
Rnf220	0	0.860728	0.59	0.067	0
Magi2	0	1.42313	0.925	0.282	0
Gm42413	0	0.597166	0.417	0.029	0
Gjc3	0	0.600708	0.421	0.019	0
Zfp536	0	0.972794	0.668	0.053	0
D7Ertd443e	0	0.607067	0.419	0.019	0
C030029H02Rik	0	0.490193	0.333	0.011	0
Fa2h	0	0.469455	0.348	0.014	0
Map7	0	0.800931	0.576	0.079	0
Nkain2	0	1.88134	0.949	0.258	0
A330049N07Rik	0	0.430736	0.282	0.005	0
Ano4	0	0.75331	0.561	0.084	0
Aspa	0	0.916524	0.623	0.035	0
Arhgap23	0	0.589373	0.439	0.043	0
Mapt	0	0.986667	0.739	0.141	0
Plekhh1	0	0.445614	0.337	0.016	0
Edil3	0	1.20358	0.783	0.151	0
Pcdh9	0	1.57604	0.978	0.365	0
Sec14l5	0	0.570567	0.395	0.01	0
Pacrg	0	0.875903	0.507	0.051	0
Mog	0	0.731621	0.55	0.052	0
Tubb4a	0	0.653909	0.524	0.061	0
Mbp	0	1.64476	0.905	0.151	0
Neat1	0	1.4831	0.858	0.18	0
Plp1	0	1.32391	0.939	0.448	0
Mag	4.99751e-307	0.678879	0.528	0.073	9.99203e-303
Phldb1	1.88772e-304	0.472218	0.359	0.023	3.7743e-300
Mobp	4.04963e-298	0.607679	0.463	0.053	8.09683e-294
Cdh20	1.52165e-297	0.604902	0.465	0.053	3.04238e-293
Ppp1r16b	1.35516e-291	0.541725	0.393	0.034	2.70952e-287
Ugt8a	3.92293e-290	0.544715	0.408	0.038	7.84351e-286
Pde8a	2.38593e-283	0.501145	0.378	0.032	4.77042e-279
Fbxw15	3.43927e-267	0.344117	0.234	0.005	6.87648e-263
Mast4	2.42286e-262	0.989981	0.774	0.251	4.84427e-258
Adamtsl1	1.16301e-261	0.459275	0.345	0.028	2.32532e-257
4930419G24Rik	2.41542e-260	0.714664	0.563	0.097	4.8294e-256
Npas3	1.04202e-255	0.561722	0.426	0.052	2.08342e-251
Slc13a1	5.52448e-252	0.387419	0.229	0.006	1.10456e-247
Il33	4.19707e-251	0.521687	0.386	0.042	8.39161e-247
Grm3	3.57278e-246	0.709002	0.546	0.103	7.14341e-242
Pstpip2	2.06765e-244	0.391186	0.283	0.017	4.13407e-240
Ptprk	7.39312e-242	0.540789	0.441	0.061	1.47818e-237
Cdh19	1.16389e-241	0.325084	0.228	0.007	2.32708e-237
Gm48370	3.50524e-239	0.299584	0.201	0.003	7.00838e-235
Sox10	5.02302e-239	0.35289	0.253	0.012	1.0043e-234
Ypel2	7.95799e-238	0.566574	0.457	0.07	1.59112e-233
Daam2	1.08405e-234	0.341723	0.239	0.01	2.16745e-230
Arhgef10	1.35142e-230	0.347135	0.257	0.014	2.70203e-226
Plekhg1	4.09632e-227	0.383052	0.28	0.019	8.19018e-223
Enpp2	2.37553e-226	0.727729	0.644	0.167	4.74964e-222
Ankrd28	3.84124e-224	0.598404	0.486	0.088	7.68017e-220
1700047M11Rik	6.23996e-219	0.319252	0.23	0.01	1.24762e-214
Ninj2	8.65484e-219	0.339861	0.235	0.011	1.73045e-214
Bcas1os2	1.01941e-217	0.267077	0.19	0.004	2.0382e-213
Malat1	2.43522e-212	0.730608	1	1	4.86898e-208
Tspan2	5.93697e-211	0.439753	0.337	0.038	1.18704e-206
Slain1	7.54102e-209	0.424407	0.335	0.038	1.50775e-204
Lrp1b	2.59956e-208	0.821616	0.804	0.267	5.19756e-204
Trf	3.06771e-205	0.829023	0.687	0.223	6.13358e-201
Csrp1	3.48244e-204	0.425711	0.335	0.039	6.96279e-200
Gm37459	1.46967e-202	0.654317	0.46	0.085	2.93846e-198
Sytl2	7.00006e-202	0.37046	0.274	0.023	1.39959e-197
Hapln2	6.99645e-199	0.324369	0.239	0.015	1.39887e-194
Gnao1	3.65058e-198	0.607822	0.512	0.114	7.29898e-194
Gm16168	7.73223e-198	0.465296	0.33	0.04	1.54598e-193
Gatm	1.51305e-197	0.538889	0.459	0.088	3.02518e-193
4930420G21Rik	8.09259e-196	0.265202	0.181	0.005	1.61803e-191
Tmtc2	4.21383e-195	0.456127	0.326	0.039	8.42513e-191
4930511M06Rik	8.30269e-194	0.371335	0.282	0.027	1.66004e-189
Rhou	9.96312e-194	0.381064	0.296	0.031	1.99203e-189
Nkain1	1.04654e-193	0.25577	0.19	0.007	2.09245e-189
Ttll7	8.59487e-191	0.555817	0.488	0.105	1.71846e-186
Megf10	2.56781e-186	0.247938	0.186	0.007	5.13407e-182
Limch1	7.73054e-184	0.49848	0.425	0.079	1.54564e-179
Clmn	3.79407e-182	0.320901	0.245	0.02	7.58587e-178
Pls1	3.28836e-181	0.345359	0.251	0.022	6.57475e-177
Ncam2	3.38489e-181	0.686465	0.575	0.151	6.76776e-177
Cobll1	8.19283e-180	0.292769	0.217	0.014	1.63807e-175
Dock10	7.05649e-179	0.866091	0.789	0.353	1.41087e-174
Dock5	9.51119e-177	0.244748	0.179	0.007	1.90167e-172
Unc5c	4.32058e-176	0.535365	0.471	0.101	8.63857e-172
Ncam1	4.43801e-176	0.637078	0.581	0.166	8.87335e-172
Ephb1	1.01268e-175	0.36893	0.29	0.033	2.02475e-171
Ermn	9.11889e-174	0.444159	0.36	0.058	1.82323e-169
Klhl2	2.43626e-173	0.583895	0.51	0.129	4.87105e-169
Creb5	1.2575e-172	0.33929	0.269	0.028	2.51425e-168
2022-09-04	3.24644e-171	0.452433	0.386	0.069	6.49093e-167
Aatk	6.51405e-169	0.421875	0.36	0.06	1.30242e-164
Sh3d19	1.43405e-168	0.410059	0.319	0.046	2.86725e-164
Usp54	3.15702e-166	0.360656	0.283	0.034	6.31214e-162
Pakap	3.17913e-166	0.465678	0.366	0.064	6.35635e-162
Ptprd	3.33312e-166	0.384846	0.879	0.33	6.66425e-162
Ccp110	3.43602e-166	0.344273	0.271	0.031	6.86998e-162
Fnbp1	1.28382e-164	0.669702	0.656	0.234	2.56687e-160
Gab1	1.38378e-164	0.476414	0.412	0.083	2.76672e-160
Tulp4	4.1249e-160	0.63237	0.574	0.179	8.24733e-156
Kirrel3	5.03789e-158	0.781714	0.442	0.101	1.00728e-153
Nfasc	1.64992e-156	0.488103	0.397	0.081	3.29886e-152
Kif13a	3.24643e-156	0.459055	0.399	0.082	6.4909e-152
Plcl1	7.50071e-156	0.862699	0.854	0.459	1.49969e-151
Gm13905	2.72393e-155	0.180732	0.13	0.002	5.44622e-151
Srgap1	3.44296e-153	0.317935	0.25	0.028	6.88386e-149
Myo1d	1.50956e-152	0.371247	0.31	0.048	3.01821e-148
Sik3	2.41513e-152	0.637875	0.591	0.2	4.82881e-148
Pak7	3.78224e-152	0.502456	0.432	0.099	7.56221e-148
Olfml1	7.58034e-151	0.192911	0.143	0.004	1.51561e-146
Insc	5.65193e-150	0.212991	0.154	0.006	1.13005e-145
Ppfibp2	1.77125e-149	0.380455	0.316	0.051	3.54144e-145
Fign	9.74854e-149	0.244436	0.169	0.009	1.94912e-144
Stard13	2.14988e-148	0.284299	0.202	0.017	4.29846e-144
Anln	1.84886e-147	0.325494	0.236	0.026	3.69661e-143
Dip2a	2.52581e-147	0.36577	0.31	0.05	5.0501e-143
Sorcs1	1.95196e-146	0.436862	0.349	0.064	3.90275e-142
Gm10863	4.27181e-144	0.236887	0.17	0.01	8.54106e-140
Bfsp2	1.18444e-141	0.249006	0.173	0.011	2.36818e-137
Shtn1	2.25408e-141	0.409206	0.356	0.071	4.5068e-137
Gm19500	5.96359e-139	0.193746	0.137	0.005	1.19236e-134
Qk	6.49031e-139	0.816863	0.95	0.71	1.29767e-134
Cdc37l1	8.56143e-138	0.567111	0.575	0.2	1.71177e-133
Cdk19	2.91621e-137	0.560245	0.554	0.184	5.83067e-133
Grb14	3.06389e-137	0.340907	0.275	0.041	6.12594e-133
Lama2	8.07933e-137	0.205049	0.138	0.005	1.61538e-132
Prickle2	9.25129e-136	0.55469	0.474	0.132	1.8497e-131
Mal	1.16474e-135	0.50298	0.477	0.136	2.32878e-131
Myo6	2.1686e-134	0.374699	0.324	0.061	4.33589e-130
Gm36855	3.67197e-134	0.17067	0.119	0.003	7.34174e-130
Agap1	7.99305e-134	0.458772	0.419	0.105	1.59813e-129
Gm42756	1.50888e-132	0.175357	0.118	0.003	3.01686e-128
Cipc	9.16379e-132	0.330142	0.28	0.045	1.83221e-127
Cdc42bpa	1.49288e-130	0.539982	0.526	0.172	2.98487e-126
Cntn2	9.08802e-129	0.288242	0.225	0.028	1.81706e-124
Erbin	9.32808e-129	0.597027	0.596	0.226	1.86506e-124
Kif13b	5.79492e-128	0.555202	0.563	0.199	1.15864e-123
Galnt5	2.90987e-127	0.155876	0.109	0.002	5.81799e-123
Rtn4	1.13767e-126	0.638572	0.778	0.395	2.27465e-122
Hepacam	1.56761e-126	0.235199	0.171	0.014	3.13429e-122
Adipor2	2.19809e-125	0.412694	0.34	0.073	4.39486e-121
Dock1	6.18938e-125	0.477503	0.46	0.134	1.2375e-120
Hecw2	8.90385e-125	0.478177	0.435	0.118	1.78024e-120
Gm11149	1.0648e-124	0.355471	0.297	0.055	2.12897e-120
Scd2	1.84459e-124	0.528466	0.546	0.19	3.68806e-120
Gpm6b	4.25781e-124	0.582378	0.586	0.224	8.51306e-120
Prima1	1.54611e-122	0.162755	0.118	0.004	3.0913e-118
Gm44866	4.65097e-122	0.170826	0.115	0.003	9.29914e-118
Cldn11	5.73633e-122	0.387599	0.357	0.082	1.14692e-117
Dbndd2	1.32205e-121	0.382064	0.346	0.077	2.64331e-117
Ank2	1.94582e-120	0.6775	0.829	0.464	3.89047e-116
Tmod1	3.04146e-120	0.260987	0.215	0.027	6.0811e-116
Elovl7	1.44336e-117	0.225462	0.17	0.015	2.88586e-113
Dgki	1.07652e-114	0.547108	0.499	0.164	2.15239e-110
Trim59	2.34371e-114	0.218215	0.174	0.017	4.68601e-110
Kcna1	1.11982e-113	0.295694	0.257	0.044	2.23898e-109
Tmem178b	3.63028e-113	0.453399	0.472	0.147	7.25838e-109
Mir100hg	3.9353e-110	0.416682	0.411	0.117	7.86824e-106
Qdpr	1.48891e-109	0.319406	0.286	0.057	2.97692e-105
Slc44a1	3.49431e-109	0.418383	0.416	0.121	6.98652e-105
Cyp2j12	6.39895e-108	0.144007	0.105	0.004	1.27941e-103
Pak1	4.25921e-107	0.454555	0.471	0.158	8.51587e-103
Eml1	9.74038e-107	0.259552	0.201	0.027	1.94749e-102
Dnajb2	1.08097e-106	0.278872	0.235	0.039	2.1613e-102
Dpyd	1.60681e-106	0.273615	0.206	0.029	3.21266e-102
Pik3c2b	1.81935e-106	0.232029	0.184	0.022	3.63761e-102
Kif1b	2.75369e-105	0.543617	0.576	0.242	5.50572e-101
Clic4	6.4115e-105	0.328496	0.275	0.055	1.28191e-100
Plekhg3	1.32802e-103	0.146433	0.111	0.005	2.65525e-99
Il1rap	4.87609e-103	0.362045	0.339	0.085	9.74925e-99
5031439G07Rik	6.92373e-103	0.332561	0.31	0.072	1.38433e-98
Tnfaip6	2.64714e-102	0.175092	0.126	0.008	5.29268e-98
Cpm	3.63821e-101	0.161213	0.119	0.007	7.27424e-97
Nfe2l3	7.07565e-101	0.185292	0.149	0.014	1.4147e-96
Rcbtb1	3.45482e-100	0.305522	0.272	0.056	6.90756e-96
Sema6a	3.95314e-100	0.241088	0.197	0.028	7.90391e-96
Naaladl2	1.29939e-99	0.403831	0.329	0.084	2.59799e-95
Arrdc3	1.99208e-99	0.215531	0.176	0.022	3.98296e-95
Opalin	3.65774e-99	0.281225	0.244	0.045	7.31328e-95
Tmod2	7.53963e-99	0.336204	0.312	0.075	1.50747e-94
9330111N05Rik	9.01867e-98	0.237628	0.103	0.005	1.80319e-93
Samd4	1.03832e-97	0.28145	0.235	0.043	2.07603e-93
Ndrg1	4.81892e-96	0.234624	0.186	0.026	9.63494e-92
Otud7b	5.0439e-96	0.370833	0.365	0.104	1.00848e-91
Kazn	5.95803e-96	0.20438	0.16	0.018	1.19125e-91
Gm11659	6.84731e-96	0.242143	0.185	0.026	1.36905e-91
Gal3st1	8.24723e-96	0.170824	0.129	0.01	1.64895e-91
C4b	2.00227e-93	0.293777	0.242	0.048	4.00334e-89
Efnb3	3.19639e-92	0.232193	0.191	0.029	6.39085e-88
Grik2	4.31016e-92	0.545317	0.557	0.228	8.61773e-88
Abhd17b	9.11094e-91	0.334115	0.324	0.087	1.82164e-86
Grid2	9.03987e-90	0.365431	0.414	0.129	1.80743e-85
Spock3	1.87665e-88	0.346429	0.35	0.101	3.75217e-84
2022-09-07	2.46572e-88	0.475989	0.551	0.239	4.92996e-84
Myrf	5.78808e-88	0.143859	0.108	0.007	1.15727e-83
Hhip	1.64016e-87	0.152007	0.106	0.007	3.27934e-83
Igsf11	2.90728e-86	0.187832	0.146	0.017	5.81281e-82
Dscaml1	4.90202e-86	0.32572	0.313	0.084	9.8011e-82
Dixdc1	4.98022e-86	0.264072	0.23	0.046	9.95745e-82
Ank3	4.77196e-85	0.447327	0.622	0.264	9.54106e-81
Abca8a	2.85031e-84	0.15364	0.116	0.01	5.69891e-80
Insyn2a	3.93002e-84	0.286417	0.256	0.059	7.85769e-80
Pard3	9.72355e-84	0.271587	0.237	0.051	1.94413e-79
Nbas	6.65268e-83	0.329574	0.324	0.093	1.33014e-78
Plxnb3	4.85299e-82	0.133408	0.1	0.007	9.70308e-78
Josd2	7.20975e-82	0.212616	0.186	0.031	1.44152e-77
Kcnq3	1.49731e-81	0.380176	0.455	0.167	2.99373e-77
Stxbp6	2.29837e-80	0.281962	0.262	0.063	4.59535e-76
Mboat1	5.88944e-80	0.181831	0.153	0.021	1.17753e-75
Ddr1	9.24243e-80	0.204397	0.164	0.025	1.84793e-75
Litaf	2.03259e-79	0.319741	0.321	0.094	4.06396e-75
Mast3	1.10674e-78	0.340842	0.355	0.114	2.21281e-74
Glul	6.8371e-78	0.328673	0.33	0.101	1.36701e-73
Heg1	1.85451e-77	0.150493	0.111	0.01	3.70791e-73
Hcn2	3.58503e-77	0.200607	0.166	0.026	7.16791e-73
Pde1c	5.97565e-77	0.183682	0.147	0.02	1.19477e-72
Slc12a2	7.89292e-77	0.359227	0.458	0.178	1.57811e-72
Mbnl2	6.71139e-75	0.464546	0.66	0.356	1.34188e-70
Mpzl1	7.55119e-75	0.166258	0.129	0.015	1.50978e-70
Neo1	2.92688e-74	0.262235	0.241	0.058	5.852e-70
Ppp1r14a	1.27922e-73	0.207153	0.182	0.034	2.55768e-69
Xrcc6	1.40873e-73	0.337571	0.335	0.108	2.81661e-69
Micall1	6.63592e-73	0.17861	0.154	0.024	1.32679e-68
Ttyh2	8.56174e-73	0.216998	0.184	0.035	1.71183e-68
Cald1	2.87201e-72	0.170282	0.135	0.018	5.74229e-68
Ppp2r3a	8.21651e-72	0.318556	0.351	0.118	1.64281e-67
Abca2	2.51183e-71	0.222561	0.196	0.04	5.02214e-67
Tmbim1	4.45623e-71	0.213369	0.191	0.038	8.90979e-67
Gpr37	5.79333e-71	0.188031	0.164	0.028	1.15832e-66
App	7.31042e-71	0.482981	0.647	0.364	1.46165e-66
Galnt6	3.48797e-70	0.16137	0.125	0.015	6.97385e-66
Kctd13	4.27822e-70	0.246664	0.228	0.055	8.55387e-66
Prox1	5.48638e-70	0.227971	0.211	0.047	1.09695e-65
Vmp1	2.95567e-69	0.390407	0.454	0.193	5.90957e-65
Gprc5b	4.20259e-69	0.18437	0.153	0.025	8.40266e-65
Kndc1	7.28782e-69	0.180625	0.14	0.021	1.45713e-64
Gm26673	8.86359e-69	0.14134	0.115	0.013	1.77219e-64
Tmeff1	1.6639e-68	0.204197	0.18	0.035	3.32681e-64
B3galt1	2.55798e-68	0.333601	0.425	0.162	5.11443e-64
Cdh2	2.8899e-68	0.304154	0.345	0.117	5.77807e-64
Enox1	9.15959e-68	0.308734	0.377	0.134	1.83137e-63
Gm28376	9.22365e-68	0.329618	0.319	0.101	1.84418e-63
Epn2	6.18982e-67	0.26215	0.264	0.075	1.23759e-62
Kctd3	6.10342e-66	0.197234	0.175	0.035	1.22032e-61
Fam13c	7.51943e-66	0.217696	0.198	0.044	1.50343e-61
Slc38a2	7.77066e-66	0.359714	0.395	0.156	1.55367e-61
Zdhhc14	1.58559e-65	0.357084	0.414	0.167	3.17022e-61
Gm48742	2.76975e-65	0.215045	0.179	0.036	5.53783e-61
Ppp2r2a	6.95834e-65	0.300239	0.36	0.131	1.39125e-60
Nrbp2	7.26257e-65	0.160968	0.141	0.022	1.45208e-60
Cnp	4.04558e-64	0.287288	0.3	0.097	8.08874e-60
2900052L18Rik	6.52241e-64	0.155078	0.12	0.016	1.30409e-59
Shisa4	8.66049e-64	0.205566	0.181	0.038	1.73158e-59
Cryab	9.82068e-63	0.394249	0.438	0.191	1.96355e-58
Slc22a23	1.1953e-62	0.212667	0.188	0.042	2.38987e-58
Kif21a	2.24557e-62	0.332446	0.398	0.159	4.48978e-58
Jam3	2.77332e-62	0.210182	0.198	0.046	5.54498e-58
Cep97	3.57278e-62	0.18139	0.152	0.028	7.14341e-58
Ywhaq	4.58897e-62	0.327598	0.372	0.144	9.17518e-58
Jakmip3	5.02008e-62	0.202508	0.182	0.04	1.00371e-57
Ptk2	2.35787e-61	0.326713	0.384	0.152	4.71433e-57
Apod	1.3344e-60	0.5106	0.578	0.317	2.668e-56
1810062O18Rik	1.88077e-60	0.174561	0.144	0.026	3.76041e-56
Lrrc8b	1.01272e-59	0.224095	0.212	0.054	2.02483e-55
Rab31	1.14033e-59	0.332337	0.428	0.183	2.27998e-55
Fgfr2	1.30541e-59	0.437691	0.736	0.462	2.61004e-55
Trim35	6.88186e-59	0.299747	0.339	0.127	1.37596e-54
Pllp	1.4152e-58	0.155467	0.131	0.022	2.82956e-54
Nkx6-2	1.66144e-58	0.1534	0.124	0.019	3.32188e-54
Daam1	1.73144e-58	0.283645	0.339	0.126	3.46184e-54
Ttll5	1.81525e-58	0.230559	0.223	0.061	3.62941e-54
Ptgds	1.82209e-58	0.478401	0.699	0.436	3.64309e-54
Celf2	1.12086e-57	-1.03715	0.378	0.608	2.24104e-53
Lpgat1	1.30444e-57	0.304959	0.35	0.136	2.60809e-53
Arhgef28	1.4031e-57	0.167072	0.143	0.026	2.80536e-53
Smad7	1.92714e-57	0.31372	0.388	0.159	3.85311e-53
Itpk1	2.70122e-57	0.218236	0.209	0.055	5.40081e-53
Kcnj10	3.91946e-57	0.133575	0.11	0.015	7.83657e-53
Dusp15	6.99617e-57	0.127714	0.104	0.013	1.39881e-52
Pcyt2	1.36064e-56	0.219893	0.209	0.056	2.72046e-52
Crppa	2.33516e-56	0.162376	0.135	0.024	4.66892e-52
Slc48a1	2.44252e-56	0.187454	0.174	0.039	4.88358e-52
Rffl	6.61091e-56	0.273959	0.319	0.117	1.32178e-51
Ablim2	1.07741e-55	0.207376	0.188	0.046	2.15417e-51
Stxbp3	2.30379e-55	0.225235	0.236	0.07	4.60619e-51
9330182L06Rik	2.38832e-55	0.18696	0.168	0.038	4.77521e-51
Trim2	3.15074e-55	0.329217	0.435	0.196	6.29959e-51
Gm4258	1.35729e-54	0.340355	0.459	0.216	2.71376e-50
Arap2	1.37071e-54	0.289502	0.297	0.106	2.74059e-50
Zfhx2	6.12394e-54	0.169451	0.157	0.034	1.22442e-49
Tcf12	2.92655e-53	0.382769	0.563	0.309	5.85135e-49
1700085D07Rik	3.02103e-53	0.18614	0.175	0.042	6.04025e-49
Pkp4	3.11301e-53	0.305895	0.348	0.14	6.22416e-49
Aplp1	4.85977e-53	0.317646	0.415	0.187	9.71663e-49
Zdhhc20	5.42186e-53	0.318367	0.399	0.176	1.08405e-48
Ptn	7.53177e-53	0.316415	0.393	0.171	1.5059e-48
Hipk2	1.00049e-51	0.327879	0.376	0.164	2.00039e-47
Acyp2	1.41299e-51	0.2342	0.217	0.064	2.82513e-47
Ralgps1	1.61203e-51	0.274743	0.282	0.101	3.22309e-47
Tjp2	4.97972e-51	0.153563	0.14	0.028	9.95645e-47
Mdga2	5.1035e-51	0.246484	0.53	0.242	1.02039e-46
Ube2e2	7.25752e-51	0.326763	0.475	0.226	1.45107e-46
Csmd1	7.75893e-51	-1.06313	0.061	0.302	1.55132e-46
Fam102a	1.01974e-50	0.144337	0.122	0.022	2.03887e-46
Tmem88b	1.05574e-50	0.141944	0.119	0.021	2.11085e-46
Ube2d1	5.15842e-50	0.224761	0.229	0.071	1.03137e-45
Gnai1	2.41911e-49	0.235918	0.248	0.083	4.83677e-45
Kcnab1	3.86511e-49	0.2912	0.349	0.142	7.72791e-45
Usp31	4.13786e-49	0.200421	0.185	0.05	8.27324e-45
Gm48678	4.16042e-49	0.375839	0.551	0.304	8.31835e-45
Wipi1	3.01625e-48	0.130763	0.109	0.018	6.03068e-44
Gria2	3.96968e-48	-0.608927	0.201	0.441	7.93697e-44
Kcna6	9.57018e-48	0.162613	0.151	0.035	1.91346e-43
Nrg3	2.36349e-47	-1.11282	0.102	0.333	4.72556e-43
Exoc6b	3.46633e-47	0.342709	0.488	0.26	6.93059e-43
Fgf14	8.80951e-47	-0.827371	0.055	0.282	1.76137e-42
Dock9	3.91839e-46	0.280806	0.306	0.124	7.83443e-42
Ctnna2	1.6161e-45	0.320733	0.469	0.223	3.23122e-41
Gng11	1.83589e-45	0.135882	0.125	0.025	3.67068e-41
Syt1	1.99689e-45	-0.797694	0.176	0.407	3.99257e-41
Fth1	2.5106e-45	0.477416	0.898	0.752	5.0197e-41
Dlgap1	2.53126e-45	-0.756932	0.083	0.311	5.061e-41
Slc25a13	4.16284e-45	0.161119	0.153	0.038	8.32318e-41
Pacs2	4.46476e-45	0.205613	0.22	0.072	8.92684e-41
Fbxo7	4.74626e-45	0.155658	0.144	0.034	9.48967e-41
Rbfox1	8.80123e-45	-1.05208	0.111	0.338	1.75972e-40
Srcin1	1.62664e-44	0.199205	0.211	0.067	3.25229e-40
Mettl7a1	3.38512e-44	0.169227	0.149	0.037	6.76822e-40
Nrxn3	6.89188e-44	-1.04045	0.103	0.325	1.37796e-39
Plaat3	8.65717e-44	0.141899	0.125	0.026	1.73091e-39
Nrxn1	1.58678e-43	-0.953881	0.187	0.408	3.17261e-39
9130019P16Rik	1.79579e-43	0.28819	0.31	0.128	3.59051e-39
Tsc22d3	2.04665e-43	0.118058	0.1	0.017	4.09208e-39
Dlg1	3.51479e-43	0.292389	0.416	0.205	7.02748e-39
2610035D17Rik	3.64965e-43	0.199557	0.207	0.066	7.29712e-39
Tmem63a	5.97248e-43	0.162571	0.153	0.039	1.19414e-38
Trp53bp2	6.16154e-43	0.147908	0.133	0.03	1.23194e-38
Bin1	6.30625e-43	0.301865	0.574	0.33	1.26087e-38
Meg3	6.39449e-43	-1.41438	0.179	0.39	1.27851e-38
Snhg11	2.44495e-42	-1.31654	0.24	0.444	4.88843e-38
Cmtm5	2.71065e-42	0.142401	0.132	0.03	5.41967e-38
Slc20a2	3.14641e-42	0.199557	0.212	0.07	6.29093e-38
Lgi3	4.44721e-42	0.142401	0.132	0.03	8.89176e-38
Inf2	5.69454e-42	0.143267	0.135	0.031	1.13857e-37
Rhobtb3	7.41798e-42	0.123003	0.106	0.02	1.48315e-37
Sccpdh	7.6188e-42	0.137799	0.115	0.023	1.5233e-37
Kcnip4	7.95455e-42	-1.43721	0.157	0.373	1.59043e-37
Ctnna3	8.17667e-42	0.14163	0.424	0.187	1.63484e-37
Hs3st1	9.94074e-42	0.117344	0.103	0.019	1.98755e-37
St6gal1	1.05585e-41	0.26554	0.366	0.169	2.11106e-37
Wscd1	1.3646e-41	0.140208	0.132	0.031	2.72838e-37
Atp11a	2.47348e-41	0.148155	0.143	0.036	4.94547e-37
Nfia	4.75506e-41	0.31753	0.508	0.281	9.50726e-37
Fryl	7.10467e-41	0.257091	0.348	0.159	1.42051e-36
Add3	2.32892e-40	0.215435	0.234	0.085	4.65645e-36
Tmem132d	2.42912e-40	0.178033	0.173	0.05	4.85679e-36
2022-03-01	3.6941e-40	0.303728	0.586	0.348	7.38598e-36
Fam155a	3.97745e-40	-0.662569	0.056	0.26	7.95252e-36
1700111E14Rik	4.1087e-40	0.245286	0.25	0.094	8.21493e-36
Prag1	1.12508e-39	0.160019	0.154	0.042	2.24949e-35
Inpp5f	1.70589e-39	0.214241	0.239	0.089	3.41076e-35
Cyth1	1.92704e-39	0.208537	0.248	0.094	3.85292e-35
Myo18a	3.45378e-39	0.224996	0.248	0.096	6.90548e-35
Kcnd2	3.91771e-39	-0.748835	0.087	0.294	7.83307e-35
Cntnap2	4.52742e-39	-0.875825	0.077	0.282	9.05213e-35
Spock1	7.79073e-39	0.257412	0.258	0.102	1.55768e-34
Ankib1	7.79285e-39	0.225394	0.284	0.118	1.5581e-34
Synj2	9.94708e-39	0.173342	0.17	0.051	1.98882e-34
Frmd4b	1.65793e-38	0.297362	0.617	0.377	3.31487e-34
Kalrn	1.71511e-38	-0.514097	0.049	0.246	3.42919e-34
Pakap.1	1.78105e-38	0.152648	0.142	0.037	3.56103e-34
Agpat4	2.90558e-38	0.177086	0.184	0.059	5.80942e-34
Desi1	3.27776e-38	0.197939	0.209	0.073	6.55354e-34
Phyhipl	4.01491e-38	0.15715	0.153	0.043	8.02742e-34
Tmcc1	5.28028e-38	0.300917	0.502	0.289	1.05574e-33
Klf13	5.66385e-38	0.215666	0.268	0.109	1.13243e-33
Ick	9.11518e-38	0.146439	0.135	0.034	1.82249e-33
Gm26936	1.23021e-37	0.241172	0.304	0.133	2.45968e-33
Zfp638	1.36303e-37	0.278247	0.469	0.26	2.72525e-33
Fsd1l	1.55697e-37	0.135915	0.13	0.032	3.11301e-33
Pcbp4	1.56474e-37	0.121113	0.11	0.024	3.12854e-33
Nrg3os	2.40038e-37	-0.47561	0.012	0.191	4.79931e-33
Atp8b1	4.43898e-37	0.141672	0.136	0.035	8.8753e-33
Lrrc7	5.35031e-37	-0.486458	0.038	0.225	1.06974e-32
Frmpd4	1.34942e-36	-0.4824	0.034	0.22	2.69802e-32
Add1	2.41767e-36	0.236587	0.283	0.122	4.83389e-32
Slco3a1	2.49617e-36	0.176402	0.18	0.059	4.99083e-32
Dpysl2	3.70134e-36	0.23983	0.338	0.161	7.40047e-32
Cdh10	4.07495e-36	0.217812	0.245	0.096	8.14745e-32
Gm20642	4.21241e-36	-0.443189	0.016	0.191	8.42229e-32
A330015K06Rik	1.38666e-35	0.141414	0.294	0.12	2.77249e-31
Dpy19l1	1.56227e-35	0.187041	0.225	0.085	3.12361e-31
Gm47271	2.84695e-35	0.174047	0.174	0.056	5.6922e-31
Fmnl2	2.97088e-35	0.303209	0.448	0.249	5.93997e-31
Grm5	3.83877e-35	-0.577192	0.082	0.273	7.67524e-31
Cdk5rap2	5.17164e-35	0.148643	0.148	0.043	1.03402e-30
Mat2a	5.85342e-35	0.231558	0.29	0.13	1.17033e-30
Bpgm	5.86664e-35	0.129774	0.119	0.029	1.17298e-30
Dlgap2	7.02928e-35	-0.406112	0.02	0.192	1.40543e-30
Lsamp	1.53209e-34	-1.16885	0.196	0.386	3.06326e-30
Inpp5a	2.26469e-34	0.161106	0.165	0.053	4.52803e-30
Prkcq	3.68804e-34	0.10971	0.105	0.024	7.37386e-30
Dab1	5.28466e-34	-0.60701	0.051	0.23	1.05661e-29
Serinc5	5.33427e-34	0.118148	0.108	0.025	1.06653e-29
Clasp2	1.06751e-33	0.288521	0.517	0.314	2.13438e-29
Jph1	1.87349e-33	0.149611	0.148	0.045	3.74586e-29
Sash1	2.64446e-33	0.147752	0.162	0.051	5.28733e-29
Erc2	3.80937e-33	-0.373379	0.038	0.212	7.61646e-29
Zbtb20	4.10028e-33	0.276361	0.744	0.515	8.1981e-29
Rims1	7.25541e-33	-0.391524	0.04	0.213	1.45065e-28
Sema6d	7.80668e-33	0.173461	0.228	0.089	1.56087e-28
Stmn4	9.66703e-33	0.217145	0.279	0.125	1.93283e-28
Gabrb3	1.05758e-32	-0.414781	0.065	0.245	2.11453e-28
Olig1	1.32201e-32	0.121478	0.113	0.028	2.64322e-28
Sntg1	1.39198e-32	-0.360586	0.022	0.186	2.78313e-28
Lrfn5	2.02088e-32	-0.371122	0.034	0.203	4.04055e-28
Asic2	2.29521e-32	-0.476709	0.027	0.192	4.58905e-28
Dip2b	3.43862e-32	0.271383	0.575	0.363	6.87518e-28
2022-03-08	5.0458e-32	0.162545	0.18	0.063	1.00886e-27
Mtmr2	5.22219e-32	0.14181	0.157	0.05	1.04413e-27
Slc25a27	1.34561e-31	0.1612	0.164	0.055	2.69041e-27
Fermt2	1.38699e-31	0.133501	0.143	0.044	2.77315e-27
Mapk8ip1	1.57286e-31	0.130616	0.132	0.038	3.14478e-27
Lap3	2.49643e-31	0.141271	0.151	0.048	4.99135e-27
Phactr3	2.68379e-31	0.155817	0.164	0.055	5.36597e-27
4930512B01Rik	2.80213e-31	0.153486	0.155	0.051	5.60259e-27
Sec11c	2.84393e-31	0.210584	0.301	0.143	5.68615e-27
Kcnq5	4.10652e-31	-0.514417	0.028	0.189	8.21057e-27
Hip1	4.38242e-31	0.138705	0.142	0.043	8.76221e-27
Hs6st3	4.80295e-31	-0.601418	0.02	0.175	9.60303e-27
Tmc7	5.32427e-31	0.112015	0.103	0.025	1.06453e-26
Asxl3	1.05646e-30	0.120105	0.111	0.029	2.11229e-26
Endod1	1.07776e-30	0.122296	0.116	0.031	2.15488e-26
Grin2a	1.52975e-30	-0.579142	0.08	0.253	3.05859e-26
Itsn2	1.58428e-30	0.250397	0.359	0.188	3.16761e-26
Frmd8	3.63833e-30	0.117612	0.113	0.03	7.27448e-26
Ptprn2	3.87656e-30	-0.310216	0.021	0.175	7.7508e-26
Tesk2	4.4889e-30	0.120334	0.109	0.028	8.9751e-26
Txndc16	5.49433e-30	0.171305	0.212	0.085	1.09854e-25
Tmem151a	1.91164e-29	0.135153	0.133	0.041	3.82214e-25
Grin2b	1.95198e-29	-0.493635	0.111	0.285	3.90279e-25
Arpp21	1.9908e-29	-0.419586	0.06	0.225	3.98041e-25
Tenm2	3.02245e-29	-1.04731	0.133	0.299	6.04308e-25
Ptpn11	3.21311e-29	0.162766	0.174	0.063	6.42428e-25
Zeb2	4.95517e-29	0.292073	0.868	0.704	9.90737e-25
Itch	5.51479e-29	0.244698	0.417	0.241	1.10263e-24
Plcb1	6.32788e-29	-0.383538	0.056	0.219	1.2652e-24
Lrrtm3	1.10753e-28	0.203624	0.242	0.106	2.2144e-24
Baz2b	1.15301e-28	0.262225	0.469	0.288	2.30533e-24
Tbc1d5	2.00638e-28	0.26327	0.646	0.44	4.01157e-24
Epha6	2.33041e-28	-0.61601	0.047	0.202	4.65941e-24
Rcan2	2.62364e-28	0.141407	0.146	0.048	5.24571e-24
Epb41l4b	3.15325e-28	0.104691	0.106	0.028	6.3046e-24
4930402H24Rik	5.8333e-28	0.200372	0.305	0.152	1.16631e-23
Atp8a1	8.00975e-28	0.258085	0.599	0.4	1.60147e-23
Egfem1	2.10549e-27	-0.380752	0.022	0.164	4.20971e-23
Sulf2	2.23242e-27	0.150145	0.157	0.056	4.46351e-23
Osbpl1a	2.26854e-27	0.196855	0.28	0.136	4.53572e-23
Epha5	2.29281e-27	-0.397434	0.08	0.243	4.58424e-23
Ntm	3.56772e-27	-0.552701	0.067	0.223	7.13329e-23
Nfix	3.85941e-27	0.168368	0.218	0.094	7.71651e-23
Robo1	4.90804e-27	0.17437	0.256	0.116	9.81314e-23
Ryr2	5.18018e-27	-0.305896	0.045	0.197	1.03573e-22
Khdrbs2	9.25051e-27	-0.294496	0.01	0.142	1.84955e-22
Secisbp2l	9.3878e-27	0.162103	0.198	0.082	1.877e-22
Kcnb2	9.58973e-27	-0.312493	0.017	0.154	1.91737e-22
Sgcz	1.18811e-26	-0.654971	0.033	0.176	2.3755e-22
Gphn	1.20578e-26	0.266045	0.52	0.341	2.41083e-22
Agbl4	1.49663e-26	-0.303888	0.022	0.161	2.99236e-22
Snx30	1.53913e-26	0.196448	0.328	0.172	3.07734e-22
Ston2	1.85406e-26	0.112366	0.11	0.032	3.70701e-22
Iqsec1	3.32643e-26	0.198002	0.259	0.124	6.65085e-22
E130308A19Rik	3.47361e-26	0.138112	0.153	0.055	6.94514e-22
Kcnma1	3.81039e-26	-0.390718	0.244	0.411	7.61849e-22
Snap25	3.89046e-26	-0.344375	0.184	0.358	7.77858e-22
Elavl3	4.43282e-26	0.160802	0.196	0.081	8.86299e-22
Slit3	4.46796e-26	-0.275775	0.011	0.141	8.93324e-22
Kcnh7	4.67955e-26	-0.427384	0.045	0.191	9.35629e-22
Arsg	4.74215e-26	0.140425	0.146	0.051	9.48146e-22
Rassf2	6.48179e-26	0.162002	0.223	0.098	1.29597e-21
Ttr	6.49817e-26	0.45048	0.682	0.51	1.29924e-21
Dtna	7.54231e-26	0.152754	0.192	0.079	1.50801e-21
Pcdh11x	1.04711e-25	0.130762	0.131	0.043	2.09359e-21
Nrg1	1.10892e-25	-0.547892	0.027	0.163	2.21718e-21
Tafa5	1.18828e-25	0.138837	0.159	0.059	2.37585e-21
Lrrn1	1.50961e-25	0.112379	0.108	0.031	3.01832e-21
Kat2b	2.1611e-25	0.159936	0.195	0.082	4.3209e-21
Rnf13	2.72782e-25	0.227629	0.394	0.232	5.454e-21
Gabrb1	4.14119e-25	-0.277285	0.039	0.18	8.27989e-21
Lrrtm4	4.26704e-25	-0.727734	0.077	0.226	8.53151e-21
Rgs7	4.9806e-25	-0.250181	0.028	0.164	9.95821e-21
Tanc1	6.10672e-25	0.12984	0.151	0.055	1.22098e-20
Dpp6	6.36775e-25	-0.295814	0.058	0.205	1.27317e-20
Cacna1e	6.87014e-25	-0.245787	0.028	0.164	1.37362e-20
Camk2a	9.59695e-25	-0.270033	0.051	0.197	1.91881e-20
Gm19522	1.00799e-24	0.174424	0.209	0.092	2.01538e-20
Arnt2	1.05845e-24	0.139461	0.158	0.06	2.11626e-20
Tmem117	1.24965e-24	0.122068	0.105	0.031	2.49855e-20
Polr3e	1.69578e-24	0.110091	0.114	0.035	3.39054e-20
Klf7	1.88342e-24	0.165599	0.215	0.097	3.76571e-20
5730522E02Rik	2.12352e-24	-0.251355	0.012	0.136	4.24576e-20
Myt1l	3.6403e-24	-0.275667	0.062	0.208	7.27841e-20
Fgf12	3.98731e-24	-0.391593	0.071	0.217	7.97222e-20
Ube3a	4.36699e-24	-0.514606	0.261	0.408	8.73136e-20
Atp1b3	7.02213e-24	0.180865	0.241	0.116	1.40401e-19
B3galt5	7.16385e-24	0.124919	0.143	0.052	1.43234e-19
Ptma	1.10062e-23	0.227283	0.378	0.224	2.20059e-19
Vps8	1.4918e-23	0.167296	0.24	0.115	2.98271e-19
Xaf1	2.57178e-23	0.106693	0.111	0.035	5.14202e-19
Dok6	3.74628e-23	-0.209069	0.015	0.135	7.49031e-19
Adgrb3	4.29927e-23	-0.686223	0.141	0.284	8.59596e-19
D1Ertd622e	4.52507e-23	0.125925	0.146	0.055	9.04743e-19
Cnksr2	4.90307e-23	-0.300722	0.065	0.206	9.80319e-19
Retreg3	5.80602e-23	0.114841	0.133	0.048	1.16086e-18
Clstn2	7.21019e-23	-0.251183	0.029	0.156	1.44161e-18
Cpox	7.85487e-23	0.101719	0.103	0.031	1.5705e-18
Pde10a	8.33828e-23	-0.339376	0.04	0.17	1.66716e-18
Rian	8.68598e-23	-0.240748	0.048	0.182	1.73667e-18
Kcnk13	1.05133e-22	0.189231	0.316	0.172	2.10204e-18
Ppp1r21	1.7157e-22	0.163422	0.247	0.123	3.43037e-18
4932443L11Rik	2.02487e-22	0.113091	0.129	0.046	4.04852e-18
Nrcam	2.21402e-22	-0.232985	0.051	0.187	4.42672e-18
Lrrc28	2.23239e-22	0.116635	0.13	0.046	4.46344e-18
4930581F22Rik	3.05791e-22	0.101493	0.1	0.031	6.11399e-18
Chrm3	3.36702e-22	-0.307161	0.017	0.134	6.73201e-18
Mink1	3.43493e-22	0.144871	0.198	0.089	6.86779e-18
Tppp	4.04794e-22	0.121419	0.138	0.052	8.09345e-18
Zfp280c	4.22542e-22	0.14177	0.179	0.077	8.4483e-18
Dpp10	6.66301e-22	-1.08174	0.059	0.187	1.3322e-17
Atrn	7.09838e-22	0.159765	0.233	0.114	1.41925e-17
Cdr1os	9.15059e-22	-0.215987	0.034	0.159	1.82957e-17
Clasrp	1.23263e-21	0.115339	0.127	0.046	2.46453e-17
Dusp16	1.90647e-21	0.113677	0.132	0.049	3.8118e-17
Wnk1	2.1052e-21	0.216123	0.573	0.395	4.20914e-17
Tenm4	2.13695e-21	-0.247279	0.038	0.162	4.27261e-17
Robo2	2.23264e-21	-0.230376	0.022	0.138	4.46394e-17
Angptl2	2.59756e-21	0.114953	0.119	0.042	5.19357e-17
Pik3r1	2.7036e-21	0.185558	0.319	0.18	5.40558e-17
Opcml	3.03364e-21	-0.831477	0.18	0.311	6.06546e-17
Ikzf2	5.73415e-21	0.127022	0.162	0.067	1.14649e-16
Mpp5	6.79976e-21	0.12728	0.149	0.06	1.35954e-16
Cntn5	8.48669e-21	-0.378498	0.021	0.133	1.69683e-16
Lingo2	9.07395e-21	-0.556283	0.065	0.192	1.81425e-16
Ccdc88a	1.16656e-20	0.188504	0.361	0.215	2.33242e-16
Snhg14	1.16896e-20	-0.266236	0.083	0.218	2.33722e-16
Ahi1	1.20398e-20	-0.423771	0.142	0.279	2.40723e-16
Gna12	1.32834e-20	0.18798	0.371	0.223	2.65589e-16
Gabrg3	1.41944e-20	-0.287617	0.012	0.118	2.83803e-16
Wdr20	1.58999e-20	0.135652	0.175	0.077	3.17903e-16
Stk39	1.82607e-20	0.135695	0.16	0.068	3.65105e-16
Sirt2	1.90657e-20	0.121192	0.152	0.062	3.812e-16
Kif3a	1.97029e-20	0.127298	0.165	0.071	3.93941e-16
Hcn1	1.99868e-20	-0.255743	0.027	0.141	3.99615e-16
Stxbp5l	2.18458e-20	-0.241815	0.044	0.166	4.36784e-16
Fbl	3.13628e-20	0.117309	0.127	0.048	6.27068e-16
Gria3	3.49514e-20	-0.263907	0.067	0.197	6.98818e-16
Nebl	3.49698e-20	-0.199098	0.024	0.137	6.99187e-16
Kcnn2	3.57436e-20	-0.218306	0.011	0.115	7.14657e-16
Syt11	3.77404e-20	0.18752	0.353	0.211	7.54582e-16
Tom1l2	4.08662e-20	0.161578	0.214	0.105	8.17078e-16
Acaca	4.77534e-20	0.205739	0.354	0.213	9.54782e-16
Mmp16	4.97108e-20	-0.197544	0.016	0.123	9.93917e-16
Rims2	5.51798e-20	-0.265003	0.065	0.193	1.10327e-15
Etl4	7.0422e-20	-0.375465	0.144	0.287	1.40802e-15
Gm6994	7.61013e-20	0.107334	0.108	0.037	1.52157e-15
Cd81	8.53109e-20	0.195547	0.372	0.23	1.70571e-15
Map4k4	9.93018e-20	0.198319	0.395	0.248	1.98544e-15
Nipa1	1.13243e-19	0.122393	0.142	0.058	2.26417e-15
Dclk1	1.15342e-19	-0.271582	0.088	0.22	2.30614e-15
Fam135b	1.22676e-19	-0.18788	0.023	0.132	2.45279e-15
Ppp2r5a	1.31996e-19	0.145928	0.195	0.092	2.63912e-15
Ntrk2	1.46196e-19	-0.24196	0.051	0.173	2.92305e-15
Npepps	1.56153e-19	0.15833	0.291	0.162	3.12213e-15
Cers2	1.72842e-19	0.104626	0.118	0.043	3.45581e-15
St3gal3	1.79608e-19	0.162196	0.262	0.141	3.59108e-15
Tenm3	1.82621e-19	-0.354123	0.027	0.136	3.65131e-15
Clock	1.85682e-19	0.147279	0.266	0.142	3.71253e-15
Mtmr10	1.92354e-19	0.102609	0.111	0.04	3.84592e-15
Ryr3	1.96488e-19	-0.229827	0.015	0.117	3.92858e-15
Cobl	2.13778e-19	0.107711	0.127	0.049	4.27428e-15
Plekha1	2.2385e-19	0.182779	0.329	0.195	4.47567e-15
Rasgrf1	2.29721e-19	-0.211462	0.056	0.179	4.59304e-15
Pafah1b1	2.65978e-19	0.217325	0.525	0.368	5.31796e-15
Samd12	2.83767e-19	-0.19904	0.032	0.144	5.67365e-15
Zfp385b	3.18259e-19	-0.17741	0.01	0.108	6.36327e-15
Car10	3.95511e-19	-0.230383	0.009	0.106	7.90785e-15
Adap1	4.8162e-19	0.125575	0.174	0.079	9.62951e-15
Gria1	5.04054e-19	-0.423204	0.121	0.253	1.00781e-14
Traf6	5.30723e-19	0.120109	0.147	0.062	1.06113e-14
Ntrk3	5.33816e-19	-0.227503	0.05	0.168	1.06731e-14
Galntl6	5.78058e-19	-0.703038	0.049	0.163	1.15577e-14
E130102H24Rik	6.83189e-19	0.131602	0.179	0.082	1.36597e-14
Atp2b1	6.94259e-19	-0.328758	0.414	0.536	1.3881e-14
Zfp532	7.04377e-19	0.146852	0.235	0.122	1.40833e-14
9630028H03Rik	9.53211e-19	-0.194584	0.012	0.11	1.90585e-14
Evi2a	9.69866e-19	0.1112	0.136	0.055	1.93915e-14
Mical2	1.06275e-18	-0.163527	0.022	0.126	2.12486e-14
Cntn4	1.20791e-18	-0.371911	0.049	0.162	2.4151e-14
Rasa3	1.28292e-18	0.133714	0.195	0.094	2.56506e-14
Ldlrad3	1.46382e-18	0.104167	0.116	0.044	2.92676e-14
Akr1b3	1.49049e-18	0.106376	0.127	0.05	2.98009e-14
Sorbs2	1.67838e-18	-0.188799	0.022	0.125	3.35574e-14
Prkg1	1.91696e-18	-0.287794	0.118	0.252	3.83278e-14
Zbtb38	2.37924e-18	0.144933	0.196	0.096	4.75706e-14
Stox2	2.74304e-18	0.132319	0.17	0.078	5.48444e-14
Tmed10	2.98251e-18	0.155123	0.237	0.126	5.96324e-14
Atg4c	4.12563e-18	0.121914	0.155	0.069	8.24879e-14
9330159F19Rik	4.75822e-18	0.124368	0.137	0.057	9.51358e-14
Gm26871	6.12345e-18	-0.161743	0.009	0.1	1.22432e-13
Rora	7.14949e-18	-0.322765	0.08	0.201	1.42947e-13
Adcy2	8.3685e-18	-0.157751	0.012	0.106	1.6732e-13
Snx1	1.22223e-17	0.113475	0.152	0.067	2.44373e-13
Grid1	1.37839e-17	-0.171319	0.022	0.121	2.75596e-13
Gpr158	1.89468e-17	-0.213653	0.042	0.149	3.78822e-13
Pde4d	2.22917e-17	-0.355224	0.187	0.32	4.457e-13
Gabrb2	2.34158e-17	-0.162952	0.018	0.114	4.68175e-13
Rab10	2.41455e-17	0.162621	0.318	0.19	4.82765e-13
Fabp5	2.49692e-17	0.152856	0.203	0.104	4.99235e-13
Prkcz	2.85143e-17	0.12226	0.162	0.074	5.70115e-13
Brinp1	3.3731e-17	-0.242082	0.065	0.179	6.74417e-13
Akap6	3.40205e-17	0.157457	0.295	0.17	6.80206e-13
Prkce	3.43621e-17	-0.219325	0.13	0.262	6.87035e-13
Arhgef12	3.97192e-17	0.17303	0.285	0.168	7.94145e-13
Dusp11	4.13852e-17	0.14245	0.214	0.112	8.27455e-13
Prkca	4.66453e-17	0.170754	0.37	0.232	9.32626e-13
Clk4	6.87285e-17	0.163075	0.268	0.154	1.37416e-12
Khdrbs3	7.7995e-17	-0.216577	0.072	0.187	1.55943e-12
Arid4b	9.80678e-17	0.174125	0.316	0.193	1.96077e-12
Ccdc50	1.07955e-16	0.158357	0.311	0.187	2.15844e-12
Gm13963	1.08416e-16	0.104175	0.106	0.04	2.16767e-12
4931406P16Rik	1.25662e-16	0.123232	0.163	0.077	2.51249e-12
Efcab14	1.37127e-16	0.112429	0.143	0.063	2.74172e-12
Rps6ka5	1.41578e-16	0.140583	0.231	0.125	2.8307e-12
Hbp1	2.09159e-16	0.112517	0.159	0.074	4.18192e-12
Cdh12	2.33055e-16	-0.177843	0.02	0.111	4.6597e-12
Sez6l2	2.42821e-16	0.120905	0.163	0.077	4.85497e-12
Cfl2	3.22535e-16	0.132626	0.202	0.105	6.44877e-12
Rap1a	3.3349e-16	0.171504	0.355	0.226	6.66779e-12
Fez1	3.40668e-16	0.146898	0.224	0.122	6.81132e-12
Unc79	3.42127e-16	-0.138176	0.018	0.108	6.8405e-12
Hivep2	3.87449e-16	-0.287466	0.142	0.263	7.74665e-12
Adgrl3	4.07161e-16	-0.362676	0.13	0.246	8.14078e-12
Ppp2r2b	5.13934e-16	-0.186362	0.053	0.158	1.02756e-11
Mapk10	5.15695e-16	-0.212217	0.076	0.187	1.03108e-11
Zmat4	7.90157e-16	-0.186062	0.023	0.114	1.57984e-11
Osbpl6	8.09627e-16	-0.152651	0.027	0.12	1.61877e-11
Mef2c	8.82237e-16	-0.331689	0.602	0.676	1.76394e-11
Lamp1	9.27203e-16	0.151338	0.273	0.161	1.85385e-11
Ralyl	9.52623e-16	-0.4815	0.115	0.226	1.90467e-11
Apc	9.6916e-16	0.160032	0.356	0.229	1.93774e-11
Dennd5a	1.85467e-15	0.133028	0.231	0.128	3.70823e-11
Ptprg	2.06427e-15	-0.155501	0.018	0.104	4.1273e-11
Syn2	2.12323e-15	-0.179111	0.07	0.178	4.24519e-11
Prdx1	2.24744e-15	0.123491	0.191	0.099	4.49354e-11
Fam126a	2.65476e-15	0.102131	0.124	0.053	5.30792e-11
Jak2	2.67306e-15	0.107076	0.159	0.076	5.34452e-11
Appl2	4.51107e-15	0.1156	0.169	0.084	9.01942e-11
Kcnj3	4.73321e-15	-0.170124	0.047	0.144	9.46358e-11
Ppp1cc	4.84529e-15	0.11437	0.143	0.067	9.68767e-11
Pip4k2a	5.07191e-15	0.15286	0.528	0.372	1.01408e-10
Sort1	5.17956e-15	0.142881	0.248	0.144	1.0356e-10
Slk	5.29125e-15	0.127501	0.192	0.101	1.05793e-10
Mgat4c	5.41026e-15	-0.28963	0.033	0.124	1.08173e-10
Celf4	5.56795e-15	-0.179397	0.059	0.162	1.11326e-10
Fam189a1	5.67735e-15	-0.148429	0.018	0.102	1.13513e-10
Dgkb	5.90152e-15	-0.197057	0.028	0.117	1.17995e-10
Pde1a	5.99856e-15	-0.215792	0.04	0.135	1.19935e-10
Sptbn1	6.03707e-15	0.153281	0.286	0.174	1.20705e-10
Unc80	8.43506e-15	-0.173669	0.055	0.155	1.68651e-10
Tafa1	8.8223e-15	-0.349489	0.043	0.136	1.76393e-10
Cacnb2	1.05473e-14	-0.294318	0.148	0.266	2.10884e-10
Otud7a	1.26601e-14	0.11691	0.233	0.129	2.53125e-10
Fbxl5	1.3038e-14	0.132201	0.233	0.132	2.60681e-10
Bcl2l1	1.33752e-14	0.149475	0.29	0.178	2.67424e-10
Fam53b	1.46611e-14	0.113022	0.147	0.07	2.93135e-10
Tafa2	1.77759e-14	-0.181706	0.024	0.109	3.55412e-10
Galnt13	1.88022e-14	-0.147064	0.023	0.108	3.75931e-10
Grip1	1.95217e-14	-0.260717	0.021	0.103	3.90316e-10
Prkd3	2.06525e-14	0.104493	0.151	0.072	4.12927e-10
Arhgap26	2.78011e-14	-0.16025	0.069	0.172	5.55856e-10
Bicral	2.95134e-14	0.137302	0.226	0.129	5.90092e-10
Ppp3ca	3.01395e-14	-0.300854	0.545	0.633	6.0261e-10
Ppm1e	3.15867e-14	-0.204187	0.098	0.207	6.31544e-10
Sipa1l1	3.54475e-14	-0.166225	0.108	0.221	7.08738e-10
Trim9	4.10309e-14	-0.137382	0.032	0.119	8.20373e-10
Rapgef4	4.26027e-14	-0.140696	0.032	0.119	8.51798e-10
Thra	4.699e-14	0.11923	0.209	0.116	9.39518e-10
Map4k5	5.55049e-14	0.131987	0.176	0.092	1.10977e-09
Cntn1	5.82694e-14	-0.163455	0.073	0.176	1.16504e-09
Immp1l	7.46381e-14	0.14594	0.273	0.167	1.49231e-09
Hnrnpa2b1	7.48299e-14	0.162085	0.616	0.472	1.49615e-09
Bcl11a	8.22064e-14	-0.13509	0.027	0.11	1.64363e-09
Mir124a-1hg	8.71374e-14	-0.140958	0.043	0.134	1.74222e-09
Pigk	1.05301e-13	-0.251756	0.086	0.186	2.10539e-09
Rab40c	1.28334e-13	0.119484	0.191	0.104	2.5659e-09
Flnb	1.5914e-13	0.111047	0.144	0.071	3.18185e-09
Vgll4	1.67096e-13	0.126686	0.228	0.132	3.34092e-09
Atrnl1	1.94136e-13	-0.155673	0.058	0.152	3.88156e-09
Dync1li2	1.988e-13	0.113399	0.174	0.092	3.9748e-09
Tshz2	2.10069e-13	-0.307481	0.035	0.119	4.20013e-09
Cacna1a	2.13996e-13	-0.241429	0.293	0.413	4.27864e-09
Ano3	2.43918e-13	-0.149782	0.038	0.124	4.8769e-09
Reep5	2.80448e-13	0.127869	0.242	0.144	5.60728e-09
Ctnnd2	3.01967e-13	-0.325149	0.133	0.235	6.03752e-09
Dbi	3.25618e-13	0.136276	0.204	0.115	6.5104e-09
Gkap1	3.66066e-13	0.100986	0.166	0.086	7.31911e-09
Atxn1	3.91882e-13	-0.208886	0.2	0.316	7.83529e-09
Chd7	4.10709e-13	0.148886	0.343	0.228	8.21172e-09
Trappc10	4.39805e-13	0.116944	0.193	0.107	8.79346e-09
Itprid2	4.57169e-13	0.110096	0.154	0.079	9.14063e-09
Lrch3	4.81415e-13	0.133835	0.312	0.201	9.6254e-09
Rnpc3	5.04102e-13	0.117473	0.184	0.1	1.0079e-08
Rev3l	5.86219e-13	0.128337	0.22	0.128	1.17209e-08
Dscam	5.94896e-13	-0.193108	0.06	0.151	1.18944e-08
2022-03-05	6.4984e-13	0.105117	0.154	0.079	1.29929e-08
Tenm1	6.53898e-13	-0.1582	0.027	0.105	1.3074e-08
Rdx	7.01867e-13	0.112235	0.155	0.08	1.40331e-08
Npc1	8.38962e-13	0.108926	0.165	0.087	1.67742e-08
Dstyk	9.24807e-13	0.106559	0.169	0.09	1.84906e-08
Fat3	9.38131e-13	-0.232154	0.17	0.284	1.8757e-08
Ifi27	1.11465e-12	0.108728	0.165	0.087	2.22863e-08
Cdc42se2	1.2757e-12	0.140492	0.247	0.152	2.55064e-08
Rbfox3	1.54677e-12	-0.130213	0.039	0.122	3.09261e-08
Nedd4	1.6229e-12	0.124247	0.213	0.124	3.24482e-08
Bnip3l	1.66154e-12	0.107626	0.168	0.09	3.32209e-08
Cap2	1.92853e-12	-0.12005	0.024	0.1	3.85591e-08
Scn8a	2.04977e-12	-0.125261	0.045	0.13	4.09831e-08
Itpr1	2.41347e-12	-0.147717	0.071	0.164	4.82549e-08
Slc6a6	2.43918e-12	0.127935	0.282	0.178	4.87689e-08
Dctn4	2.92241e-12	0.122106	0.192	0.109	5.84307e-08
Inpp4b	3.21512e-12	-0.304005	0.403	0.49	6.42831e-08
Tbcd	3.40664e-12	0.10252	0.149	0.077	6.81125e-08
Cacna2d1	3.43957e-12	-0.199306	0.084	0.178	6.87707e-08
Atf7ip	3.77515e-12	0.145173	0.285	0.184	7.54804e-08
Gas7	4.82966e-12	0.132081	0.28	0.179	9.65643e-08
Gm17106	4.83837e-12	0.121703	0.306	0.199	9.67383e-08
Cpeb2	5.36888e-12	0.112866	0.266	0.165	1.07345e-07
Mctp1	6.08858e-12	-0.233886	0.222	0.331	1.21735e-07
Cpd	6.30341e-12	0.104354	0.182	0.101	1.2603e-07
P2ry14	6.78809e-12	-0.127811	0.031	0.106	1.35721e-07
Kdm6a	7.98819e-12	0.127038	0.228	0.138	1.59716e-07
Abl1	9.93518e-12	0.10885	0.203	0.118	1.98644e-07
Cd63	1.09522e-11	0.131224	0.245	0.153	2.18977e-07
Pcsk2	1.12243e-11	-0.19339	0.102	0.195	2.2442e-07
Galnt17	1.16604e-11	-0.175311	0.047	0.126	2.33139e-07
Scarb2	1.19726e-11	0.113846	0.202	0.118	2.39381e-07
Eid1	1.37518e-11	0.113228	0.237	0.146	2.74953e-07
Atp2b2	1.40229e-11	-0.15135	0.094	0.189	2.80373e-07
Msra	1.60036e-11	-0.173055	0.081	0.17	3.19976e-07
Amph	1.64025e-11	0.114724	0.176	0.099	3.27953e-07
Retreg1	1.78922e-11	0.125026	0.332	0.223	3.57736e-07
Nav3	1.82252e-11	-0.295643	0.63	0.679	3.64394e-07
Trpm7	1.97245e-11	0.139678	0.304	0.203	3.94372e-07
Scn1a	2.07912e-11	-0.118384	0.039	0.116	4.157e-07
Nav2	2.54105e-11	-0.291899	0.619	0.687	5.08058e-07
Eps15	2.71137e-11	0.110164	0.24	0.148	5.42112e-07
Rgs7bp	2.74371e-11	-0.145811	0.072	0.159	5.48577e-07
Gabbr2	3.20786e-11	-0.121338	0.047	0.125	6.4138e-07
Fxr1	3.25756e-11	0.123755	0.275	0.178	6.51317e-07
Arhgap21	3.58303e-11	0.101834	0.173	0.097	7.16391e-07
Hook3	4.05759e-11	0.114963	0.279	0.181	8.11275e-07
Syne1	4.47287e-11	-0.164013	0.102	0.194	8.94306e-07
Grin1	4.63881e-11	-0.11314	0.04	0.116	9.27484e-07
mt-Co1	4.9502e-11	0.111853	0.264	0.169	9.89743e-07
Uty	5.62714e-11	0.115294	0.193	0.114	1.12509e-06
Zfp608	5.94939e-11	0.109246	0.228	0.14	1.18952e-06
Tspan5	6.34855e-11	0.134921	0.293	0.194	1.26933e-06
Nckap1	6.44495e-11	0.113696	0.215	0.131	1.2886e-06
Sobp	7.57542e-11	-0.127649	0.043	0.118	1.51463e-06
Tnr	8.02224e-11	-0.109902	0.035	0.108	1.60397e-06
Astn1	8.03278e-11	-0.103103	0.035	0.108	1.60607e-06
Hltf	1.02371e-10	0.11206	0.231	0.144	2.04681e-06
Cab39l	1.08163e-10	0.104538	0.186	0.109	2.16261e-06
Epha7	1.13974e-10	-0.14513	0.056	0.135	2.27879e-06
Ncoa2	1.36432e-10	0.14046	0.307	0.21	2.72783e-06
Mapre2	1.64102e-10	0.119506	0.217	0.134	3.28105e-06
Plxna4	1.73853e-10	-0.161132	0.142	0.239	3.47601e-06
Mtus1	1.89836e-10	0.109513	0.191	0.114	3.79558e-06
Slc35f1	2.1221e-10	-0.133086	0.035	0.105	4.24292e-06
Pbx1	2.40489e-10	-0.187173	0.142	0.236	4.80834e-06
Stx16	2.64425e-10	0.129067	0.356	0.253	5.28691e-06
Rere	3.05333e-10	0.143278	0.536	0.416	6.10484e-06
Elf2	3.2788e-10	0.115274	0.255	0.165	6.55564e-06
Eif2s3y	3.66467e-10	0.101204	0.151	0.084	7.32715e-06
Ppfia2	3.66654e-10	-0.186039	0.104	0.19	7.33087e-06
Dcaf17	3.92615e-10	0.11241	0.195	0.118	7.84994e-06
Cdk14	4.03068e-10	-0.185027	0.192	0.289	8.05894e-06
Nell2	4.15161e-10	-0.162389	0.124	0.213	8.30073e-06
Cacna2d3	4.30904e-10	-0.212994	0.078	0.157	8.61549e-06
Prkcb	4.80886e-10	-0.214412	0.364	0.453	9.61483e-06
Gpx4	5.01893e-10	0.100124	0.198	0.12	1.00349e-05
Paip2	5.56037e-10	0.114519	0.244	0.158	1.11174e-05
Plcl2	5.91827e-10	-0.196795	0.275	0.375	1.1833e-05
Abcg1	6.07271e-10	0.107107	0.209	0.13	1.21418e-05
Scn2a	6.63566e-10	-0.121901	0.075	0.155	1.32673e-05
Gabra2	6.6777e-10	-0.120114	0.038	0.106	1.33514e-05
Large1	6.86931e-10	-0.219034	0.353	0.442	1.37345e-05
Fam171b	7.17196e-10	0.104994	0.176	0.105	1.43396e-05
Dgkh	7.87487e-10	-0.106584	0.045	0.116	1.5745e-05
Crebzf	7.97544e-10	0.112613	0.217	0.137	1.59461e-05
Rtn1	8.15215e-10	-0.199571	0.326	0.425	1.62994e-05
Rab3c	8.35861e-10	-0.113213	0.038	0.105	1.67122e-05
Ubr2	1.0112e-09	0.116584	0.22	0.14	2.02179e-05
Gpm6a	1.14602e-09	-0.156114	0.192	0.291	2.29134e-05
Xist	1.16753e-09	-0.255304	0.173	0.274	2.33435e-05
Prpf4b	1.18934e-09	0.141587	0.463	0.355	2.37798e-05
6530409C15Rik	1.31968e-09	0.105575	0.184	0.111	2.63857e-05
4632427E13Rik	1.36244e-09	0.109684	0.195	0.12	2.72407e-05
Afdn	1.62595e-09	0.100941	0.215	0.136	3.25093e-05
Hdac9	1.65967e-09	-0.220566	0.282	0.377	3.31835e-05
Sphkap	1.77536e-09	-0.12389	0.044	0.112	3.54966e-05
Ythdc1	1.79132e-09	0.119233	0.268	0.181	3.58156e-05
Stmn1	1.83377e-09	0.104574	0.279	0.188	3.66644e-05
Trio	2.34029e-09	-0.141702	0.136	0.224	4.67917e-05
Abcc5	2.53876e-09	0.114739	0.271	0.184	5.076e-05
Rsrp1	2.79525e-09	0.123849	0.606	0.488	5.58883e-05
Epc1	2.80574e-09	0.108856	0.222	0.143	5.60979e-05
Elmod1	2.85607e-09	-0.101916	0.051	0.121	5.71043e-05
Fut9	3.6481e-09	-0.144457	0.065	0.137	7.29401e-05
1500004A13Rik	3.71978e-09	0.114123	0.204	0.13	7.43732e-05
Atf7	4.37741e-09	0.113864	0.255	0.171	8.75219e-05
Mysm1	4.55576e-09	0.102575	0.217	0.139	9.10878e-05
St6galnac5	4.56718e-09	-0.130584	0.058	0.127	9.13161e-05
Slc2a13	4.92688e-09	-0.118862	0.038	0.101	9.8508e-05
Prkacb	5.85362e-09	0.107018	0.186	0.116	0.000117037
Arl15	6.25801e-09	-0.17744	0.234	0.327	0.000125123
Fto	6.39409e-09	0.11535	0.28	0.194	0.000127843
H3f3a	6.40553e-09	0.103873	0.251	0.167	0.000128072
Bcas3	6.64068e-09	0.133694	0.297	0.211	0.000132774
Tsc22d4	7.63713e-09	0.120259	0.268	0.185	0.000152697
Astn2	7.68967e-09	-0.201234	0.077	0.149	0.000153747
Cacna1d	8.52088e-09	-0.177439	0.272	0.363	0.000170366
Gm12353	9.01953e-09	0.1015	0.248	0.166	0.000180336
mt-Co3	9.20918e-09	0.107807	0.261	0.178	0.000184128
Epb41l3	1.31182e-08	0.10301	0.201	0.129	0.000262285
Phf3	1.56811e-08	0.109549	0.289	0.204	0.000313529
Cacna1c	1.63241e-08	-0.11883	0.072	0.144	0.000326385
Stag2	1.64807e-08	0.102246	0.278	0.192	0.000329515
Ddx17	1.67843e-08	0.113577	0.338	0.246	0.000335586
Chn1	1.86275e-08	-0.140558	0.127	0.207	0.000372438
Wipf1	1.93107e-08	0.116369	0.34	0.247	0.000386099
Atad2b	2.17514e-08	0.101078	0.293	0.205	0.000434897
Dst	2.27993e-08	0.11236	0.624	0.513	0.000455848
Nrp1	2.48278e-08	-0.183063	0.234	0.321	0.000496408
Igf1r	2.59051e-08	0.110545	0.246	0.168	0.000517947
Vsnl1	2.73843e-08	-0.121483	0.099	0.175	0.000547522
Snrnp70	2.97642e-08	0.120899	0.447	0.351	0.000595105
Macrod2	3.19738e-08	-0.256344	0.159	0.233	0.000639285
Map4	3.28524e-08	0.118046	0.395	0.3	0.000656851
Prkag2	3.71669e-08	-0.10309	0.061	0.127	0.000743115
Gpatch8	3.9825e-08	0.114329	0.379	0.285	0.000796262
Foxn3	4.10967e-08	0.10307	0.595	0.474	0.000821688
Rps8	4.19353e-08	0.102361	0.379	0.284	0.000838454
Frmd4a	4.89044e-08	-0.159925	0.468	0.537	0.000977794
Son	5.54168e-08	0.133072	0.652	0.558	0.001108
Crebrf	6.02496e-08	0.101137	0.22	0.148	0.00120463
Gsdme	6.68904e-08	-0.112025	0.094	0.167	0.00133741
Rnf150	7.43636e-08	-0.113476	0.072	0.139	0.00148683
Hnrnpdl	8.17917e-08	0.117861	0.299	0.218	0.00163534
Ubc	9.06037e-08	0.1027	0.244	0.169	0.00181153
Tnrc6a	9.4099e-08	0.113904	0.264	0.188	0.00188142
H2-D1	1.25272e-07	0.101135	0.217	0.146	0.00250468
Ttc3	1.44906e-07	-0.15985	0.338	0.42	0.00289724
Zcchc7	1.54069e-07	0.106751	0.573	0.466	0.00308045
Dock4	1.6805e-07	-0.22338	0.613	0.656	0.00336
Luzp1	1.77127e-07	-0.10155	0.092	0.162	0.00354148
Pcdh7	2.16863e-07	-0.158825	0.08	0.144	0.00433595
Abr	3.26338e-07	-0.121786	0.17	0.25	0.00652481
Aopep	3.41198e-07	0.111681	0.322	0.241	0.00682192
Hsp90ab1	3.64045e-07	0.103049	0.586	0.47	0.00727872
Cdh11	3.80425e-07	-0.101634	0.059	0.117	0.00760622
Basp1	4.80291e-07	-0.173264	0.307	0.385	0.00960293
Homer1	6.17893e-07	-0.127262	0.072	0.132	0.0123541
Rpl8	6.50295e-07	0.105579	0.253	0.183	0.013002
Nptn	6.89726e-07	-0.141229	0.302	0.385	0.0137904
Negr1	8.80218e-07	-0.222956	0.129	0.192	0.0175991
Cpe	1.10219e-06	-0.123445	0.176	0.252	0.0220372
Tanc2	1.16138e-06	-0.204815	0.774	0.779	0.0232206
Nos1ap	1.20777e-06	-0.111987	0.106	0.172	0.0241481
AC149090.1	1.2103e-06	-0.147605	0.399	0.479	0.0241988
Rabgap1	1.52532e-06	0.101485	0.261	0.191	0.0304972
Kctd16	2.31322e-06	-0.227025	0.126	0.185	0.0462505
Cers6	2.96271e-06	-0.12112	0.147	0.215	0.0592363
Nsf	3.726e-06	-0.11138	0.191	0.264	0.0744977
Nedd4l	4.4143e-06	-0.110424	0.137	0.202	0.0882595
Hivep3	4.80023e-06	-0.1287	0.22	0.292	0.0959758
Klf12	7.96619e-06	-0.135172	0.241	0.312	0.159276
Fgf13	8.3694e-06	-0.328111	0.392	0.442	0.167338
Camk1d	9.38953e-06	-0.186396	0.618	0.636	0.187734
Pid1	9.87283e-06	-0.174217	0.218	0.286	0.197397
Dock2	1.08288e-05	-0.207602	0.422	0.464	0.216511
Mir99ahg	1.11262e-05	-0.190178	0.596	0.63	0.222457
Atp1b1	1.32519e-05	-0.155805	0.361	0.424	0.264959
Mef2a	1.34343e-05	-0.208681	0.647	0.667	0.268605
Map2	1.40232e-05	-0.114305	0.113	0.169	0.28038
Tnik	1.98556e-05	-0.102834	0.105	0.16	0.396992
Gls	2.19505e-05	-0.107181	0.273	0.345	0.438879
Pvt1	2.28394e-05	0.106259	0.36	0.292	0.456652
Tgfbr1	3.25234e-05	-0.269856	0.61	0.608	0.650272
Setbp1	3.38924e-05	-0.111246	0.102	0.154	0.677645
Cdh8	3.54083e-05	-0.107102	0.077	0.126	0.707954
Zfpm2	3.7244e-05	-0.134727	0.07	0.116	0.744656
Srgap2	7.44337e-05	-0.214786	0.663	0.678	1
4930517O19Rik	7.48606e-05	-0.10778	0.163	0.22	1
Cux1	0.000102246	-0.133254	0.291	0.35	1
Akt3	0.000136813	-0.126011	0.334	0.39	1
Pde3b	0.000138578	-0.186721	0.386	0.425	1
Dmd	0.000140573	-0.288161	0.173	0.212	1
Cadps	0.000226288	-0.16543	0.17	0.216	1
Calm2	0.000240235	-0.156701	0.415	0.457	1
Macf1	0.000266617	-0.135887	0.594	0.625	1
Ssbp2	0.000296305	-0.112169	0.229	0.283	1
Dlg2	0.000398277	-0.515053	0.479	0.328	1
Lrch1	0.000452286	-0.105518	0.294	0.35	1
Cadm2	0.000499823	-0.233643	0.498	0.376	1
4933406I18Rik	0.000500521	-0.121657	0.245	0.298	1
Ptprc	0.000884207	-0.187123	0.458	0.475	1
Cadm1	0.000921554	-0.17604	0.457	0.483	1
Olfm1	0.00105935	-0.107265	0.217	0.264	1
Asap1	0.00106447	-0.141645	0.444	0.476	1
Calm1	0.00122042	-0.182175	0.581	0.595	1
Nr3c2	0.00130045	-0.113194	0.173	0.217	1
Mertk	0.001532	-0.211309	0.573	0.566	1
Strbp	0.00179761	-0.128145	0.397	0.434	1
Pag1	0.00182527	-0.15033	0.422	0.451	1
Asph	0.00188765	-0.138533	0.307	0.344	1
Smyd3	0.00215436	-0.10245	0.277	0.324	1
Csf3r	0.00230225	-0.117738	0.296	0.341	1
Zfhx3	0.0031863	-0.154957	0.425	0.443	1
Fchsd2	0.00357185	-0.151772	0.315	0.35	1
Phactr1	0.0036814	-0.233431	0.324	0.238	1
Itgb5	0.00413282	-0.144392	0.357	0.385	1
Lrmda	0.00440218	-0.238126	0.771	0.74	1
Ophn1	0.00534434	-0.162272	0.427	0.447	1
Inpp5d	0.0060238	-0.176142	0.579	0.56	1
Gnas	0.00698734	-0.10829	0.335	0.369	1
Myo1f	0.00745228	-0.137602	0.387	0.41	1
Ppp1r9a	0.00757856	-0.101419	0.296	0.332	1
Apbb1ip	0.00922875	-0.180442	0.458	0.456	1
Hpgds	0.00927188	-0.123139	0.36	0.389	1
Tbxas1	0.00937748	-0.102757	0.294	0.33	1
Nlgn1	0.0132133	-0.457999	0.275	0.285	1
Cfh	0.0136907	-0.103942	0.235	0.268	1
Lyn	0.0166454	-0.137656	0.448	0.455	1
Cmss1	0.0178761	-0.137318	0.561	0.568	1
Fyb	0.0213163	-0.151923	0.48	0.481	1
Hexb	0.021534	-0.146323	0.526	0.514	1
Rreb1	0.0245278	-0.132206	0.405	0.42	1
Ldlrad4	0.0274722	-0.147142	0.602	0.58	1
Maml3	0.0299285	-0.11452	0.37	0.389	1
Sirpa	0.0342031	-0.11521	0.317	0.336	1
Ptprj	0.0375005	-0.110235	0.43	0.445	1
R3hdm1	0.0383071	-0.152512	0.31	0.326	1
Il1rapl1	0.0436546	-0.17649	0.304	0.243	1
Tmsb4x	0.044215	-0.132608	0.65	0.625	1
Diaph2	0.0486879	-0.12433	0.532	0.531	1
Fam49b	0.0499017	-0.105787	0.459	0.471	1
Tcf4	0.0658282	-0.131729	0.556	0.541	1
Ppm1h	0.0680635	-0.116272	0.411	0.416	1
Runx1	0.0700888	-0.121776	0.372	0.382	1
Abhd12	0.115757	-0.126126	0.436	0.431	1
Epb41l2	0.118994	-0.158261	0.564	0.526	1
Numb	0.179073	-0.104693	0.401	0.403	1
Ly86	0.323946	-0.156024	0.486	0.47	1
Ccser1	0.380106	-0.117333	0.202	0.203	1
Anks1b	0.398729	-0.194082	0.354	0.301	1
Slc9a9	0.4127	-0.143666	0.503	0.467	1
Pcdh15	0.613559	-0.170257	0.124	0.112	1

## Sheet: S4F_DEGene_MGClust7HMGB1InvsSal
gene	p_val	avg_log2FC	pct.1	pct.2	p_val_adj
Ndst4	8.69454e-13	0.319094	0.233	0.015	1.73839e-08
Zc3h11a	1.32184e-09	0.172305	0.133	0.006	2.64289e-05
Dcaf13	2.60979e-08	0.308386	0.3	0.048	0.0005218
Borcs5	2.63651e-08	0.26169	0.233	0.029	0.000527144
Ip6k2	3.09115e-08	0.286794	0.267	0.038	0.000618045
Pcif1	5.84532e-08	0.300509	0.3	0.05	0.00116871
Usp13	6.73651e-08	0.131987	0.1	0.004	0.0013469
Brca2	6.73651e-08	0.131987	0.1	0.004	0.0013469
4833418N02Rik	6.73651e-08	0.131987	0.1	0.004	0.0013469
Dand5	4.54764e-07	0.195016	0.167	0.017	0.00909256
Vps36	5.06011e-07	0.276186	0.267	0.046	0.0101172
Bank1	8.22693e-07	0.224851	0.2	0.027	0.0164489
Thsd4	1.09341e-06	0.205904	0.133	0.011	0.0218617
Anapc7	1.18086e-06	0.164084	0.133	0.011	0.0236102
Zw10	1.18086e-06	0.164084	0.133	0.011	0.0236102
Trmo	1.33866e-06	0.129236	0.1	0.006	0.0267652
1110035H17Rik	1.33866e-06	0.129236	0.1	0.006	0.0267652
Rrm1	1.33866e-06	0.129236	0.1	0.006	0.0267652
Ggt5	1.33866e-06	0.129236	0.1	0.006	0.0267652
Zfp873	1.33866e-06	0.129236	0.1	0.006	0.0267652
B3galt4	1.33866e-06	0.129236	0.1	0.006	0.0267652
Wipf3	1.39429e-06	0.195016	0.167	0.019	0.0278774
Cntn4	1.50929e-06	0.24832	0.233	0.038	0.0301768
Yeats2	1.69272e-06	0.268281	0.267	0.05	0.0338442
Malat1	2.18636e-06	-0.468825	1	1	0.0437141
Hsbp1	2.63135e-06	0.393095	0.4	0.111	0.0526113
Zmat1	2.85667e-06	0.265655	0.267	0.052	0.0571163
Gm47283	3.21287e-06	0.300836	0.333	0.079	0.0642381
Gm42418	3.2591e-06	0.60937	1	0.99	0.0651624
Arhgef4	3.90885e-06	0.192307	0.167	0.021	0.0781536
Gm42477	3.90885e-06	0.192307	0.167	0.021	0.0781536
Gm31243	4.62798e-06	0.203175	0.133	0.013	0.0925318
Gstm5	7.86827e-06	0.277135	0.3	0.069	0.157318
Cmss1	8.0904e-06	0.554912	0.833	0.523	0.16176
Zswim7	8.30647e-06	0.216799	0.2	0.033	0.16608
Ankrd54	1.14218e-05	0.126491	0.1	0.008	0.228367
Morn4	1.14218e-05	0.126491	0.1	0.008	0.228367
Ikbkg	1.16213e-05	0.257807	0.267	0.057	0.232356
Rhobtb3	1.26539e-05	0.290659	0.333	0.086	0.253001
Madd	1.29796e-05	0.326283	0.333	0.088	0.259515
Ostc	1.49756e-05	0.237712	0.233	0.046	0.299422
Psmd3	1.49756e-05	0.237712	0.233	0.046	0.299422
2210408I21Rik	1.54038e-05	0.352523	0.367	0.105	0.307983
Sall1	1.57642e-05	0.335913	0.367	0.105	0.315189
Zfand4	1.67839e-05	0.15863	0.133	0.015	0.335577
Klc2	1.67839e-05	0.15863	0.133	0.015	0.335577
Rab5b	1.73188e-05	0.269427	0.3	0.073	0.346272
Ttr	1.78563e-05	-1.08944	0.633	0.82	0.357019
Arfrp1	2.18092e-05	0.186903	0.167	0.025	0.436054
Abcb4	2.18092e-05	0.186903	0.167	0.025	0.436054
Gm37229	2.27713e-05	0.184209	0.167	0.025	0.455289
Cox14	2.63124e-05	0.252599	0.267	0.061	0.52609
Nsun2	3.40295e-05	0.268281	0.233	0.05	0.680385
Mrps28	3.79197e-05	0.308642	0.333	0.094	0.758166
Eif1b	3.81936e-05	0.330534	0.4	0.128	0.763642
Gxylt1	4.02227e-05	0.247409	0.267	0.063	0.804213
Apod	4.47595e-05	-0.739451	0.333	0.648	0.894922
Zfp523	4.499e-05	0.184209	0.167	0.027	0.89953
Zfand2b	4.66844e-05	0.15591	0.133	0.017	0.933408
Tsen15	4.66844e-05	0.15591	0.133	0.017	0.933408
Med22	4.66844e-05	0.15591	0.133	0.017	0.933408
Npepl1	4.66844e-05	0.15591	0.133	0.017	0.933408
Gm44752	4.66844e-05	0.15591	0.133	0.017	0.933408
Sirt5	4.85314e-05	0.153196	0.133	0.017	0.970337
Gsk3a	4.91386e-05	0.208791	0.2	0.038	0.982477
Heatr5b	4.91386e-05	0.208791	0.2	0.038	0.982477
Grm8	5.40105e-05	0.208639	0.1	0.01	1
Polr1b	5.73669e-05	0.12375	0.1	0.01	1
Pex10	5.73669e-05	0.12375	0.1	0.01	1
Gtpbp10	5.73669e-05	0.12375	0.1	0.01	1
Mmp17	5.73669e-05	0.12375	0.1	0.01	1
Gm16192	5.73669e-05	0.12375	0.1	0.01	1
Gm17477	5.73669e-05	0.12375	0.1	0.01	1
Armc7	5.73669e-05	0.12375	0.1	0.01	1
Pelo	5.73669e-05	0.12375	0.1	0.01	1
Srl	5.73669e-05	0.12375	0.1	0.01	1
Igf2r	5.73669e-05	0.12375	0.1	0.01	1
Usp4	5.85963e-05	0.229806	0.233	0.052	1
Tmem229a	6.38374e-05	0.22456	0.233	0.052	1
Snx6	7.00777e-05	0.360203	0.433	0.157	1
Irf3	7.42611e-05	0.247409	0.267	0.067	1
Dcaf12	7.76975e-05	0.263034	0.233	0.054	1
Dnajc7	7.95464e-05	0.345369	0.5	0.197	1
Snapc1	8.13712e-05	0.206132	0.2	0.04	1
Pdk1	8.46162e-05	0.23966	0.267	0.067	1
Zfp236	8.61736e-05	0.275525	0.333	0.1	1
Bckdha	8.6333e-05	0.18152	0.167	0.029	1
Zfp944	8.97007e-05	0.178836	0.167	0.029	1
Prkaa1	0.000102812	0.195016	0.133	0.019	1
Ypel1	0.000102812	0.195016	0.133	0.019	1
Rab23	0.000112311	0.153196	0.133	0.019	1
Zfp37	0.000112311	0.153196	0.133	0.019	1
Gemin5	0.000112311	0.153196	0.133	0.019	1
Akap1	0.000112311	0.153196	0.133	0.019	1
Zfp808	0.000112311	0.153196	0.133	0.019	1
Kifc2	0.000112311	0.153196	0.133	0.019	1
Ppp1r1a	0.000112311	0.153196	0.133	0.019	1
Castor2	0.000116394	0.150487	0.133	0.019	1
Mbd5	0.000119433	0.355481	0.6	0.27	1
Spin1	0.000135037	0.200828	0.2	0.042	1
Slc36a4	0.000138915	0.219478	0.167	0.031	1
Arsb	0.000140477	0.44053	0.633	0.312	1
Cep104	0.000155698	0.178836	0.167	0.031	1
Nfam1	0.000155698	0.178836	0.167	0.031	1
Cdyl2	0.000161432	0.176157	0.167	0.031	1
Smarcc2	0.000190712	0.293692	0.333	0.107	1
Ptchd1	0.000198143	0.237086	0.267	0.073	1
1700113A16Rik	0.000202177	0.121015	0.1	0.011	1
Fam13a	0.000202177	0.121015	0.1	0.011	1
Hsdl1	0.000202177	0.121015	0.1	0.011	1
Panx1	0.000202177	0.121015	0.1	0.011	1
Isca1	0.000202177	0.121015	0.1	0.011	1
Trim30b	0.000208753	0.118286	0.1	0.011	1
Sort1	0.000217755	0.344687	0.5	0.211	1
Usp22	0.000218948	0.257807	0.233	0.059	1
Rps17	0.000228946	0.263034	0.333	0.107	1
Fhit	0.000234412	0.31366	0.367	0.126	1
Pms2	0.00024053	0.150487	0.133	0.021	1
Bola2	0.00024053	0.150487	0.133	0.021	1
Arhgap27	0.00024053	0.150487	0.133	0.021	1
Golga2	0.000275398	0.173483	0.167	0.033	1
Slc30a5	0.000277475	0.214125	0.233	0.059	1
Laptm4b	0.000301576	0.198183	0.2	0.046	1
Cript	0.000301576	0.198183	0.2	0.046	1
Rab3il1	0.000301576	0.198183	0.2	0.046	1
Phldb1	0.000304212	0.359088	0.633	0.318	1
Dennd5a	0.000304221	0.297719	0.5	0.211	1
Atg4c	0.000306061	0.294164	0.367	0.13	1
Il13ra1	0.000323637	0.192908	0.2	0.046	1
Pld4	0.000333451	0.234517	0.267	0.077	1
Smyd3	0.000362675	0.50841	0.533	0.276	1
Smchd1	0.000364444	0.285826	0.467	0.19	1
Ccdc186	0.000373667	0.226836	0.267	0.077	1
Maml3	0.000408426	0.414643	0.633	0.335	1
Ttc5	0.000410099	0.252599	0.233	0.063	1
5430427M07Rik	0.000427823	0.189602	0.133	0.023	1
Ddx43	0.000434112	0.173483	0.167	0.034	1
Fam184a	0.000434112	0.173483	0.167	0.034	1
Cnot8	0.000440904	0.195543	0.2	0.048	1
Ttc4	0.000456149	0.192908	0.2	0.048	1
Usp36	0.000456149	0.192908	0.2	0.048	1
Grin2b	0.000464023	0.266866	0.267	0.08	1
Timm10	0.000468619	0.147782	0.133	0.023	1
Gm16316	0.000468619	0.147782	0.133	0.023	1
Nkd1	0.000468619	0.147782	0.133	0.023	1
Gpaa1	0.000468619	0.147782	0.133	0.023	1
Arl1	0.00048214	0.214125	0.233	0.063	1
Dhx36	0.00049519	0.286439	0.5	0.216	1
Ccnc	0.000547685	0.232437	0.2	0.05	1
Snrpd1	0.00054832	0.250002	0.233	0.065	1
Kcnq2	0.000555649	0.118286	0.1	0.013	1
Cnr2	0.000555649	0.118286	0.1	0.013	1
Gm32856	0.000555649	0.118286	0.1	0.013	1
Inpp5j	0.000555649	0.118286	0.1	0.013	1
Zfp667	0.00057171	0.115561	0.1	0.013	1
B230219D22Rik	0.000582742	0.291746	0.367	0.138	1
Grik2	0.000590204	-0.579424	0.267	0.615	1
Nadk	0.000612638	0.261759	0.267	0.082	1
Ndufa6	0.000613142	0.270516	0.3	0.1	1
Setd3	0.000625746	0.289892	0.4	0.157	1
Nup188	0.000629303	0.192908	0.2	0.05	1
Dnajc10	0.000629303	0.192908	0.2	0.05	1
Ddx17	0.000644895	0.386827	0.567	0.289	1
Zfp141	0.000650222	0.190278	0.2	0.05	1
Jph1	0.000657808	0.238372	0.333	0.115	1
Gpbp1	0.000662522	0.295045	0.433	0.18	1
Epm2aip1	0.000666894	0.208935	0.233	0.065	1
Map1a	0.000673668	0.241511	0.3	0.1	1
Leprot	0.000679752	0.170814	0.167	0.036	1
Mrpl17	0.000679752	0.170814	0.167	0.036	1
Apopt1	0.000689954	0.206347	0.233	0.065	1
Tspan13	0.000693917	0.185032	0.2	0.05	1
Nudcd2	0.000701089	0.168149	0.167	0.036	1
Arrdc3	0.000753259	0.260667	0.4	0.157	1
Erlin2	0.000764834	0.229806	0.2	0.052	1
Zfpm1	0.000770224	0.186903	0.133	0.025	1
Commd10	0.000789489	0.216658	0.267	0.082	1
Thra	0.000803948	0.264192	0.433	0.178	1
Zzz3	0.00083891	0.260667	0.4	0.159	1
Hint2	0.000844443	0.145083	0.133	0.025	1
Chchd4	0.000844443	0.145083	0.133	0.025	1
Fem1b	0.000844443	0.145083	0.133	0.025	1
C730034F03Rik	0.000844443	0.145083	0.133	0.025	1
Bmerb1	0.000844443	0.145083	0.133	0.025	1
Wdr37	0.000850779	0.270516	0.3	0.103	1
Pigc	0.00086895	0.142389	0.133	0.025	1
Neurod6	0.00086895	0.142389	0.133	0.025	1
Fermt2	0.000871942	0.248187	0.333	0.121	1
Cep70	0.000878791	0.190278	0.2	0.052	1
Lcp2	0.00088181	0.268018	0.3	0.103	1
Nemf	0.000888663	0.23399	0.3	0.102	1
Cryzl1	0.000906902	0.187653	0.2	0.052	1
Zfp462	0.000907534	0.203764	0.233	0.067	1
Ube2g1	0.000926154	0.273996	0.333	0.123	1
Mrpl18	0.000935803	0.185032	0.2	0.052	1
Srr	0.000937843	0.201186	0.233	0.067	1
Larp1	0.000954156	0.272108	0.467	0.205	1
Gpr183	0.000965096	0.256671	0.267	0.086	1
Dnm3	0.000980706	0.34939	0.867	0.605	1
Zfyve9	0.000985689	0.276444	0.333	0.125	1
Nfxl1	0.00099833	0.254133	0.267	0.086	1
Coq10b	0.00102671	0.168149	0.167	0.038	1
Grik1	0.00102745	0.171999	0.2	0.052	1
Asah2	0.00104707	0.227181	0.2	0.054	1
Ssu72	0.00104793	0.32122	0.267	0.09	1
Stx17	0.00105738	0.16549	0.167	0.038	1
Ccl25	0.00105738	0.16549	0.167	0.038	1
Nudt4	0.00110504	0.206347	0.233	0.069	1
Ppwd1	0.00110504	0.206347	0.233	0.069	1
Skil	0.0011179	0.24082	0.333	0.123	1
Mtif2	0.00116573	0.330938	0.3	0.111	1
Cux1	0.00118714	0.37644	0.533	0.274	1
Vegfa	0.00119021	0.15863	0.1	0.015	1
Magee1	0.00119021	0.15863	0.1	0.015	1
Prpsap2	0.00120902	0.242238	0.233	0.071	1
Zyx	0.00127381	0.115561	0.1	0.015	1
Zfp790	0.00127381	0.115561	0.1	0.015	1
Vps33b	0.00127381	0.115561	0.1	0.015	1
Gm44759	0.00127381	0.115561	0.1	0.015	1
Gm16201	0.00127381	0.115561	0.1	0.015	1
Coprs	0.00127381	0.115561	0.1	0.015	1
Gm40578	0.00127381	0.115561	0.1	0.015	1
A930006K02Rik	0.00127381	0.115561	0.1	0.015	1
Trerf1	0.00127381	0.115561	0.1	0.015	1
Ehd1	0.00127381	0.115561	0.1	0.015	1
Lrch1	0.00129852	0.31366	0.567	0.289	1
Snrpg	0.00131716	0.179805	0.2	0.054	1
Kif1b	0.0013497	0.373781	0.8	0.544	1
Sos1	0.00135393	0.293692	0.3	0.107	1
Cox7c	0.00139687	0.276071	0.5	0.234	1
Nop53	0.0014257	0.142389	0.133	0.027	1
Lgi4	0.0014257	0.142389	0.133	0.027	1
Mphosph6	0.0014257	0.142389	0.133	0.027	1
Pdcd7	0.0014257	0.142389	0.133	0.027	1
AU041133	0.0014257	0.142389	0.133	0.027	1
Map3k13	0.0014257	0.142389	0.133	0.027	1
Dhx9	0.00144787	0.252155	0.367	0.148	1
Klhl15	0.00146437	0.1397	0.133	0.027	1
Glmn	0.00146493	0.201186	0.233	0.071	1
Svil	0.00146493	0.201186	0.233	0.071	1
Fcgr3	0.00150205	0.16549	0.167	0.04	1
Coq3	0.00150205	0.16549	0.167	0.04	1
Pde1a	0.00150396	0.137016	0.133	0.027	1
Gab1	0.00153722	0.315535	0.667	0.37	1
Efr3a	0.00156729	0.246546	0.267	0.09	1
Chd8	0.00161514	0.231055	0.333	0.126	1
Pgbd5	0.00161693	0.185032	0.2	0.056	1
4930469K13Rik	0.00163344	0.234517	0.233	0.073	1
Baiap2	0.00163353	0.157541	0.167	0.04	1
Phc2	0.00167708	0.278153	0.4	0.172	1
Gm12324	0.0017092	0.188362	0.233	0.071	1
Mink1	0.00174208	0.33252	0.367	0.159	1
Knop1	0.00175377	0.265405	0.367	0.149	1
Pde4d	0.00177735	0.373114	0.367	0.159	1
Gm32036	0.00179874	0.31366	0.467	0.222	1
Psmb7	0.00185928	0.198612	0.233	0.073	1
Pde8b	0.00185928	0.198612	0.233	0.073	1
Lin7c	0.00186104	0.221944	0.2	0.057	1
C030029H02Rik	0.00188526	0.305755	0.6	0.31	1
Pja2	0.00193084	0.272541	0.367	0.153	1
Myo9a	0.00193768	0.299305	0.567	0.293	1
Sap130	0.00199023	0.234517	0.233	0.075	1
Hnrnpr	0.00207905	0.235393	0.367	0.149	1
Sec24a	0.00209651	0.188362	0.233	0.073	1
Mrpl27	0.00213594	0.162836	0.167	0.042	1
Chchd1	0.00213594	0.162836	0.167	0.042	1
Lats2	0.0021373	0.182416	0.2	0.057	1
3110056K07Rik	0.00214829	0.211596	0.267	0.092	1
Ulk4	0.00219398	0.160186	0.167	0.042	1
Ascc2	0.00219398	0.160186	0.167	0.042	1
Abraxas2	0.00219853	0.179805	0.2	0.057	1
Ganc	0.00225338	0.157541	0.167	0.042	1
Ocrl	0.00225338	0.157541	0.167	0.042	1
Pygb	0.00226129	0.177198	0.2	0.057	1
Psma3	0.00226884	0.274385	0.433	0.199	1
Hapln2	0.00227553	0.373114	0.367	0.169	1
Gpr146	0.00227835	0.1397	0.133	0.029	1
Lrp11	0.00227835	0.1397	0.133	0.029	1
Zbtb24	0.00227835	0.1397	0.133	0.029	1
Jup	0.00227835	0.1397	0.133	0.029	1
Carns1	0.00227835	0.1397	0.133	0.029	1
4931422A03Rik	0.00228581	0.206552	0.267	0.092	1
Ralgps2	0.00233473	0.196042	0.233	0.075	1
Alg6	0.00233631	0.137016	0.133	0.029	1
Supt7l	0.00237744	0.15591	0.1	0.017	1
Fry	0.00238505	0.259399	0.333	0.134	1
Arhgap18	0.00239552	0.134337	0.133	0.029	1
Clip3	0.00240426	0.190917	0.233	0.075	1
Cxxc5	0.00240463	0.234517	0.233	0.077	1
Gm49980	0.00243356	0.153196	0.1	0.017	1
Mtm1	0.00247558	0.190917	0.233	0.075	1
Fam117b	0.00248426	0.228624	0.333	0.132	1
Itpk1	0.00248652	0.236667	0.433	0.193	1
Mrpl47	0.00254782	0.112841	0.1	0.017	1
Dusp8	0.00254782	0.112841	0.1	0.017	1
Nacc1	0.00254782	0.112841	0.1	0.017	1
Satb1	0.00254782	0.112841	0.1	0.017	1
Gm6277	0.00260769	0.110127	0.1	0.017	1
Gapdh	0.00261703	0.285826	0.4	0.18	1
Zfp445	0.00266192	0.237208	0.4	0.174	1
Nnat	0.00278197	0.179805	0.2	0.059	1
Anp32b	0.00278197	0.179805	0.2	0.059	1
Polr2a	0.00278197	0.179805	0.2	0.059	1
Map2k1	0.00279013	0.245727	0.3	0.115	1
Tgfbr1	0.00281393	0.461376	0.8	0.571	1
Ube2e2	0.00281635	0.31366	0.733	0.427	1
Med1	0.00282062	0.196042	0.233	0.077	1
Lrba	0.00283625	0.265297	0.433	0.201	1
Fam20b	0.00285892	0.177198	0.2	0.059	1
Dzip3	0.00291802	0.281351	0.3	0.119	1
Fbxl5	0.00295904	0.273018	0.467	0.23	1
Elp1	0.00296121	0.160186	0.167	0.044	1
Heatr1	0.00296121	0.160186	0.167	0.044	1
Rbis	0.00303345	0.209072	0.267	0.096	1
Nenf	0.00303812	0.157541	0.167	0.044	1
Myef2	0.00303812	0.157541	0.167	0.044	1
Pde4a	0.00303812	0.157541	0.167	0.044	1
Cnpy3	0.00303812	0.157541	0.167	0.044	1
Tpd52	0.00306202	0.292735	0.4	0.186	1
Mxd4	0.00307269	0.188362	0.233	0.077	1
Armc1	0.00311673	0.154901	0.167	0.044	1
Alg14	0.00316438	0.178836	0.133	0.031	1
Bclaf1	0.00317093	0.290428	0.4	0.186	1
Bcas1	0.00325599	0.311717	0.6	0.354	1
Adamts16	0.0032597	0.173483	0.133	0.031	1
Fam133b	0.00326127	0.243271	0.3	0.117	1
Acsl4	0.00330076	0.211661	0.3	0.115	1
Gm10138	0.00347455	0.137016	0.133	0.031	1
Cox20	0.00347455	0.137016	0.133	0.031	1
Hspa14	0.00347455	0.137016	0.133	0.031	1
Zbtb26	0.00347455	0.137016	0.133	0.031	1
Vhl	0.00347455	0.137016	0.133	0.031	1
Rbm7	0.00347455	0.137016	0.133	0.031	1
Mfsd12	0.00347455	0.137016	0.133	0.031	1
Zrsr1	0.00347455	0.137016	0.133	0.031	1
Rnf44	0.00347455	0.137016	0.133	0.031	1
Gm49521	0.00347455	0.137016	0.133	0.031	1
Camk1	0.00348698	0.344687	0.433	0.226	1
Gm36198	0.00355765	0.134337	0.133	0.031	1
Rars	0.00355765	0.134337	0.133	0.031	1
Rpgrip1	0.00355765	0.134337	0.133	0.031	1
Anks3	0.00357008	0.177198	0.2	0.061	1
Grin2a	0.00357008	0.177198	0.2	0.061	1
Golgb1	0.0036912	0.259568	0.4	0.184	1
Zfp148	0.00371004	0.282634	0.467	0.234	1
Osbpl11	0.00371766	0.304106	0.333	0.142	1
Selenow	0.00383224	0.251238	0.367	0.161	1
Kdm2b	0.00384165	0.201525	0.267	0.098	1
Ppm1l	0.0039217	0.295739	0.233	0.082	1
Pdxdc1	0.00394061	0.218942	0.333	0.138	1
Arpc5	0.00395414	0.199018	0.267	0.098	1
Vxn	0.00401289	0.157541	0.167	0.046	1
Ric3	0.00401289	0.157541	0.167	0.046	1
Uqcrfs1	0.00401289	0.157541	0.167	0.046	1
Ncbp2	0.00401289	0.157541	0.167	0.046	1
Cdk11b	0.00401386	0.252155	0.333	0.142	1
Kcmf1	0.00404941	0.25359	0.367	0.163	1
Tubb4a	0.00408095	0.263034	0.767	0.466	1
Gm11476	0.00411261	0.154901	0.167	0.046	1
Nprl3	0.00411261	0.154901	0.167	0.046	1
Tmsb4x	0.00412285	0.353334	0.9	0.64	1
Pak7	0.00416082	0.411508	0.633	0.406	1
Snrnp48	0.00427332	0.255945	0.367	0.165	1
Ppp1r14a	0.00441404	0.25359	0.367	0.165	1
Tle1	0.00448363	0.185811	0.233	0.08	1
Srsf9	0.00452179	0.174596	0.2	0.063	1
Snx8	0.00452179	0.174596	0.2	0.063	1
Poglut1	0.00452179	0.174596	0.2	0.063	1
Acaca	0.00456175	-0.413574	0.133	0.381	1
2010300C02Rik	0.00458713	0.110127	0.1	0.019	1
Poglut2	0.00458713	0.110127	0.1	0.019	1
1810024B03Rik	0.00458713	0.110127	0.1	0.019	1
B130055M24Rik	0.00458713	0.110127	0.1	0.019	1
Ccdc51	0.00458713	0.110127	0.1	0.019	1
Cmtm8	0.00458713	0.110127	0.1	0.019	1
Bbof1	0.00458713	0.110127	0.1	0.019	1
Uqcc3	0.00458713	0.110127	0.1	0.019	1
Fuca1	0.00460588	0.180722	0.233	0.08	1
Lgr4	0.00463492	0.176157	0.133	0.033	1
Agl	0.00463492	0.176157	0.133	0.033	1
Gpi1	0.00463859	0.171999	0.2	0.063	1
Taz	0.00463859	0.171999	0.2	0.063	1
Exoc3	0.00465983	0.225902	0.367	0.163	1
St3gal6	0.00467763	0.278951	0.4	0.192	1
Spon1	0.0046854	0.107418	0.1	0.019	1
Phkg2	0.0046854	0.107418	0.1	0.019	1
Was	0.0046854	0.107418	0.1	0.019	1
Eif4a2	0.00470069	0.272541	0.333	0.146	1
A530088E08Rik	0.00474021	0.173483	0.133	0.033	1
Selplg	0.00477245	0.269114	0.3	0.125	1
Pde7a	0.00490699	0.224023	0.267	0.102	1
Mysm1	0.00492756	0.248072	0.4	0.188	1
Cdk19	0.00498982	0.279713	0.767	0.529	1
Mtr	0.00500453	0.164236	0.2	0.063	1
Filip1l	0.00504896	0.196964	0.3	0.119	1
Parp6	0.00509022	0.134337	0.133	0.033	1
Pwwp3a	0.00509022	0.134337	0.133	0.033	1
Poc1b	0.00509022	0.134337	0.133	0.033	1
Fibp	0.00509022	0.134337	0.133	0.033	1
Psmc2	0.00518597	0.206347	0.2	0.065	1
Soga1	0.00529814	0.214125	0.367	0.163	1
Utp11	0.0053276	0.154901	0.167	0.048	1
Uxs1	0.00545444	0.152266	0.167	0.048	1
Efl1	0.00545444	0.152266	0.167	0.048	1
Ash2l	0.00545444	0.152266	0.167	0.048	1
Cdk16	0.00558382	0.149636	0.167	0.048	1
Kif21b	0.00567593	0.191523	0.267	0.102	1
Crlf3	0.00567606	0.299676	0.367	0.176	1
Csrp1	0.0056938	0.307728	0.567	0.335	1
Tbc1d1	0.00571559	0.170597	0.233	0.082	1
Ncdn	0.0057995	0.169407	0.2	0.065	1
Lifr	0.0057995	0.169407	0.2	0.065	1
Odf2	0.00583331	0.189034	0.267	0.102	1
Ppp2r2d	0.00594385	0.166819	0.2	0.065	1
Gmip	0.00594385	0.166819	0.2	0.065	1
Zcchc18	0.00594385	0.166819	0.2	0.065	1
Cdip1	0.00608523	0.218824	0.367	0.167	1
Brinp1	0.0061852	0.192908	0.167	0.05	1
Etfa	0.00618647	0.185811	0.233	0.084	1
Plekha1	0.00623183	0.237873	0.6	0.331	1
Upf2	0.00628907	0.238941	0.4	0.192	1
Slc38a9	0.00629679	0.271156	0.367	0.174	1
Rc3h2	0.00629851	0.194017	0.267	0.103	1
Itgam	0.00638335	0.299353	0.333	0.155	1
Gpr155	0.00639526	0.159083	0.2	0.065	1
Ankrd13a	0.00651202	0.180722	0.233	0.084	1
Litaf	0.00654638	0.337639	0.533	0.316	1
Trim59	0.00660899	0.216473	0.367	0.169	1
Cd63	0.0066186	-0.336365	0.067	0.295	1
Dusp15	0.00668017	0.178184	0.233	0.084	1
Clpx	0.00668017	0.178184	0.233	0.084	1
Cacnb2	0.00672049	0.255591	0.267	0.105	1
Zfp704	0.00681249	0.214125	0.4	0.19	1
Cbx5	0.00682684	0.186549	0.267	0.103	1
1110002L01Rik	0.006943	0.152266	0.167	0.05	1
Parp4	0.006943	0.152266	0.167	0.05	1
Mat2a	0.00697058	0.228521	0.533	0.282	1
Slc33a1	0.00700082	0.169407	0.2	0.067	1
Bicral	0.0070262	0.260775	0.4	0.197	1
Atg14	0.00710153	0.149636	0.167	0.05	1
Med13	0.00716868	0.268831	0.367	0.176	1
Rcn2	0.00717009	0.166819	0.2	0.067	1
Gm46224	0.00717009	0.166819	0.2	0.067	1
Pfn1	0.00717009	0.166819	0.2	0.067	1
Pbrm1	0.00717698	0.243499	0.4	0.195	1
Cotl1	0.00718979	0.23349	0.3	0.128	1
Plekhf2	0.00720258	0.131663	0.133	0.034	1
Med26	0.00720258	0.131663	0.133	0.034	1
Rbm34	0.00720258	0.131663	0.133	0.034	1
Fn3k	0.00720258	0.131663	0.133	0.034	1
Gmfb	0.00720258	0.131663	0.133	0.034	1
Dgkh	0.00720258	0.131663	0.133	0.034	1
Gm9993	0.00720258	0.131663	0.133	0.034	1
Rragb	0.00720258	0.131663	0.133	0.034	1
Mospd2	0.00720258	0.131663	0.133	0.034	1
Slc24a3	0.00722777	0.225902	0.333	0.148	1
Fbxl3	0.00724849	0.204294	0.3	0.126	1
Tcaim	0.00726307	0.147011	0.167	0.05	1
Cs	0.00726307	0.147011	0.167	0.05	1
Fxr2	0.0073428	0.164236	0.2	0.067	1
Gng3	0.0073428	0.164236	0.2	0.067	1
Bbs9	0.00747891	0.22562	0.367	0.17	1
Tpi1	0.00754177	0.189034	0.267	0.105	1
Speg	0.00760174	0.107418	0.1	0.021	1
Chil1	0.00760174	0.107418	0.1	0.021	1
Angptl1	0.00760174	0.107418	0.1	0.021	1
Usf1	0.00760174	0.107418	0.1	0.021	1
Nebl	0.00760174	0.107418	0.1	0.021	1
Snph	0.00760174	0.107418	0.1	0.021	1
Sgk2	0.00760174	0.107418	0.1	0.021	1
Ago4	0.00760174	0.107418	0.1	0.021	1
Rfc3	0.00760174	0.107418	0.1	0.021	1
Ttll3	0.00760174	0.107418	0.1	0.021	1
Gm43915	0.00760174	0.107418	0.1	0.021	1
Leng1	0.00760174	0.107418	0.1	0.021	1
Ikzf5	0.00760174	0.107418	0.1	0.021	1
Tafa2	0.00760174	0.107418	0.1	0.021	1
4933428G20Rik	0.00760174	0.107418	0.1	0.021	1
Abca5	0.00760174	0.107418	0.1	0.021	1
Tmtc4	0.00760174	0.107418	0.1	0.021	1
Psd	0.00760174	0.107418	0.1	0.021	1
Mid1	0.00760174	0.107418	0.1	0.021	1
Wrn	0.0076705	0.216658	0.233	0.088	1
Ugt8a	0.00771797	0.256479	0.633	0.379	1
Gm42601	0.00775112	0.104714	0.1	0.021	1
2310002F09Rik	0.00775112	0.104714	0.1	0.021	1
Eef1akmt1	0.00775112	0.104714	0.1	0.021	1
Syn1	0.00775112	0.104714	0.1	0.021	1
Nono	0.00776039	0.178184	0.233	0.086	1
Ppp2r5e	0.00780654	0.226198	0.3	0.128	1
Pip4k2a	0.00784352	0.330111	0.767	0.508	1
Actn4	0.0078621	0.214125	0.233	0.088	1
Mau2	0.0080577	0.211596	0.233	0.088	1
Prpf18	0.00810428	0.187653	0.167	0.052	1
Rcsd1	0.0081547	0.173122	0.233	0.086	1
Tln2	0.00817463	0.231055	0.3	0.13	1
Ahcyl1	0.00817493	0.19977	0.333	0.148	1
Xist	0.00833031	0.43243	0.2	0.071	1
Srsf3	0.0083545	0.237776	0.333	0.153	1
Ubac2	0.0083987	0.228624	0.3	0.13	1
Rsu1	0.00852316	0.189034	0.267	0.107	1
Sympk	0.00857198	0.166819	0.2	0.069	1
Dctn6	0.00857198	0.166819	0.2	0.069	1
Eif3c	0.00865286	0.223775	0.3	0.13	1
Zdhhc20	0.00873704	0.303786	0.567	0.343	1
Map2k5	0.00873878	0.236667	0.4	0.199	1
Map11	0.00877268	0.164236	0.2	0.069	1
Nae1	0.00877268	0.164236	0.2	0.069	1
Riok2	0.00877268	0.164236	0.2	0.069	1
Kcnk13	0.00886839	0.26812	0.533	0.31	1
Syn2	0.00889718	0.149636	0.167	0.052	1
Ift20	0.00889718	0.149636	0.167	0.052	1
Zfp101	0.00889718	0.149636	0.167	0.052	1
Dtymk	0.00897729	0.161657	0.2	0.069	1
Epha7	0.00900303	0.170814	0.133	0.036	1
Polr2f	0.00909218	0.147011	0.167	0.052	1
Mir142hg	0.00917186	0.191405	0.4	0.193	1
Echdc1	0.00918424	0.175651	0.233	0.088	1
Samhd1	0.00918588	0.159083	0.2	0.069	1
Prickle1	0.00922055	0.273018	0.4	0.205	1
Ppp1r12c	0.00929072	0.14439	0.167	0.052	1
Hpca	0.00940912	0.173122	0.233	0.088	1
Ccni	0.00940913	0.170597	0.233	0.088	1
Bcas3	0.00952048	0.272201	0.5	0.282	1
Csf3r	0.0095376	0.256829	0.5	0.274	1
Kdm6a	0.0095779	0.285826	0.367	0.186	1
Atp5b	0.00984051	0.200118	0.367	0.172	1
Pycr2	0.00988785	0.128993	0.133	0.036	1
Klhl9	0.00988785	0.128993	0.133	0.036	1
Zfp951	0.00988785	0.128993	0.133	0.036	1
Idh2	0.00988785	0.128993	0.133	0.036	1
Zfp810	0.00988785	0.128993	0.133	0.036	1
Bco2	0.00988785	0.128993	0.133	0.036	1
Nipal4	0.00988785	0.128993	0.133	0.036	1
Mif4gd	0.00988785	0.128993	0.133	0.036	1
Galnt16	0.00988785	0.128993	0.133	0.036	1
Snrpc	0.00988785	0.128993	0.133	0.036	1
Brms1	0.00988785	0.128993	0.133	0.036	1
Slc6a8	0.00988785	0.128993	0.133	0.036	1
Dynll2	0.00999355	0.216593	0.267	0.111	1
Map4k3	0.0100427	0.232562	0.367	0.178	1
BC035044	0.0100871	0.126329	0.133	0.036	1
Pttg1	0.0100871	0.126329	0.133	0.036	1
Dapp1	0.0100931	0.184068	0.267	0.109	1
Golga4	0.0100931	0.181591	0.267	0.109	1
4931406P16Rik	0.0101579	0.22118	0.333	0.153	1
Alkbh3	0.0102897	0.12367	0.133	0.036	1
0610030E20Rik	0.0102982	0.178184	0.233	0.09	1
Csmd3	0.0103088	0.477159	0.933	0.808	1
Acvr1	0.0103498	0.181591	0.267	0.109	1
Angel2	0.0105459	0.175651	0.233	0.09	1
Dazap1	0.0106298	0.161657	0.2	0.071	1
Mettl16	0.0107557	0.244026	0.233	0.094	1
Mobp	0.0107589	0.356945	0.6	0.398	1
Tanc2	0.0107929	0.412905	0.933	0.743	1
Casd1	0.0108839	0.219066	0.267	0.113	1
Gm4924	0.0109756	0.147782	0.1	0.023	1
Dtnbos	0.0109756	0.147782	0.1	0.023	1
Hspbap1	0.0109756	0.147782	0.1	0.023	1
Ptpn1	0.0110187	0.251238	0.333	0.159	1
P2rx7	0.0110533	0.218824	0.333	0.155	1
Cnot7	0.0111147	0.156514	0.2	0.071	1
Sec22a	0.0111147	0.156514	0.2	0.071	1
Tgfb1	0.011228	0.147011	0.167	0.054	1
Grik4	0.011228	0.147011	0.167	0.054	1
Spidr	0.011235	0.192098	0.3	0.132	1
Smad7	0.0112672	0.376854	0.533	0.362	1
Cyld	0.0113361	0.252659	0.367	0.184	1
Rplp1	0.0114355	0.247973	0.467	0.257	1
Nol11	0.0114645	0.14439	0.167	0.054	1
Rab1a	0.0115942	0.181591	0.267	0.111	1
Btbd8	0.0116565	0.193478	0.2	0.073	1
Snrpb	0.011705	0.141774	0.167	0.054	1
Spock1	0.0117542	0.242825	0.4	0.205	1
Sft2d1	0.0117746	0.220697	0.433	0.226	1
Esrrg	0.0117871	0.104714	0.1	0.023	1
Batf3	0.0117871	0.104714	0.1	0.023	1
Rnf24	0.0117871	0.104714	0.1	0.023	1
Tmigd3	0.0117871	0.104714	0.1	0.023	1
Mib2	0.0117871	0.104714	0.1	0.023	1
Insig1	0.0117871	0.104714	0.1	0.023	1
1700028E10Rik	0.0117871	0.104714	0.1	0.023	1
Mrps35	0.0117871	0.104714	0.1	0.023	1
Lmtk3	0.0117871	0.104714	0.1	0.023	1
Armc5	0.0117871	0.104714	0.1	0.023	1
Aasdhppt	0.0117871	0.104714	0.1	0.023	1
Neurl4	0.0117871	0.104714	0.1	0.023	1
Gm11613	0.0117871	0.104714	0.1	0.023	1
Ppp4r4	0.0117871	0.104714	0.1	0.023	1
Ldb3	0.0117871	0.104714	0.1	0.023	1
Adnp2	0.0117871	0.104714	0.1	0.023	1
Gm20616	0.0117871	0.104714	0.1	0.023	1
Rpp30	0.0117871	0.104714	0.1	0.023	1
Agmo	0.0118654	0.238372	0.4	0.205	1
Klhdc10	0.0118742	0.195016	0.333	0.155	1
Med6	0.0119497	0.139163	0.167	0.054	1
Raver2	0.0120006	0.102014	0.1	0.023	1
Trappc6a	0.0120006	0.102014	0.1	0.023	1
Gm31224	0.0120006	0.102014	0.1	0.023	1
Smyd4	0.0120006	0.102014	0.1	0.023	1
Nup88	0.01227	0.16549	0.133	0.038	1
Rbm3	0.0123301	0.173122	0.233	0.092	1
Sptan1	0.0123743	0.226836	0.2	0.075	1
Cmtm7	0.0124612	0.185032	0.167	0.056	1
Sms	0.0124612	0.185032	0.167	0.056	1
Rpl10	0.0124787	0.252155	0.3	0.14	1
Nek6	0.0124895	0.161657	0.2	0.073	1
Abhd17b	0.012511	0.191307	0.533	0.289	1
Spata5	0.0125599	-0.250543	0	0.174	1
Tmeff2	0.0126736	0.41274	0.933	0.776	1
Gusb	0.0127641	0.159083	0.2	0.073	1
Arl2bp	0.0127641	0.159083	0.2	0.073	1
Ptch1	0.0127641	0.159083	0.2	0.073	1
Srsf4	0.0129112	0.168077	0.233	0.092	1
Eid1	0.0129681	0.232131	0.4	0.209	1
5031439G07Rik	0.0130156	0.218313	0.5	0.278	1
Olfm1	0.0130268	0.19592	0.4	0.201	1
Dync1li1	0.0132102	0.165562	0.233	0.092	1
Fam129a	0.0132191	0.126329	0.133	0.038	1
2022-03-02	0.0132191	0.126329	0.133	0.038	1
Brd3	0.0132191	0.126329	0.133	0.038	1
Agrn	0.0132191	0.126329	0.133	0.038	1
Prmt1	0.0132191	0.126329	0.133	0.038	1
Ecd	0.0132191	0.126329	0.133	0.038	1
Socs6	0.0132191	0.126329	0.133	0.038	1
Bmt2	0.0132599	0.179118	0.267	0.113	1
Fam53b	0.0133377	0.18483	0.3	0.134	1
Fkbp5	0.0133383	0.209201	0.267	0.115	1
H2afz	0.0134518	0.244948	0.3	0.14	1
Glrp1	0.0134597	0.199018	0.233	0.094	1
Itgax	0.0134717	0.12367	0.133	0.038	1
Trmt11	0.0134717	0.12367	0.133	0.038	1
Adarb1	0.0134717	0.12367	0.133	0.038	1
Nt5dc1	0.0136179	0.151389	0.2	0.073	1
Grk4	0.0137283	0.121015	0.133	0.038	1
Bcl6	0.0137283	0.118366	0.133	0.038	1
Calm2	0.0139691	0.355853	0.6	0.397	1
Ctbp2	0.0139728	0.14439	0.167	0.056	1
Sp2	0.0139728	0.14439	0.167	0.056	1
Tep1	0.0139728	0.14439	0.167	0.056	1
Cnih2	0.0139728	0.14439	0.167	0.056	1
Slc7a8	0.0139787	0.218824	0.333	0.161	1
Ipo9	0.0142558	0.141774	0.167	0.056	1
Tmem127	0.0142558	0.141774	0.167	0.056	1
Zbtb44	0.0142558	0.141774	0.167	0.056	1
Son	0.0143122	0.28672	0.8	0.63	1
Abca9	0.0143727	0.24082	0.267	0.119	1
Stxbp3	0.0146743	0.198552	0.433	0.228	1
Synrg	0.0147536	0.252155	0.3	0.144	1
Zyg11b	0.0148181	0.206745	0.267	0.117	1
Gsn	0.0148806	0.159083	0.2	0.075	1
Srp72	0.0148806	0.159083	0.2	0.075	1
Usp35	0.0148806	0.159083	0.2	0.075	1
Vamp2	0.0149899	0.165562	0.233	0.094	1
Map3k4	0.0149899	0.165562	0.233	0.094	1
Nav2	0.0150145	0.435359	0.767	0.58	1
Hipk3	0.015101	0.17665	0.267	0.115	1
Atp11c	0.015101	0.17665	0.267	0.115	1
Bcl7a	0.0151329	0.133954	0.167	0.056	1
Swi5	0.0151955	0.199018	0.233	0.096	1
Htra2	0.0151979	0.156514	0.2	0.075	1
Pet100	0.0151979	0.156514	0.2	0.075	1
Wwc2	0.0151979	0.156514	0.2	0.075	1
Msantd2	0.0151979	0.156514	0.2	0.075	1
Asph	0.0152108	0.224178	0.533	0.312	1
Ankra2	0.0153172	0.182416	0.167	0.057	1
Atraid	0.0153873	0.196042	0.2	0.077	1
Srp14	0.0154607	0.174186	0.267	0.115	1
Usf2	0.0155206	0.153949	0.2	0.075	1
Cop1	0.0157653	0.188549	0.367	0.182	1
Itch	0.0157817	0.266724	0.6	0.395	1
Scarb2	0.0159571	-0.257944	0.033	0.216	1
Rps16	0.0160115	0.216417	0.367	0.186	1
Gm6994	0.0160239	0.155543	0.233	0.094	1
Firre	0.0160393	0.190917	0.2	0.077	1
Anapc4	0.0161054	0.229392	0.2	0.079	1
Dach2	0.0161167	0.145083	0.1	0.025	1
Wwox	0.0162261	0.227653	0.567	0.335	1
Qk	0.0162689	0.260549	1	0.939	1
Csnk1e	0.0163012	0.171999	0.167	0.057	1
Cyfip1	0.0163798	0.233066	0.433	0.236	1
Pacrg	0.0164388	0.329359	0.667	0.446	1
Nav3	0.0167906	0.518131	0.833	0.632	1
Ppil2	0.016933	0.165562	0.233	0.096	1
Usp2	0.0171674	0.141774	0.167	0.057	1
0610043K17Rik	0.0172645	0.12367	0.133	0.04	1
Brsk2	0.0172645	0.12367	0.133	0.04	1
Med7	0.0172645	0.12367	0.133	0.04	1
Gid4	0.0172645	0.12367	0.133	0.04	1
1500015L24Rik	0.0172645	0.12367	0.133	0.04	1
Ing5	0.017313	0.102014	0.1	0.025	1
D2hgdh	0.017313	0.102014	0.1	0.025	1
Atf3	0.017313	0.102014	0.1	0.025	1
Mms22l	0.017313	0.102014	0.1	0.025	1
Zbtb5	0.017313	0.102014	0.1	0.025	1
Pef1	0.017313	0.102014	0.1	0.025	1
Ssh1	0.017313	0.102014	0.1	0.025	1
Ucp2	0.017313	0.102014	0.1	0.025	1
Ubfd1	0.017313	0.102014	0.1	0.025	1
Klhl26	0.017313	0.102014	0.1	0.025	1
Sesn3	0.017313	0.102014	0.1	0.025	1
Limd1	0.017313	0.102014	0.1	0.025	1
Rgs17	0.017313	0.102014	0.1	0.025	1
Katna1	0.017313	0.102014	0.1	0.025	1
Tcp11l2	0.017313	0.102014	0.1	0.025	1
Znhit3	0.017313	0.102014	0.1	0.025	1
Arl16	0.017313	0.102014	0.1	0.025	1
Tbl3	0.017313	0.102014	0.1	0.025	1
Mrps34	0.017313	0.102014	0.1	0.025	1
Porcn	0.017313	0.102014	0.1	0.025	1
Nav1	0.0174689	0.218942	0.3	0.144	1
Tma16	0.017502	0.136556	0.167	0.057	1
Map3k14	0.017502	0.139163	0.167	0.057	1
Slc35b3	0.017502	0.139163	0.167	0.057	1
Wsb2	0.0175779	0.121015	0.133	0.04	1
Habp4	0.0175779	0.121015	0.133	0.04	1
Armh3	0.017688	0.160544	0.233	0.096	1
Grb2	0.017732	0.216417	0.367	0.19	1
Slf2	0.0178651	0.216473	0.333	0.167	1
Slc25a51	0.0178959	0.118366	0.133	0.04	1
Dazap2	0.0178959	0.118366	0.133	0.04	1
Mcrip1	0.0179532	0.153949	0.2	0.077	1
Wsb1	0.0180681	0.29094	0.367	0.203	1
Ddx5	0.0182425	0.208935	0.9	0.688	1
Atp5a1	0.0182764	0.216473	0.333	0.167	1
Mitf	0.0182827	-0.333725	0.3	0.533	1
Dgkz	0.0182954	0.177599	0.3	0.14	1
AU040320	0.0183867	0.206745	0.267	0.121	1
Dnajc1	0.0186337	0.278344	0.5	0.303	1
Pigu	0.0186991	0.148833	0.2	0.077	1
Cd47	0.0189632	0.1832	0.333	0.163	1
Uhrf2	0.0189632	0.1832	0.333	0.163	1
Sec61a2	0.0190464	0.165562	0.233	0.098	1
Ufl1	0.0191273	0.199018	0.233	0.1	1
Amn1	0.0191273	0.199018	0.233	0.1	1
Tmem50a	0.0191551	0.224285	0.2	0.08	1
Dnajb2	0.0191591	0.270794	0.4	0.22	1
Actb	0.0192374	0.232387	0.633	0.395	1
Arhgef2	0.0192674	0.206929	0.3	0.144	1
2022-03-06	0.0193526	0.171726	0.267	0.119	1
Ssb	0.0196562	0.172798	0.3	0.14	1
Pam16	0.0201215	0.162836	0.133	0.042	1
Diaph1	0.0203127	0.214125	0.167	0.061	1
Otud4	0.0206373	0.153949	0.2	0.079	1
D130040H23Rik	0.0208462	0.139163	0.167	0.059	1
Ngly1	0.0208462	0.139163	0.167	0.059	1
Jak2	0.0211041	0.182416	0.3	0.144	1
4933406I18Rik	0.0211405	0.250925	0.4	0.224	1
Sh2d3c	0.0212375	0.136556	0.167	0.059	1
Usp18	0.0212375	0.136556	0.167	0.059	1
Rgma	0.0212375	0.136556	0.167	0.059	1
Fra10ac1	0.0212375	0.136556	0.167	0.059	1
Vps50	0.0213351	0.199018	0.233	0.102	1
Sgta	0.0214724	0.148833	0.2	0.079	1
Nkiras1	0.0214724	0.148833	0.2	0.079	1
Sla	0.0216347	0.133954	0.167	0.059	1
Gm47167	0.0216719	0.280494	0.3	0.153	1
Serbp1	0.0218793	0.179359	0.367	0.188	1
Adamts6	0.0219001	0.146282	0.2	0.079	1
Kcnip3	0.0220859	0.121015	0.133	0.042	1
Ugcg	0.0220859	0.121015	0.133	0.042	1
Mak16	0.0220859	0.121015	0.133	0.042	1
2700049A03Rik	0.0220859	0.121015	0.133	0.042	1
A930001M01Rik	0.0220859	0.121015	0.133	0.042	1
Dgcr8	0.0220859	0.121015	0.133	0.042	1
Apobec3	0.0221274	0.157055	0.267	0.119	1
Tlk2	0.0222488	0.160544	0.233	0.1	1
U2af1	0.0222715	0.166819	0.267	0.121	1
Eny2	0.0223026	0.191523	0.233	0.102	1
Echs1	0.0223655	0.177198	0.167	0.061	1
Polr2b	0.0224673	0.118366	0.133	0.042	1
Cnih1	0.0224673	0.118366	0.133	0.042	1
Osgep	0.0224673	0.118366	0.133	0.042	1
Tceal9	0.0224673	0.118366	0.133	0.042	1
Elavl3	0.0225826	0.234883	0.333	0.174	1
E130307A14Rik	0.0225971	0.204294	0.267	0.125	1
Tbp	0.022634	0.142389	0.1	0.027	1
Cmtm5	0.0226567	0.201846	0.267	0.125	1
2810405F17Rik	0.0227759	0.174596	0.167	0.061	1
Tmem222	0.022854	0.115721	0.133	0.042	1
Ppp3cb	0.0230119	0.206929	0.3	0.148	1
Zfx	0.0230942	0.201846	0.267	0.125	1
Sh3bgrl	0.0231923	0.171999	0.167	0.061	1
Nos1ap	0.0232393	0.186549	0.233	0.102	1
Ccnl2	0.0236484	0.20045	0.367	0.195	1
Cwf19l2	0.0238794	0.174787	0.367	0.19	1
Chka	0.024045	0.151389	0.2	0.08	1
Maml2	0.0241307	0.269017	0.5	0.316	1
Ccr5	0.0241474	0.273485	0.3	0.151	1
Ankrd44	0.0243043	0.251909	0.5	0.316	1
Selenot	0.0245136	0.148833	0.2	0.08	1
Gopc	0.0245136	0.148833	0.2	0.08	1
Cep120	0.0245136	0.148833	0.2	0.08	1
Slc23a2	0.0247029	0.192098	0.267	0.125	1
Tm9sf4	0.0248075	0.160544	0.233	0.102	1
Cadps	0.0248586	0.237776	0.3	0.153	1
Srebf2	0.0248666	0.185811	0.2	0.082	1
Atp1a1	0.02497	0.164372	0.267	0.123	1
Trmt13	0.02497	0.164372	0.267	0.123	1
Gm3448	0.0249894	0.146282	0.2	0.08	1
Gstcd	0.0250414	0.136556	0.167	0.061	1
Gm11906	0.0250414	0.136556	0.167	0.061	1
Zfp592	0.0250414	0.136556	0.167	0.061	1
Zc3h3	0.0250414	0.136556	0.167	0.061	1
Dleu2	0.0251231	0.307611	0.733	0.567	1
Tor1aip2	0.0252003	0.191523	0.233	0.103	1
Sccpdh	0.0252003	0.191523	0.233	0.103	1
Nsd3	0.0252186	0.227931	0.533	0.337	1
Elmo1	0.0252198	0.289391	0.8	0.672	1
Fgfr2	0.0252346	0.242768	0.833	0.72	1
St6galnac3	0.0252723	0.310393	0.633	0.483	1
Hint3	0.0252792	0.160186	0.133	0.044	1
Slu7	0.0252792	0.160186	0.133	0.044	1
Mtmr6	0.0253183	0.158041	0.233	0.102	1
Leprotl1	0.0254944	0.133954	0.167	0.061	1
Agfg1	0.0258018	-0.203315	0	0.144	1
Mrps21	0.0259539	0.131357	0.167	0.061	1
Cdc5l	0.0259539	0.131357	0.167	0.061	1
Stk38	0.0259607	0.202152	0.3	0.149	1
Tbca	0.0259633	0.141193	0.2	0.08	1
Rnf121	0.0262422	0.225902	0.3	0.153	1
Gm28376	0.026292	0.229596	0.5	0.303	1
Sbf2	0.0263107	0.167854	0.5	0.287	1
Lrp1b	0.0264031	0.241462	0.933	0.784	1
Slco2b1	0.0264368	0.228836	0.433	0.255	1
Aatk	0.0265358	0.206132	0.533	0.33	1
Inf2	0.0267404	0.166819	0.267	0.125	1
Cryab	0.0271463	-0.268027	0.267	0.483	1
Fmnl3	0.0277025	0.170403	0.3	0.148	1
Accs	0.0277379	0.118366	0.133	0.044	1
Cebpb	0.0277379	0.118366	0.133	0.044	1
Sec22b	0.0277379	0.118366	0.133	0.044	1
Prpf31	0.0277379	0.118366	0.133	0.044	1
Zfp866	0.0277379	0.118366	0.133	0.044	1
Prkcsh	0.0277379	0.118366	0.133	0.044	1
Lsg1	0.0277379	0.118366	0.133	0.044	1
Shisa4	0.0277596	0.166819	0.333	0.169	1
Frrs1	0.0277795	0.153752	0.3	0.144	1
Cdc123	0.0278324	0.148833	0.2	0.082	1
Rab4b	0.0278324	0.148833	0.2	0.082	1
Gm26510	0.0278324	0.148833	0.2	0.082	1
4932438A13Rik	0.0278642	0.173483	0.4	0.216	1
Gpcpd1	0.0279004	0.161929	0.267	0.125	1
Cr1l	0.0281161	0.158041	0.233	0.103	1
Phf12	0.0281791	0.219066	0.233	0.107	1
Snta1	0.0281942	0.115721	0.133	0.044	1
Rnf187	0.0283591	0.146282	0.2	0.082	1
Rcan2	0.0284954	0.15949	0.267	0.125	1
Helz	0.0286119	0.183264	0.2	0.084	1
Lrrc58	0.0286716	0.219196	0.2	0.086	1
Tecr	0.0289168	0.193661	0.367	0.197	1
Reps2	0.0289989	0.186549	0.233	0.105	1
Mycbp	0.0292551	0.153049	0.233	0.103	1
4930445B16Rik	0.0295988	0.10519	0.133	0.044	1
Cdh2	0.0296606	0.234303	0.5	0.316	1
Mphosph8	0.0296731	0.193165	0.333	0.174	1
Rnf20	0.0297827	0.133954	0.167	0.063	1
Rspry1	0.0298382	0.15056	0.233	0.103	1
Nck1	0.0298644	0.170403	0.3	0.149	1
Dmtf1	0.0299069	0.192645	0.3	0.151	1
Clcn5	0.029987	0.138656	0.2	0.082	1
Atp8a1	0.0302004	0.208126	0.767	0.586	1
Ttll4	0.0303023	0.131357	0.167	0.063	1
Tent5c	0.0303023	0.131357	0.167	0.063	1
Ripk1	0.0303023	0.131357	0.167	0.063	1
Mzt1	0.0303023	0.131357	0.167	0.063	1
Rubcn	0.0303023	0.131357	0.167	0.063	1
Mboat1	0.0304347	0.161929	0.267	0.126	1
Cdc42ep1	0.0306246	0.1397	0.1	0.029	1
Arhgap45	0.0306376	0.214125	0.567	0.352	1
Ilrun	0.030829	0.128765	0.167	0.063	1
Chd2	0.0309918	0.183842	0.433	0.245	1
Capn3	0.0310323	0.145593	0.233	0.103	1
Dip2b	0.0311426	0.247622	0.733	0.525	1
Rabgap1l	0.0311769	0.190278	0.433	0.249	1
A830008E24Rik	0.0312054	0.165626	0.3	0.149	1
Gpr34	0.0313599	0.189152	0.367	0.199	1
Ctcf	0.0314454	0.172798	0.3	0.151	1
Pura	0.0316437	-0.207456	0.067	0.245	1
Chn1	0.0317282	0.155543	0.233	0.105	1
Serpinb1a	0.031738	0.154901	0.133	0.046	1
Rps24	0.0317604	0.216264	0.433	0.247	1
Sox2ot	0.0317939	0.216762	0.833	0.649	1
Pdap1	0.0319199	0.169407	0.167	0.065	1
Jrkl	0.0319199	0.169407	0.167	0.065	1
Ppp1cb	0.0319521	0.186549	0.233	0.107	1
Gtf2h2	0.0320203	0.195016	0.3	0.153	1
Nvl	0.0323815	0.154624	0.267	0.126	1
Crim1	0.0324637	0.166819	0.167	0.065	1
Zfhx2	0.0331204	0.161929	0.267	0.128	1
Igsf8	0.0332043	0.141193	0.2	0.084	1
Ric8b	0.0332043	0.141193	0.2	0.084	1
Ttc7b	0.0332043	0.141193	0.2	0.084	1
Srsf7	0.0333684	0.230244	0.5	0.322	1
Coro1c	0.0336242	0.148074	0.233	0.105	1
Pmepa1	0.0336242	0.145593	0.233	0.105	1
Arhgap39	0.0337259	0.167902	0.433	0.245	1
Tmed7	0.03381	0.138656	0.2	0.084	1
Fam13b	0.0341002	0.20045	0.367	0.205	1
Il1rl2	0.0342669	0.115721	0.133	0.046	1
Aqr	0.0342669	0.115721	0.133	0.046	1
Proser1	0.0342669	0.115721	0.133	0.046	1
Zfp143	0.0342669	0.115721	0.133	0.046	1
Fnta	0.0342669	0.115721	0.133	0.046	1
Cox11	0.0342669	0.115721	0.133	0.046	1
Ide	0.0342669	0.115721	0.133	0.046	1
Rnf8	0.0344245	0.136122	0.2	0.084	1
Htr2b	0.0348047	0.113081	0.133	0.046	1
Adamts4	0.0348047	0.113081	0.133	0.046	1
Gcn1	0.0348047	0.113081	0.133	0.046	1
Atn1	0.0348047	0.113081	0.133	0.046	1
Limk2	0.0348047	0.113081	0.133	0.046	1
Fubp1	0.0348156	0.20976	0.4	0.23	1
Dennd1a	0.0350022	0.226456	0.467	0.293	1
Micu3	0.0350477	0.133593	0.2	0.084	1
Tmem168	0.0350973	0.131357	0.167	0.065	1
Gm42756	0.0351482	0.174186	0.233	0.107	1
Ddx24	0.0355469	0.160487	0.467	0.27	1
Ttf1	0.0356882	0.128765	0.167	0.065	1
Sepsecs	0.0356882	0.128765	0.167	0.065	1
Cep63	0.0356882	0.128765	0.167	0.065	1
Cdv3	0.0356882	0.128765	0.167	0.065	1
Retreg3	0.0359608	0.161929	0.267	0.13	1
Atp6v1g2	0.0362868	0.126177	0.167	0.065	1
AY036118	0.0365417	0.283203	0.833	0.672	1
Mfsd11	0.0366206	0.143735	0.2	0.086	1
Ghitm	0.0366206	0.143735	0.2	0.086	1
Ago1	0.0366926	0.169407	0.167	0.067	1
Tnks2	0.0367994	0.218605	0.367	0.211	1
Acadsb	0.0368932	0.123594	0.167	0.065	1
Gm48512	0.037132	0.179118	0.233	0.109	1
Cnot2	0.0371587	0.187531	0.4	0.228	1
H2-D1	0.0372506	-0.258757	0.1	0.268	1
Abr	0.0373396	0.153752	0.3	0.151	1
Lars	0.0374318	0.157055	0.267	0.13	1
Atp6v0a2	0.0375074	0.121015	0.167	0.065	1
Mast3	0.0375414	0.262019	0.467	0.314	1
Elf1	0.0376576	0.195479	0.333	0.182	1
Npepps	0.0377168	0.196743	0.433	0.261	1
1600020E01Rik	0.0379127	0.164236	0.167	0.067	1
Mosmo	0.0379384	0.138656	0.2	0.086	1
Foxk2	0.0379384	0.138656	0.2	0.086	1
Cggbp1	0.0379384	0.138656	0.2	0.086	1
Gm40645	0.038045	0.154901	0.133	0.048	1
Pros1	0.0385069	0.193661	0.367	0.207	1
Runx1	0.0390357	0.179219	0.567	0.36	1
Usp54	0.0391821	0.201358	0.433	0.261	1
Fopnl	0.0392778	0.201186	0.167	0.069	1
Tra2a	0.0396882	0.190278	0.533	0.339	1
Rtn1	0.0397075	0.168844	0.5	0.305	1
Slc7a7	0.0397269	0.147356	0.267	0.13	1
1110004F10Rik	0.039988	0.179118	0.233	0.111	1
Ccdc192	0.040153	0.137016	0.1	0.031	1
Fnip1	0.0403337	-0.257088	0.133	0.305	1
Trp53bp2	0.040625	0.179118	0.233	0.111	1
Kdm2a	0.0406553	0.17007	0.433	0.255	1
Gm36975	0.040805	0.202152	0.267	0.136	1
Actr2	0.0409041	0.203236	0.4	0.236	1
Rnf169	0.0412983	0.268573	0.367	0.218	1
Eml5	0.0414179	0.143117	0.233	0.109	1
Phtf2	0.0416759	0.126177	0.167	0.067	1
Ppp2r2c	0.0416759	0.126177	0.167	0.067	1
Hid1	0.0416759	0.126177	0.167	0.067	1
Fam149b	0.0416759	0.126177	0.167	0.067	1
A430106G13Rik	0.041711	0.113081	0.133	0.048	1
Sec16a	0.041711	0.113081	0.133	0.048	1
Dnttip2	0.041711	0.113081	0.133	0.048	1
Rasgef1b	0.041711	0.113081	0.133	0.048	1
Lat2	0.041711	0.113081	0.133	0.048	1
Akr1b10	0.041711	0.113081	0.133	0.048	1
Zfp260	0.041711	0.113081	0.133	0.048	1
Shisa5	0.041711	0.113081	0.133	0.048	1
Ubtf	0.041711	0.113081	0.133	0.048	1
Tagln3	0.041711	0.113081	0.133	0.048	1
Ubtd1	0.041711	0.113081	0.133	0.048	1
Rnf115	0.0417989	-0.181547	0	0.123	1
Cfl1	0.042186	0.143117	0.233	0.109	1
Acot7	0.0421861	0.140644	0.233	0.109	1
Eif4e2	0.0423361	0.110446	0.133	0.048	1
Ccdc171	0.0423361	0.110446	0.133	0.048	1
Ubr4	0.0423361	0.110446	0.133	0.048	1
Atg4d	0.0423361	0.110446	0.133	0.048	1
2310011J03Rik	0.0423361	0.110446	0.133	0.048	1
Klf6	0.0423361	0.110446	0.133	0.048	1
Sp1	0.0423361	0.110446	0.133	0.048	1
Dcp2	0.0423361	0.110446	0.133	0.048	1
Dhps	0.0423509	0.123594	0.167	0.067	1
Cep290	0.0423509	0.123594	0.167	0.067	1
Dcp1a	0.0423509	0.123594	0.167	0.067	1
Cradd	0.0424744	0.187249	0.267	0.136	1
Rnf13	0.0426424	0.271507	0.533	0.377	1
Pfkfb4	0.0428803	0.173122	0.2	0.09	1
Nt5m	0.0429683	0.107816	0.133	0.048	1
Nrxn3	0.0429989	0.170597	0.2	0.09	1
Kmt2a	0.0430087	0.216417	0.333	0.19	1
Eapp	0.0430342	0.121015	0.167	0.067	1
Sybu	0.0431124	0.136122	0.2	0.088	1
Ndufaf4	0.0432433	0.164236	0.167	0.069	1
Jam3	0.0432643	0.159855	0.333	0.18	1
Ctsd	0.0432996	-0.311944	0.3	0.471	1
Efnb3	0.0435274	0.150622	0.333	0.178	1
Sec62	0.0435311	0.183751	0.5	0.31	1
Tppp	0.0435319	0.181591	0.233	0.113	1
Rpl29	0.0436135	0.170597	0.2	0.09	1
Snap23	0.0438555	0.133593	0.2	0.088	1
Slc7a6os	0.0438555	0.133593	0.2	0.088	1
Vmp1	0.0439168	0.208587	0.6	0.4	1
Hpgd	0.0443563	0.168077	0.2	0.09	1
Rpl22	0.0445126	0.148074	0.233	0.111	1
Ccnd3	0.0446474	0.218223	0.433	0.272	1
Tnks	0.04488	0.156119	0.3	0.157	1
Pnisr	0.0451343	-0.296393	0.267	0.429	1
Uchl1	0.0453705	0.133252	0.233	0.109	1
Man1a	0.0454546	0.180849	0.3	0.161	1
4930405A10Rik	0.0454573	-0.164387	0	0.119	1
N4bp2l2	0.0455254	0.193165	0.333	0.188	1
Sgk1	0.0459086	0.209324	0.267	0.14	1
Calm1	0.0459827	0.310801	0.8	0.59	1
Bdp1	0.0461498	0.143117	0.233	0.111	1
Sparc	0.0471383	0.138656	0.2	0.09	1
Scfd1	0.0471383	0.138656	0.2	0.09	1
Acsl1	0.0475399	0.126177	0.167	0.069	1
Asb2	0.0475399	0.126177	0.167	0.069	1
2022-03-01	0.047556	-0.283464	0.4	0.577	1
Ccnl1	0.0476151	0.158895	0.367	0.207	1
Add3	0.0477022	0.196341	0.367	0.215	1
Clec2d	0.0477326	0.14439	0.133	0.05	1
Onecut2	0.0477326	0.14439	0.133	0.05	1
Havcr2	0.0478333	0.138176	0.233	0.111	1
Cd33	0.0479346	0.136122	0.2	0.09	1
Gpatch2	0.0480333	0.214125	0.267	0.142	1
Trio	0.0481161	0.154624	0.267	0.136	1
Tecpr1	0.0482864	0.123594	0.167	0.069	1
Ap2a2	0.0482864	0.123594	0.167	0.069	1
Cyb5r4	0.0482864	0.123594	0.167	0.069	1
Nalcn	0.0482864	0.123594	0.167	0.069	1
Zfp36l2	0.0482864	0.123594	0.167	0.069	1
Elf4	0.0482864	0.123594	0.167	0.069	1
Urgcp	0.0483482	0.180005	0.267	0.138	1
Cep170	0.0488058	0.184658	0.367	0.213	1
Ppp1r16b	0.048817	0.230868	0.533	0.379	1
Enah	0.0490135	0.164236	0.167	0.071	1
Casp8ap2	0.0490419	0.121015	0.167	0.069	1
Scaf1	0.0490419	0.121015	0.167	0.069	1
Nars	0.049228	0.1832	0.3	0.163	1
Plekhh1	0.0493621	0.191307	0.467	0.295	1
Ttc3	0.0497825	0.150722	0.5	0.307	1
Nmt2	0.0500995	0.110446	0.133	0.05	1
Stxbp1	0.0500995	0.110446	0.133	0.05	1
Manbal	0.0500995	0.110446	0.133	0.05	1
Rprd1b	0.0500995	0.110446	0.133	0.05	1
Slc25a40	0.0500995	0.110446	0.133	0.05	1
Dancr	0.0500995	0.110446	0.133	0.05	1
Mcph1	0.0500995	0.110446	0.133	0.05	1
Eif4enif1	0.0500995	0.110446	0.133	0.05	1
Ern1	0.0500995	0.110446	0.133	0.05	1
Zfp346	0.0500995	0.110446	0.133	0.05	1
C330007P06Rik	0.0500995	0.110446	0.133	0.05	1
Zmat2	0.0503856	0.123522	0.2	0.09	1
Ick	0.0504142	0.248187	0.233	0.119	1
B4galt6	0.0505365	0.159083	0.167	0.071	1
Fam171b	0.0507714	0.206929	0.267	0.142	1
Pou3f3	0.0508173	0.107816	0.133	0.05	1
Ift74	0.0508173	0.107816	0.133	0.05	1
Epn1	0.0508173	0.107816	0.133	0.05	1
Lpin1	0.0508173	0.10519	0.133	0.05	1
Zfp280c	0.0509113	0.147356	0.267	0.136	1
Arrb2	0.05096	0.169271	0.233	0.115	1
Prkce	0.05096	0.169271	0.233	0.115	1
Wac	0.051222	0.169925	0.467	0.289	1
Prim2	0.0515428	0.10519	0.133	0.05	1
Prdm5	0.0515428	0.10519	0.133	0.05	1
Chmp2a	0.0515428	0.10519	0.133	0.05	1
Impact	0.0516364	0.139631	0.3	0.157	1
Lbh	0.0517003	-0.154488	0	0.113	1
Epsti1	0.0517753	-0.205559	0.033	0.167	1
Nktr	0.0519112	0.18925	0.467	0.295	1
Siglech	0.0520333	0.146027	0.333	0.182	1
Pcbp2	0.0520339	0.143735	0.333	0.182	1
Bin2	0.0523482	0.179118	0.233	0.117	1
Usp8	0.0523493	0.190278	0.3	0.167	1
Zfand6	0.0523736	0.180177	0.367	0.215	1
Lgmn	0.0526383	0.191307	0.467	0.299	1
Gm17231	0.0527608	0.164372	0.233	0.115	1
2610020C07Rik	0.0527722	0.150622	0.333	0.184	1
Cd86	0.0527725	0.148323	0.333	0.184	1
Fa2h	0.0529155	0.218138	0.5	0.326	1
Ctnnb1	0.0530646	0.135712	0.233	0.113	1
Desi2	0.053171	0.121015	0.233	0.111	1
Morf4l2	0.0532614	0.17665	0.233	0.117	1
Map4k4	0.0533011	0.206451	0.533	0.364	1
Uqcrh	0.053438	0.178501	0.3	0.165	1
Ywhah	0.0535589	0.184658	0.367	0.216	1
Ppp1r10	0.0538089	0.175196	0.267	0.14	1
Ppfia4	0.0539549	0.133593	0.2	0.092	1
Ing4	0.0539549	0.133593	0.2	0.092	1
Abca1	0.0540731	-0.2488	0.267	0.452	1
Ralgapa1	0.0541064	0.25656	0.4	0.255	1
Sema6a	0.0541715	0.14903	0.3	0.161	1
Nmt1	0.0541867	0.174186	0.233	0.117	1
Ank2	0.0544671	-0.315425	0.7	0.831	1
Zfp934	0.0547069	0.123594	0.167	0.071	1
Gm49336	0.0547069	0.123594	0.167	0.071	1
Cul2	0.0547069	0.123594	0.167	0.071	1
Pomp	0.054838	0.131069	0.2	0.092	1
Arl6ip5	0.054838	0.131069	0.2	0.092	1
Max	0.054838	0.131069	0.2	0.092	1
Anapc10	0.0549931	0.165562	0.2	0.094	1
Yes1	0.0550376	0.147011	0.133	0.052	1
Nudcd3	0.0551073	0.181651	0.333	0.192	1
Hip1	0.0552556	0.169271	0.233	0.117	1
Prdx1	0.055408	-0.200913	0.067	0.211	1
Pag1	0.0554307	0.315502	0.533	0.389	1
Cbx3	0.0557295	0.140644	0.233	0.115	1
Rab24	0.055732	0.128549	0.2	0.092	1
Stim2	0.055732	0.126033	0.2	0.092	1
Gm1673	0.0558006	0.14439	0.133	0.052	1
Tmbim4	0.0563577	-0.152003	0	0.109	1
Meis2	0.0563771	0.118441	0.167	0.071	1
Plod1	0.0563771	0.118441	0.167	0.071	1
Clcn6	0.0563771	0.118441	0.167	0.071	1
Cul1	0.0565238	0.225096	0.367	0.228	1
Gm10790	0.0566135	0.234397	0.333	0.195	1
Ndrg4	0.056637	0.126033	0.2	0.092	1
Ube2d2a	0.0566668	0.174787	0.333	0.19	1
Pign	0.0566847	0.172798	0.267	0.142	1
D5Ertd579e	0.0566966	0.138176	0.233	0.115	1
Vps13a	0.0566966	0.138176	0.233	0.115	1
Rab2a	0.0567461	-0.229482	0.167	0.33	1
Nr3c2	0.0568769	0.132929	0.267	0.136	1
Lpcat1	0.0572265	0.115872	0.167	0.071	1
Rab8b	0.0575893	0.152138	0.367	0.213	1
Gfm2	0.0576167	0.14903	0.3	0.163	1
Cdc42bpa	0.0577116	0.162743	0.7	0.481	1
Nrip1	0.0578257	0.20045	0.333	0.195	1
Pcdh17	0.0580856	0.103093	0.167	0.071	1
Ppp3r1	0.0585211	0.170597	0.2	0.096	1
Fsd1l	0.0586343	0.174186	0.233	0.119	1
Megf10	0.0587685	0.176157	0.3	0.167	1
Wdr45b	0.0588698	-0.154488	0	0.107	1
Aco2	0.0588698	-0.154488	0	0.107	1
Gm16286	0.0590767	0.201525	0.2	0.098	1
Adipor1	0.0594534	0.107816	0.133	0.052	1
Ext2	0.0594534	0.107816	0.133	0.052	1
Mtf1	0.0594534	0.107816	0.133	0.052	1
Mgll	0.0594534	0.107816	0.133	0.052	1
Fam160a2	0.0594534	0.107816	0.133	0.052	1
Maz	0.0594534	0.107816	0.133	0.052	1
Bet1l	0.0594534	0.107816	0.133	0.052	1
Wdr82	0.0594534	0.107816	0.133	0.052	1
Ptpdc1	0.0594534	0.107816	0.133	0.052	1
Dgcr2	0.0594534	0.107816	0.133	0.052	1
Colec12	0.0595291	0.118441	0.133	0.052	1
Gnptab	0.0596754	0.125898	0.233	0.115	1
Hectd1	0.0600426	0.14903	0.3	0.165	1
Orc5	0.0602686	0.10519	0.133	0.052	1
Slc4a1ap	0.0602686	0.10519	0.133	0.052	1
Dot1l	0.0602686	0.10519	0.133	0.052	1
Nadk2	0.0602686	0.10519	0.133	0.052	1
Atg12	0.0602686	0.10519	0.133	0.052	1
Sncaip	0.060341	0.148833	0.167	0.073	1
Pcbp4	0.0603931	0.165562	0.2	0.096	1
Osbpl8	0.0604398	0.234735	0.4	0.264	1
Casc3	0.0604521	0.131069	0.2	0.094	1
Aebp2	0.0604589	0.140644	0.233	0.117	1
Bicra	0.0604589	0.140644	0.233	0.117	1
Tbk1	0.0604589	0.140644	0.233	0.117	1
Fbxl4	0.061092	0.10257	0.133	0.052	1
Nr1d2	0.061092	0.10257	0.133	0.052	1
Cnksr2	0.061092	0.10257	0.133	0.052	1
Galnt7	0.0611739	0.154963	0.4	0.238	1
Chd1	0.0613459	0.163051	0.2	0.096	1
Polr3e	0.0614148	0.128549	0.2	0.094	1
Ndufb7	0.0614148	0.126033	0.2	0.094	1
Man2b1	0.0614384	-0.152003	0	0.105	1
Ube2v2	0.0614883	0.138176	0.233	0.117	1
Lama2	0.0615202	0.194529	0.233	0.121	1
Slc6a6	0.0615696	0.173179	0.433	0.272	1
Ppp6c	0.0625252	0.121015	0.167	0.073	1
Nom1	0.0625252	0.121015	0.167	0.073	1
Trrap	0.0625252	0.121015	0.167	0.073	1
Tpk1	0.0625252	0.121015	0.167	0.073	1
Yipf4	0.0625252	0.121015	0.167	0.073	1
Spi1	0.0625309	0.135712	0.233	0.117	1
Dnajc5	0.0625309	0.135712	0.233	0.117	1
Hecw2	0.0627444	0.214125	0.6	0.408	1
Ifitm10	0.062951	0.330622	0.5	0.364	1
Sat1	0.0634117	-0.269625	0.3	0.469	1
Uqcrc2	0.0634429	0.115872	0.167	0.073	1
Mettl9	0.0634429	0.118441	0.167	0.073	1
G2e3	0.0634429	0.118441	0.167	0.073	1
2810403D21Rik	0.0634429	0.118441	0.167	0.073	1
Kif5c	0.0634458	0.155543	0.2	0.096	1
Nagk	0.0637067	0.159083	0.167	0.075	1
Pibf1	0.0637404	0.169037	0.367	0.218	1
Pcgf3	0.0637512	0.147011	0.133	0.054	1
Pxn	0.0637512	0.147011	0.133	0.054	1
Akt3	0.0643842	0.194629	0.5	0.333	1
Gkap1	0.0645051	0.177599	0.267	0.146	1
Npl	0.0646014	0.14439	0.133	0.054	1
Gm40841	0.0646285	0.156514	0.167	0.075	1
Wdr20	0.0647694	0.141975	0.3	0.165	1
Ralbp1	0.065154	0.142531	0.267	0.142	1
Wdr43	0.0653085	0.113307	0.167	0.073	1
Gnb1	0.065347	0.191929	0.367	0.224	1
Dcc	0.0655417	0.178774	0.367	0.22	1
1110051M20Rik	0.065646	0.175196	0.267	0.146	1
Gdi2	0.065916	0.149892	0.367	0.216	1
Capn7	0.0664037	0.131069	0.2	0.096	1
Fam120b	0.0665233	0.138176	0.233	0.119	1
R3hcc1l	0.0665233	0.138176	0.233	0.119	1
Snx30	0.0665797	0.183098	0.467	0.307	1
Cul5	0.0665891	0.204294	0.233	0.125	1
Slc38a2	0.0666362	0.178032	0.533	0.364	1
Igf1r	0.0666877	0.185336	0.367	0.222	1
Ndufaf2	0.0668357	0.125898	0.233	0.117	1
Scaf4	0.0668577	-0.142019	0	0.102	1
Olig1	0.066929	-0.149514	0	0.102	1
Esf1	0.0674368	0.128549	0.2	0.096	1
Atp1b1	0.0674707	-0.216426	0.2	0.368	1
Micu1	0.0678142	-0.175087	0.033	0.155	1
Tial1	0.0686553	0.141975	0.3	0.167	1
Rabl6	0.0687752	0.199403	0.233	0.125	1
Epha4	0.0695388	0.123522	0.2	0.096	1
Srsf6	0.0695388	0.123522	0.2	0.096	1
Rpl8	0.0697134	0.161418	0.4	0.245	1
Map7	0.0697408	0.124024	0.8	0.533	1
Gm15886	0.0697855	0.10519	0.133	0.054	1
Plppr4	0.0697855	0.10519	0.133	0.054	1
Mrps25	0.0697855	0.10519	0.133	0.054	1
Snrpa1	0.0697855	0.10519	0.133	0.054	1
Tk2	0.0697855	0.10519	0.133	0.054	1
Blmh	0.0697855	0.10519	0.133	0.054	1
Serp2	0.0697855	0.10519	0.133	0.054	1
Cpped1	0.0697855	0.10519	0.133	0.054	1
Tmem39a	0.0697855	0.10519	0.133	0.054	1
Pi4ka	0.0698883	0.196964	0.233	0.125	1
Fnbp1	0.0702636	0.329273	0.7	0.609	1
Rps6	0.0703423	-0.182176	0.033	0.153	1
Lancl1	0.0707021	0.10257	0.133	0.054	1
Rabggtb	0.0707021	0.10257	0.133	0.054	1
Zfp60	0.0707021	0.10257	0.133	0.054	1
Cenpv	0.0707021	0.10257	0.133	0.054	1
Cbx4	0.0707021	0.10257	0.133	0.054	1
Fam8a1	0.0707021	0.10257	0.133	0.054	1
Pfdn6	0.0707021	0.10257	0.133	0.054	1
Sys1	0.0710062	0.118441	0.167	0.075	1
Mrpl20	0.0710062	0.118441	0.167	0.075	1
Zdhhc9	0.0710062	0.118441	0.167	0.075	1
Fryl	0.07117	0.174936	0.467	0.305	1
Sar1b	0.071971	0.156514	0.167	0.077	1
Kif3b	0.0720145	0.115872	0.167	0.075	1
Fam76a	0.0720145	0.115872	0.167	0.075	1
Adam22	0.0720783	0.137722	0.267	0.144	1
Zfp407	0.0721553	0.198183	0.333	0.203	1
Plxna4	0.0721965	0.123454	0.233	0.119	1
Vrk2	0.0721965	0.123454	0.233	0.119	1
Ago3	0.0722095	0.237873	0.467	0.322	1
Mctp1	0.0725743	0.183146	0.367	0.226	1
Plekhg1	0.0728563	0.141655	0.433	0.268	1
Cyfip2	0.0730333	0.113307	0.167	0.075	1
Spp1	0.0731826	-0.193915	0.033	0.151	1
Crk	0.0733731	0.123454	0.233	0.119	1
Anapc15	0.073531	-0.228233	0.133	0.278	1
Phactr1	0.0735513	-0.249547	0.167	0.312	1
Khdrbs1	0.0735704	0.166819	0.3	0.172	1
Gabarap	0.0738001	0.128549	0.2	0.098	1
Wdfy2	0.0738734	0.172506	0.333	0.199	1
Nsg2	0.0739986	0.151389	0.167	0.077	1
Tspan7	0.0740218	0.139631	0.3	0.169	1
Sod2	0.0740626	0.110747	0.167	0.075	1
Ppp3ca	0.0741028	0.251844	0.633	0.542	1
Grina	0.0741627	0.133252	0.233	0.121	1
Arhgap23	0.0747586	0.250194	0.533	0.412	1
Emc2	0.0749177	0.126033	0.2	0.098	1
Nbeal1	0.0753785	0.137291	0.3	0.169	1
Hspa4	0.0753785	0.137291	0.3	0.169	1
Bloc1s2	0.0760678	0.146282	0.167	0.077	1
Actr3	0.0762234	0.190855	0.3	0.176	1
Mgat4a	0.0763099	0.202152	0.267	0.153	1
Rbx1	0.0765791	0.128345	0.233	0.121	1
Sf3b2	0.0765791	0.128345	0.233	0.121	1
Prkn	0.0765876	0.152724	0.467	0.301	1
Kcnrg	0.0767679	-0.175087	0.033	0.149	1
Dpysl2	0.0770175	0.176972	0.467	0.31	1
Plcl2	0.0773325	0.183842	0.4	0.257	1
Rpl32	0.0775509	-0.191868	0.067	0.195	1
3222401L13Rik	0.0776832	0.153049	0.2	0.1	1
Rpl7	0.0789702	0.162173	0.3	0.174	1
Dcun1d3	0.0790694	0.126329	0.1	0.036	1
Pde3b	0.0792665	0.23502	0.5	0.354	1
Pwwp2a	0.0794076	-0.187737	0.1	0.238	1
Gjc3	0.0794272	0.115505	0.6	0.385	1
Tex2	0.0795136	0.116015	0.2	0.098	1
Ninj2	0.0798538	0.17007	0.367	0.224	1
Sppl3	0.080263	0.171258	0.367	0.23	1
Bcl2l1	0.0807343	0.165785	0.433	0.278	1
Atl1	0.0808565	0.153949	0.167	0.079	1
BC005537	0.0810927	0.130796	0.233	0.123	1
Rps28	0.0810928	0.128345	0.233	0.123	1
Stk25	0.0811007	0.10257	0.133	0.056	1
Brox	0.0811007	0.10257	0.133	0.056	1
2210016L21Rik	0.0811007	0.10257	0.133	0.056	1
Ube2s	0.0811007	0.10257	0.133	0.056	1
Tmem80	0.0811007	0.10257	0.133	0.056	1
Zdhhc2	0.0811007	0.10257	0.133	0.056	1
Ints10	0.0811007	0.10257	0.133	0.056	1
Ssbp4	0.0811007	0.10257	0.133	0.056	1
Polr2m	0.0811007	0.10257	0.133	0.056	1
Ccs	0.0811007	0.10257	0.133	0.056	1
Ppfia1	0.0812598	0.113307	0.167	0.077	1
Mettl23	0.0812598	0.113307	0.167	0.077	1
Dennd4a	0.0815153	-0.245307	0.267	0.431	1
Rpl37a	0.0815655	0.186903	0.333	0.205	1
Zcchc9	0.0819543	0.151389	0.167	0.079	1
Gria1	0.0823724	0.110747	0.167	0.077	1
Itgb8	0.0823724	0.110747	0.167	0.077	1
Cdyl	0.0823724	0.110747	0.167	0.077	1
Naa15	0.0823763	0.128345	0.233	0.123	1
Asah1	0.0823763	0.128345	0.233	0.123	1
Dst	0.0828987	0.199403	0.767	0.59	1
Fip1l1	0.0831949	0.135323	0.267	0.148	1
Smc1a	0.0831949	0.135323	0.267	0.148	1
Cdc40	0.0833535	0.153049	0.2	0.102	1
Gmcl1	0.0834961	0.108191	0.167	0.077	1
Gatad2a	0.0834961	0.108191	0.167	0.077	1
Xiap	0.0835571	-0.189597	0.067	0.192	1
Itprid2	0.0836117	-0.170341	0.033	0.146	1
Tjp2	0.0836863	0.164372	0.233	0.126	1
Kat2b	0.0840274	0.130293	0.3	0.17	1
Zkscan1	0.0841198	0.121015	0.2	0.1	1
Uqcr10	0.0841198	0.121015	0.2	0.1	1
Tbc1d9b	0.0841198	0.121015	0.2	0.1	1
Zfc3h1	0.0845702	-0.153607	0.033	0.146	1
Hps3	0.08459	0.132929	0.267	0.148	1
Gm28198	0.0846309	0.10564	0.167	0.077	1
Tank	0.0851632	-0.16102	0.067	0.199	1
Naa20	0.0853989	-0.173605	0.067	0.192	1
Smim14	0.0853989	-0.173605	0.067	0.192	1
Nop14	0.0854233	0.141774	0.133	0.057	1
Snx9	0.0854991	0.180722	0.167	0.08	1
Cdc42se2	0.0859812	0.172241	0.367	0.228	1
Papola	0.086268	-0.18553	0.1	0.234	1
Pex7	0.0864729	0.139163	0.133	0.057	1
Cpsf3	0.0864729	0.139163	0.133	0.057	1
Tln1	0.086594	0.116015	0.2	0.1	1
Klhdc2	0.0867327	0.136556	0.133	0.057	1
Tpt1	0.0869493	-0.206313	0.267	0.433	1
Abhd18	0.0870733	0.130796	0.233	0.125	1
Ankrd10	0.0870733	0.130796	0.233	0.125	1
Adap2os	0.0871042	-0.19885	0.133	0.28	1
Gm48508	0.0875317	0.136556	0.133	0.057	1
Naxd	0.0875626	0.160544	0.2	0.103	1
Rif1	0.0876345	0.157055	0.233	0.126	1
Stk39	0.0886258	0.15849	0.267	0.151	1
Plp1	0.0887519	0.203478	1	0.935	1
Emc10	0.0888174	0.158041	0.2	0.103	1
Rps7	0.0889654	-0.162209	0.1	0.241	1
Tasor	0.089239	0.218503	0.367	0.238	1
Hmg20a	0.0895014	0.164372	0.233	0.128	1
Inpp4b	0.0896459	0.244026	0.5	0.368	1
Frs2	0.0896613	0.221356	0.233	0.134	1
Psmd4	0.0897945	0.125898	0.233	0.125	1
Rnf11	0.0899864	0.113307	0.167	0.079	1
Rtkn	0.0899864	0.113307	0.167	0.079	1
Hmgn3	0.0899864	0.113307	0.167	0.079	1
Eef1b2	0.0900852	0.155543	0.2	0.103	1
Hectd4	0.0901025	0.123522	0.2	0.102	1
Slc12a6	0.090131	0.139578	0.433	0.276	1
Iffo1	0.0910737	0.192645	0.267	0.157	1
Sesn1	0.0911782	0.121015	0.233	0.125	1
Lactb2	0.0911838	0.110747	0.167	0.079	1
Ier3ip1	0.0911838	0.110747	0.167	0.079	1
Rsbn1	0.0913483	0.130538	0.267	0.149	1
Akr1a1	0.0913483	0.130538	0.267	0.149	1
Rab11a	0.0913962	0.121015	0.2	0.102	1
Slain1	0.0917165	0.240411	0.433	0.307	1
Tsix	0.0921327	0.123594	0.133	0.057	1
Stard3	0.0923926	0.108191	0.167	0.079	1
Arl3	0.0923926	0.108191	0.167	0.079	1
Rhou	0.092463	0.150675	0.4	0.257	1
Scg5	0.0925134	0.15849	0.267	0.153	1
4930419G24Rik	0.0925171	0.212668	0.7	0.55	1
Cfl2	0.0925769	0.190855	0.3	0.184	1
Eif3j1	0.0927033	0.118513	0.2	0.102	1
Atpif1	0.0928435	0.128152	0.267	0.149	1
Stxbp6	0.0928952	0.174415	0.367	0.234	1
Gm42962	0.0933276	0.113914	0.267	0.148	1
Tpm3	0.0934104	0.137291	0.3	0.176	1
Elmsan1	0.0936129	0.10564	0.167	0.079	1
Ndufs3	0.0938009	0.180722	0.167	0.082	1
Syncrip	0.0938506	0.192098	0.233	0.132	1
Gm49003	0.0939394	0.168149	0.1	0.038	1
Mrps6	0.0939394	0.126329	0.1	0.038	1
Dlg3	0.0939394	0.126329	0.1	0.038	1
Nf2	0.0939683	0.143735	0.167	0.08	1
Ice1	0.0940239	0.116015	0.2	0.102	1
Syt11	0.0942494	0.183751	0.467	0.326	1
Mbp	0.0943797	0.121015	0.967	0.893	1
Tor1aip1	0.0947061	0.146674	0.267	0.151	1
Sfswap	0.0947292	0.125898	0.233	0.126	1
Phf3	0.0948062	0.135769	0.433	0.28	1
Eif5a	0.0948447	0.103093	0.167	0.079	1
Kif5b	0.0948552	0.179359	0.3	0.182	1
3110021N24Rik	0.0952596	0.152197	0.233	0.128	1
Dpy19l4	0.0953397	0.118818	0.367	0.222	1
Zmym6	0.095358	0.113521	0.2	0.102	1
Ccp110	0.0957866	0.152817	0.4	0.257	1
Prune2	0.0959303	-0.14879	0.033	0.14	1
Mbd1	0.0959801	0.121015	0.1	0.038	1
Prcp	0.0960881	0.100551	0.167	0.079	1
Eef1g	0.0967058	0.111031	0.2	0.102	1
Atp5md	0.0969782	0.161929	0.233	0.13	1
Gm50323	0.0970118	0.118366	0.1	0.038	1
Trip11	0.0972174	-0.198725	0.1	0.226	1
Psmb1	0.0973278	0.155543	0.2	0.105	1
Atxn7	0.0975939	0.190278	0.267	0.159	1
Arf3	0.0976208	0.139163	0.133	0.059	1
Pts	0.097623	0.123454	0.233	0.126	1
Slc16a6	0.097623	0.121015	0.233	0.126	1
Cd84	0.0976252	-0.243178	0.233	0.368	1
Sirpa	0.0983344	0.172902	0.467	0.324	1
Ptprk	0.0986644	0.179403	0.567	0.404	1
Rpl30	0.0987681	0.157111	0.367	0.23	1
Clk2	0.0987735	0.136556	0.133	0.059	1
Peak1	0.0990936	0.121015	0.233	0.126	1
Arid5b	0.0995264	0.280359	0.433	0.333	1
Ano4	0.0998366	0.11481	0.733	0.513	1
Ssbp1	0.0999176	-0.14879	0.033	0.138	1
Ppm1a	0.10005	0.15056	0.2	0.105	1
Pxk	0.100082	-0.146375	0.033	0.138	1
Gnl3	0.100404	0.118513	0.2	0.103	1
Chordc1	0.100408	-0.141534	0.033	0.138	1
Pkd1	0.100493	0.110747	0.167	0.08	1
Mog	0.100919	0.223775	0.633	0.523	1
Aplp2	0.101402	0.123216	0.367	0.226	1
4930420G21Rik	0.101691	0.116399	0.3	0.174	1
Ell2	0.101788	0.108191	0.167	0.08	1
F11r	0.101802	0.116015	0.2	0.103	1
Scamp2	0.101802	0.116015	0.2	0.103	1
Gm10785	0.101802	0.116015	0.2	0.103	1
Clic4	0.102094	0.133364	0.433	0.28	1
Ndufs4	0.102365	0.153752	0.267	0.155	1
Pnpla7	0.102779	-0.190265	0.133	0.264	1
Gak	0.102796	0.125898	0.233	0.128	1
Arfgef2	0.102826	0.145593	0.2	0.105	1
Cyth3	0.103095	0.10564	0.167	0.08	1
Fam193b	0.103095	0.10564	0.167	0.08	1
Hipk1	0.103215	0.113521	0.2	0.103	1
Pde4dip	0.103386	0.130293	0.3	0.178	1
Stox2	0.103419	0.121015	0.3	0.176	1
Map1b	0.103944	0.134955	0.267	0.153	1
Gramd1b	0.104323	0.123454	0.233	0.128	1
Rab6b	0.104323	0.123454	0.233	0.128	1
Arih2	0.104323	0.123454	0.233	0.128	1
Timm23	0.104405	-0.146375	0.033	0.136	1
Mkrn1	0.104414	0.103093	0.167	0.08	1
Acox1	0.104414	0.103093	0.167	0.08	1
Galc	0.104414	0.103093	0.167	0.08	1
Dicer1	0.104641	0.111031	0.2	0.103	1
Alcam	0.104641	0.103588	0.2	0.103	1
Kcnab1	0.104821	0.103852	0.5	0.331	1
Ptprm	0.104977	0.144826	0.367	0.232	1
Xpo4	0.105703	0.138656	0.167	0.082	1
Zfp277	0.106082	0.108546	0.2	0.103	1
Hivep3	0.106586	0.123271	0.333	0.203	1
Limch1	0.107003	0.14282	0.567	0.4	1
Dad1	0.107425	0.11858	0.233	0.128	1
A330023F24Rik	0.107559	0.121015	0.267	0.153	1
Ddhd2	0.107559	0.121015	0.267	0.153	1
Dmxl1	0.107589	0.123164	0.4	0.255	1
Lpin2	0.108012	0.169037	0.333	0.211	1
Phyhipl	0.10804	0.153752	0.267	0.157	1
Herc6	0.108175	-0.153607	0.033	0.134	1
Man1a2	0.108268	0.198552	0.333	0.22	1
A330015K06Rik	0.108378	0.160762	0.433	0.293	1
Tnrc6a	0.108821	-0.200913	0.133	0.261	1
Fth1	0.108878	-0.18396	0.8	0.918	1
Ndufab1	0.109001	0.11615	0.233	0.128	1
Kmt2c	0.109194	0.183751	0.467	0.324	1
Errfi1	0.109211	0.148074	0.2	0.107	1
Srsf10	0.109714	0.151389	0.267	0.157	1
Zranb2	0.109864	0.144268	0.4	0.264	1
Prkcz	0.110468	0.15849	0.267	0.159	1
Paxip1	0.111175	0.12367	0.1	0.04	1
Spopl	0.111419	0.113521	0.2	0.105	1
Supt16	0.111419	0.113521	0.2	0.105	1
Slc1a2	0.111677	0.108191	0.167	0.082	1
Irf9	0.111677	0.108191	0.167	0.082	1
Rnf141	0.112641	0.143735	0.167	0.084	1
Dcaf5	0.112893	0.121015	0.233	0.13	1
Atl3	0.112893	0.121015	0.233	0.13	1
Bmp2k	0.112938	0.227931	0.433	0.318	1
3830406C13Rik	0.113071	0.10564	0.167	0.082	1
Scoc	0.113169	0.181651	0.3	0.19	1
Srsf5	0.113214	0.196743	0.367	0.251	1
Dixdc1	0.114346	0.140946	0.333	0.209	1
Lcorl	0.114444	-0.190265	0.133	0.259	1
Ahsa2	0.114478	0.100551	0.167	0.082	1
Rpl36	0.115439	0.121015	0.267	0.155	1
Cipc	0.115745	0.116728	0.4	0.257	1
Suclg1	0.115897	0.100551	0.167	0.082	1
Tspan9	0.115897	0.100551	0.167	0.082	1
Wdr44	0.115897	0.100551	0.167	0.082	1
Dym	0.11598	0.106065	0.2	0.105	1
Adk	0.116175	0.11615	0.233	0.13	1
Ly6h	0.116175	0.11615	0.233	0.13	1
Arhgap5	0.116918	0.165941	0.6	0.448	1
Rnf220	0.116931	0.176454	0.733	0.557	1
Gm20528	0.117081	0.195479	0.267	0.165	1
Actg1	0.117212	0.118644	0.267	0.155	1
Asxl1	0.117726	0.125647	0.3	0.182	1
Ankrd12	0.118066	-0.169377	0.2	0.343	1
Ypel2	0.11879	0.212345	0.533	0.431	1
Scmh1	0.119005	0.113914	0.267	0.155	1
Camk2d	0.119873	0.131538	0.4	0.261	1
Wdr26	0.119921	0.127794	0.333	0.211	1
Plekhg3	0.119968	0.113521	0.2	0.107	1
Hbp1	0.120007	0.12339	0.267	0.157	1
Ubl3	0.120184	0.155231	0.3	0.188	1
Myo5a	0.120452	-0.192875	0.167	0.301	1
Dnm2	0.121382	0.147011	0.367	0.241	1
Tmem87a	0.121554	0.111031	0.2	0.107	1
Xpo6	0.121554	0.111031	0.2	0.107	1
Elavl1	0.121554	0.111031	0.2	0.107	1
Usp16	0.121554	0.111031	0.2	0.107	1
Atp6v0b	0.121694	0.108692	0.633	0.439	1
Usp50	0.121786	0.116828	0.4	0.257	1
Kcna2	0.122159	0.160186	0.1	0.042	1
Ctsz	0.122371	-0.190265	0.133	0.255	1
Adgrb3	0.122497	-0.156009	0.033	0.128	1
Opalin	0.12263	0.118818	0.367	0.234	1
Tbc1d5	0.12274	0.208478	0.767	0.642	1
Rab14	0.123087	0.18813	0.367	0.251	1
Pard3b	0.123507	0.135323	0.233	0.134	1
Prpsap1	0.123534	0.10564	0.167	0.084	1
Rp2	0.123534	0.10564	0.167	0.084	1
Agps	0.123673	0.118644	0.267	0.157	1
Ifngr2	0.12376	-0.131803	0.033	0.128	1
Vsir	0.123862	0.18483	0.233	0.14	1
Rbm6	0.124265	-0.190571	0.167	0.291	1
Ppp2r2a	0.124282	0.111031	0.5	0.337	1
Adipor2	0.124297	0.195824	0.433	0.308	1
Yipf5	0.124681	0.133954	0.133	0.063	1
Zcrb1	0.12477	0.106065	0.2	0.107	1
Xrn1	0.124843	0.116624	0.367	0.234	1
Herc1	0.124988	-0.149074	0.1	0.224	1
Ube2j1	0.12503	0.103093	0.167	0.084	1
Wtap	0.12503	0.103093	0.167	0.084	1
Sptlc2	0.12523	0.135323	0.233	0.134	1
Itgb3bp	0.125602	0.138656	0.167	0.086	1
Cnp	0.125767	0.191307	0.433	0.293	1
Rnf130	0.126336	-0.172212	0.1	0.215	1
Mad1l1	0.126537	0.100551	0.167	0.084	1
Zfp871	0.126537	0.100551	0.167	0.084	1
Heatr5a	0.126571	0.17148	0.267	0.165	1
Etv6	0.126961	-0.183259	0.2	0.337	1
Trpc4ap	0.127104	0.1113	0.233	0.132	1
Zbtb20	0.1274	0.228624	0.8	0.711	1
Dync1i2	0.12744	-0.167746	0.1	0.215	1
Pik3cb	0.128501	-0.15278	0.067	0.172	1
Ccdc93	0.128609	0.133593	0.167	0.086	1
Sh3kbp1	0.128733	0.159392	0.533	0.4	1
Shoc2	0.128879	0.108882	0.233	0.132	1
Rpl7a	0.129359	0.139631	0.267	0.161	1
Scrn1	0.129813	0.121015	0.1	0.042	1
Stat5b	0.130525	0.111031	0.2	0.109	1
Sec24b	0.130672	0.106467	0.233	0.132	1
Fermt3	0.130672	0.106467	0.233	0.132	1
Rsrp1	0.130802	0.236845	0.667	0.586	1
Dvl3	0.131074	0.118366	0.1	0.042	1
Itsn2	0.131341	0.149472	0.5	0.354	1
Plcl1	0.131445	0.168955	0.933	0.858	1
Immp1l	0.131595	-0.12902	0.133	0.272	1
Brd7	0.132207	0.108546	0.2	0.109	1
Rfx7	0.132207	0.108546	0.2	0.109	1
Prrc2b	0.132207	0.106065	0.2	0.109	1
Hpgds	0.132229	0.141828	0.5	0.358	1
Ddi2	0.132482	0.104057	0.233	0.132	1
Sarnp	0.133104	0.113723	0.233	0.134	1
Zfp644	0.133577	0.123271	0.333	0.213	1
Gm43713	0.133904	0.106065	0.2	0.109	1
Snrnp70	0.134116	0.126547	0.567	0.402	1
Dcaf17	0.134124	0.141447	0.3	0.19	1
Fbxw2	0.134347	-0.131803	0.033	0.125	1
Lncpint	0.134617	0.131298	0.433	0.297	1
Aplp1	0.134809	-0.195492	0.3	0.431	1
8030462N17Rik	0.135029	-0.122005	0.033	0.125	1
Ncoa3	0.135043	-0.143427	0.067	0.17	1
Numa1	0.135615	0.103588	0.2	0.109	1
A330040F15Rik	0.135615	0.103588	0.2	0.109	1
Nsmce2	0.135962	0.163576	0.367	0.251	1
1810013L24Rik	0.13606	0.103093	0.167	0.086	1
AW554918	0.136186	0.111555	0.267	0.159	1
Ppid	0.136209	0.138656	0.167	0.088	1
Gtf2i	0.137489	0.116399	0.3	0.186	1
Rufy1	0.137656	0.100551	0.167	0.086	1
Pcdh11x	0.138377	-0.146375	0.033	0.123	1
Acin1	0.138619	0.19592	0.3	0.201	1
Inpp5a	0.138861	-0.150448	0.067	0.169	1
Usp24	0.138935	0.152925	0.3	0.193	1
Ikbkb	0.139113	-0.136677	0.033	0.123	1
Ralgapa2	0.139357	-0.134242	0.033	0.123	1
Rab12	0.139385	0.133593	0.167	0.088	1
Znrf3	0.140081	-0.126912	0.033	0.123	1
Araf	0.140081	-0.126912	0.033	0.123	1
Hepacam	0.140193	0.1045	0.267	0.159	1
Srgap3	0.14032	-0.124461	0.033	0.123	1
Ino80dos	0.140975	0.128765	0.133	0.065	1
Itfg1	0.141022	-0.138728	0.067	0.169	1
Smap2	0.142863	0.199563	0.4	0.287	1
Fam76b	0.143375	0.106065	0.2	0.111	1
Ddx39b	0.143856	0.144941	0.233	0.14	1
Kcnd2	0.143962	0.161657	0.133	0.065	1
Acap2	0.144253	-0.184793	0.2	0.32	1
Rnf38	0.144546	-0.148111	0.067	0.167	1
Lrp6	0.144547	-0.155109	0.067	0.167	1
Zfand5	0.144744	0.147651	0.333	0.222	1
Ccdc58	0.145169	0.103588	0.2	0.111	1
Riok3	0.145169	0.103588	0.2	0.111	1
Ewsr1	0.145653	-0.171766	0.167	0.285	1
Thap3	0.145771	0.142531	0.233	0.14	1
Gm4258	0.145845	0.14903	0.567	0.437	1
Setd7	0.1463	-0.122005	0.033	0.121	1
Dennd1b	0.146895	0.106467	0.233	0.136	1
Vezt	0.147242	0.138656	0.167	0.09	1
Zfp207	0.147317	0.178501	0.267	0.172	1
Chchd10	0.147712	-0.169981	0.1	0.207	1
Rb1	0.147869	0.135432	0.433	0.303	1
Rabgap1	0.148289	-0.154843	0.133	0.255	1
Frmd8	0.148908	0.136122	0.167	0.09	1
Trim2	0.149	-0.206313	0.3	0.421	1
Rab40c	0.149004	0.169148	0.267	0.17	1
Tsnax	0.149244	0.100551	0.167	0.088	1
Hacd3	0.149244	0.100551	0.167	0.088	1
Pcnp	0.149655	0.137722	0.233	0.14	1
Ptpn11	0.149762	-0.11304	0.067	0.172	1
Zdhhc13	0.149778	0.118366	0.1	0.044	1
Mbtps1	0.149778	0.118366	0.1	0.044	1
Sgpl1	0.149845	0.147356	0.233	0.142	1
Adap1	0.149891	0.14903	0.267	0.169	1
Rtf1	0.149974	-0.148111	0.067	0.165	1
Arhgap24	0.15034	-0.209133	0.167	0.278	1
Mrfap1	0.151815	0.144941	0.233	0.142	1
Chm	0.151848	-0.138728	0.067	0.165	1
Sik3	0.151936	0.177035	0.667	0.582	1
Gm2629	0.152786	-0.197111	0.233	0.356	1
Cpsf7	0.152788	-0.117081	0.033	0.119	1
Ndrg3	0.153047	-0.114613	0.033	0.119	1
Camk2n1	0.153047	-0.114613	0.033	0.119	1
Iws1	0.15318	0.106065	0.2	0.113	1
Nsmaf	0.153362	0.108882	0.233	0.138	1
Abcg1	0.153854	-0.120197	0.1	0.215	1
Thoc2	0.153989	0.141447	0.3	0.195	1
St13	0.154014	0.140946	0.333	0.222	1
Selenop	0.154611	0.130796	0.2	0.115	1
Snx13	0.154642	0.109501	0.3	0.19	1
Stx6	0.155055	0.103588	0.2	0.113	1
Dstn	0.155055	0.103588	0.2	0.113	1
Sqstm1	0.155055	0.103588	0.2	0.113	1
Sdha	0.155055	0.103588	0.2	0.113	1
Crebbp	0.155122	-0.1104	0.167	0.293	1
Asap1	0.155256	0.146763	0.567	0.443	1
Myo18a	0.156651	0.101357	0.367	0.239	1
Mtch2	0.156737	0.126177	0.133	0.067	1
Parg	0.156976	0.1045	0.267	0.163	1
Dnajb6	0.157332	0.140946	0.333	0.224	1
Ylpm1	0.157423	0.104057	0.233	0.138	1
Ptk2b	0.157831	0.137722	0.233	0.142	1
Asap2	0.157905	-0.126912	0.033	0.117	1
Galnt6	0.157905	-0.126912	0.033	0.117	1
Prr5l	0.158343	-0.221207	0.567	0.688	1
Wasl	0.158722	0.137291	0.267	0.169	1
Rprd2	0.15948	0.10165	0.233	0.138	1
Il10ra	0.159996	0.144941	0.233	0.144	1
Wls	0.160189	0.164605	0.333	0.23	1
Enox2	0.160262	0.123454	0.2	0.115	1
Zfp950	0.160649	0.137291	0.267	0.169	1
Asxl2	0.160687	-0.115702	0.1	0.213	1
Ctnna2	0.160961	-0.306846	0.333	0.437	1
Zeb2	0.16114	0.170907	0.9	0.866	1
Fcho2	0.161518	0.152817	0.367	0.255	1
Akap13	0.161877	0.121015	0.367	0.247	1
Eps15	0.161894	0.129839	0.333	0.222	1
Tm9sf2	0.161929	0.132929	0.233	0.142	1
Zwint	0.162021	0.108882	0.233	0.14	1
Appl2	0.16239	0.106848	0.267	0.165	1
Manf	0.162542	0.169148	0.267	0.174	1
Stmn2	0.162601	0.197391	0.233	0.146	1
Lrrc4	0.163194	-0.236537	0.267	0.37	1
Neo1	0.16322	0.127628	0.333	0.22	1
4930512B01Rik	0.163412	-0.145771	0.067	0.161	1
Sh3bp5	0.163979	0.131069	0.167	0.092	1
Zfp654	0.163979	0.131069	0.167	0.092	1
Tom1l2	0.16407	0.102637	0.3	0.19	1
Pde1c	0.164119	0.106467	0.233	0.14	1
Cplane1	0.164396	0.130796	0.2	0.117	1
Mef2c	0.165161	0.245623	0.633	0.605	1
Zfp608	0.165433	0.132331	0.3	0.195	1
Atf7ip	0.165741	0.184508	0.367	0.268	1
Daglb	0.166235	0.104057	0.233	0.14	1
Shtn1	0.166291	0.183751	0.433	0.32	1
Elf2	0.166543	0.129629	0.367	0.251	1
G3bp2	0.167242	0.101116	0.2	0.115	1
Fam91a1	0.167242	0.101116	0.2	0.115	1
Rpl10a	0.167633	-0.151271	0.133	0.241	1
Rmdn1	0.16781	0.114433	0.333	0.218	1
Smc3	0.168175	0.140644	0.2	0.119	1
H3f3a	0.168287	0.134271	0.333	0.226	1
Tsc22d2	0.168369	0.10165	0.233	0.14	1
Rreb1	0.168445	0.135812	0.5	0.374	1
Kcnma1	0.168537	-0.166561	0.133	0.239	1
Apc	0.169268	0.166819	0.433	0.326	1
Prox1	0.16957	0.134604	0.3	0.197	1
Pds5a	0.16957	0.134604	0.3	0.197	1
Mpc2	0.170173	0.1045	0.267	0.167	1
Senp6	0.170341	-0.164387	0.133	0.239	1
Eif3a	0.170924	0.108882	0.233	0.142	1
Gm16794	0.170984	0.115721	0.1	0.046	1
Platr25	0.170984	0.115721	0.1	0.046	1
Ndufc2	0.171589	-0.129283	0.067	0.159	1
Trir	0.171625	0.126177	0.133	0.069	1
Yaf2	0.172186	-0.117081	0.033	0.113	1
Ppm1h	0.172488	-0.162624	0.3	0.444	1
Cnot1	0.172676	0.140124	0.233	0.146	1
Gm46367	0.172771	0.179749	0.433	0.324	1
Luc7l3	0.172992	0.121015	0.4	0.28	1
Oma1	0.173087	-0.109664	0.033	0.113	1
Zfp532	0.173767	0.107553	0.333	0.22	1
Daam2	0.173782	0.158895	0.3	0.203	1
Copg2	0.174841	0.102156	0.267	0.167	1
Pigv	0.17499	0.121015	0.133	0.069	1
Fbxo42	0.17499	0.121015	0.133	0.069	1
Cwc15	0.17499	0.121015	0.133	0.069	1
Rpl18	0.175172	-0.145203	0.1	0.199	1
Plxnb3	0.176082	0.131069	0.167	0.094	1
Ldah	0.176166	0.130796	0.2	0.119	1
Zfp740	0.176166	0.130796	0.2	0.119	1
Prkdc	0.176166	0.130796	0.2	0.119	1
Sec14l5	0.176535	0.124777	0.5	0.364	1
Lgi3	0.17786	0.101116	0.2	0.117	1
Abcf1	0.178397	0.115872	0.133	0.069	1
Mkln1	0.179152	0.137504	0.4	0.285	1
Sugt1	0.179793	-0.11214	0.033	0.111	1
Rsf1os2	0.180107	-0.109664	0.033	0.111	1
Rab11fip2	0.180131	0.10721	0.3	0.195	1
Pkp4	0.180635	0.13085	0.467	0.33	1
Aff4	0.181029	0.220851	0.3	0.213	1
Ranbp9	0.181872	0.100869	0.333	0.22	1
Dnajb14	0.182928	0.127968	0.267	0.172	1
Rps29	0.182945	0.174415	0.333	0.241	1
Ggnbp2	0.183739	0.109788	0.333	0.224	1
Srek1	0.184646	0.127628	0.333	0.228	1
Ldlrad4	0.18501	0.16313	0.7	0.594	1
Zmiz1	0.185593	0.100869	0.333	0.222	1
Gm48370	0.186006	0.138717	0.3	0.203	1
Dusp11	0.187339	-0.145203	0.1	0.195	1
Eml2	0.187727	-0.107183	0.033	0.109	1
Maf	0.188206	0.132929	0.233	0.148	1
Tmem59	0.188221	-0.157844	0.133	0.234	1
Senp5	0.188792	0.101116	0.2	0.119	1
9330117O12Rik	0.188857	0.123594	0.133	0.071	1
Ssh2	0.188869	0.112174	0.733	0.563	1
Prnp	0.190171	0.179749	0.433	0.328	1
Atp6v1e1	0.190499	0.130538	0.233	0.148	1
Ilkap	0.190637	0.121015	0.133	0.071	1
Serf2	0.190712	-0.134013	0.067	0.153	1
Susd6	0.190905	-0.181691	0.133	0.23	1
Soga3	0.191302	-0.129283	0.067	0.153	1
Mbnl2	0.191409	0.129363	0.767	0.653	1
Mier1	0.191673	0.121015	0.3	0.199	1
Dnajc6	0.192482	-0.124537	0.067	0.153	1
Naa35	0.192482	-0.124537	0.067	0.153	1
Tmbim1	0.193011	0.127968	0.267	0.174	1
Oxr1	0.193169	0.119176	0.533	0.416	1
Mrpl21	0.193344	0.113081	0.1	0.048	1
St6gal1	0.193642	0.21605	0.467	0.37	1
Prkcb	0.194313	0.101957	0.5	0.366	1
Ndufa10	0.194482	0.123522	0.167	0.096	1
Acp1	0.194482	0.123522	0.167	0.096	1
Kirrel3	0.194914	-0.315084	0.4	0.471	1
Bet1	0.194958	0.110446	0.1	0.048	1
Dpp8	0.195127	0.133252	0.2	0.123	1
Insc	0.195141	0.125769	0.233	0.148	1
Cp	0.196005	-0.102208	0.033	0.107	1
Ermn	0.196299	0.12871	0.467	0.349	1
Swt1	0.196485	0.10165	0.233	0.146	1
Myo9b	0.197357	0.186246	0.267	0.186	1
Krit1	0.197469	0.104921	0.3	0.199	1
Hps4	0.198626	-0.131507	0.1	0.193	1
Atp6v0c	0.198724	-0.125145	0.3	0.454	1
Arglu1	0.199435	0.176972	0.4	0.31	1
Lrp1	0.199537	-0.124537	0.067	0.151	1
Specc1	0.199707	0.141828	0.467	0.362	1
Gpatch8	0.200769	-0.138257	0.267	0.395	1
Washc4	0.201138	0.127968	0.267	0.176	1
Cerk	0.201938	0.127039	0.433	0.32	1
Pabpn1	0.20214	0.128152	0.233	0.149	1
Uqcrb	0.203211	-0.107183	0.033	0.105	1
Arhgap21	0.20343	0.165626	0.233	0.155	1
Sass6	0.203929	-0.102208	0.033	0.105	1
Stambpl1	0.203929	-0.102208	0.033	0.105	1
Tnik	0.203929	-0.104697	0.033	0.105	1
Pcca	0.204022	0.123329	0.267	0.176	1
Tnpo3	0.20409	0.163244	0.233	0.155	1
Bfsp2	0.204718	-0.122439	0.1	0.197	1
Rsrc1	0.204973	-0.16644	0.2	0.303	1
Ivns1abp	0.205228	0.116624	0.333	0.23	1
Immp2l	0.205458	0.11892	0.367	0.257	1
Galk2	0.205536	0.126033	0.167	0.098	1
Tmtc2	0.207702	0.163852	0.4	0.307	1
Gabarapl2	0.208097	-0.122159	0.067	0.149	1
Rwdd1	0.208709	0.118441	0.133	0.073	1
Pou2f1	0.208733	-0.117389	0.067	0.149	1
Rapgef6	0.21031	0.175711	0.3	0.209	1
Plekha5	0.210452	-0.138371	0.1	0.19	1
Lpar6	0.210601	0.115872	0.133	0.073	1
Dnajc19	0.211333	-0.136087	0.1	0.19	1
Paxbp1	0.212567	0.100869	0.333	0.23	1
Sdk1	0.212591	0.108546	0.167	0.098	1
Tcf20	0.212851	0.125531	0.3	0.207	1
Tmcc3	0.213516	0.204294	0.767	0.715	1
Zup1	0.214287	0.132331	0.3	0.209	1
Eya4	0.216232	0.151389	0.233	0.155	1
Top2b	0.216332	-0.117389	0.067	0.148	1
Gm20721	0.216764	0.110446	0.1	0.05	1
Tbc1d32	0.216764	0.110446	0.1	0.05	1
Pde4b	0.217123	0.146089	1	0.946	1
Tnrc6b	0.218132	0.14274	0.433	0.335	1
Ncam1	0.218358	-0.156969	0.467	0.573	1
Kansl1	0.218473	-0.160859	0.333	0.448	1
Ctsl	0.218593	0.100356	0.3	0.203	1
Commd3	0.218888	0.130538	0.233	0.153	1
Ep400	0.219152	0.121015	0.233	0.151	1
Csmd2	0.219933	-0.107183	0.033	0.102	1
Prrc2c	0.220523	-0.102732	0.2	0.31	1
St8sia6	0.22072	-0.102208	0.033	0.102	1
Gm13708	0.22072	-0.102208	0.033	0.102	1
Lpxn	0.221078	0.123522	0.167	0.1	1
Tmod2	0.221128	0.251438	0.367	0.28	1
Lrrtm3	0.222295	0.177435	0.333	0.238	1
Lyst	0.22311	-0.116614	0.167	0.27	1
Dock4	0.22322	0.106995	0.733	0.588	1
Stub1	0.223236	0.121015	0.167	0.1	1
C2cd5	0.223495	-0.122159	0.067	0.146	1
Mycbp2	0.223591	0.122519	0.733	0.592	1
Mbnl1	0.223978	0.112453	0.733	0.609	1
Gm11659	0.224439	0.139631	0.233	0.155	1
Kndc1	0.224858	0.1113	0.2	0.125	1
Auts2	0.225957	0.164084	0.467	0.391	1
Snrk	0.227591	0.116015	0.167	0.1	1
Mtmr3	0.228186	0.116624	0.333	0.236	1
Fyn	0.229374	0.113723	0.2	0.126	1
Ddx46	0.229465	0.118644	0.233	0.153	1
2610203C22Rik	0.229473	0.113307	0.133	0.075	1
Pcyt2	0.230843	0.179359	0.267	0.186	1
Nme7	0.231303	-0.119993	0.1	0.186	1
Mylip	0.232048	0.123329	0.267	0.182	1
Ncor1	0.232108	0.117013	0.433	0.324	1
Eml1	0.232139	-0.138371	0.1	0.184	1
Polb	0.232993	-0.114999	0.067	0.144	1
Prrg1	0.232993	0.146282	0.133	0.077	1
Pias1	0.233321	0.109788	0.3	0.207	1
Fus	0.233946	0.171576	0.467	0.375	1
Lyn	0.23513	0.147263	0.533	0.433	1
Numb	0.235641	0.230868	0.467	0.368	1
Hsp90ab1	0.235704	-0.170655	0.467	0.634	1
Aspa	0.236381	0.179568	0.7	0.592	1
Tmem234	0.2366	0.12339	0.233	0.155	1
Bnip3l	0.237969	-0.122303	0.1	0.184	1
Rps25	0.238321	0.123454	0.2	0.128	1
E230029C05Rik	0.238654	0.150722	0.4	0.31	1
Fbxl17	0.238749	-0.210131	0.3	0.383	1
Chd4	0.240561	0.116399	0.267	0.182	1
Sema6d	0.240597	-0.146873	0.133	0.22	1
6530409C15Rik	0.240824	0.104921	0.267	0.18	1
Ptgs1	0.241654	0.116015	0.167	0.102	1
Hexa	0.242859	-0.110206	0.067	0.142	1
Gm43378	0.242984	0.10519	0.1	0.052	1
Pten	0.243493	0.190278	0.333	0.253	1
Vta1	0.243595	-0.107803	0.067	0.142	1
Gns	0.243609	-0.118451	0.167	0.266	1
Ube2d3	0.244734	-0.133406	0.167	0.259	1
Pde8a	0.245264	0.162946	0.433	0.358	1
Paip2	0.24527	0.116514	0.3	0.213	1
Tnrc6c	0.245361	0.121015	0.4	0.301	1
Ifi27	0.246803	-0.122303	0.1	0.182	1
Fam168a	0.247214	0.183842	0.333	0.262	1
Uty	0.247476	0.103093	0.3	0.209	1
Zfhx3	0.247728	0.168682	0.467	0.389	1
Smurf2	0.247747	0.148323	0.267	0.19	1
Lrif1	0.249006	0.110747	0.133	0.077	1
Dock9	0.249532	0.104337	0.367	0.266	1
Wnk1	0.249907	0.121015	0.633	0.536	1
Ambra1	0.250207	-0.135564	0.167	0.257	1
Cap1	0.250293	0.123454	0.2	0.13	1
Tbc1d9	0.250808	0.106848	0.233	0.155	1
Ccdc66	0.251376	0.121015	0.167	0.103	1
Hdac8	0.251391	0.134604	0.267	0.188	1
Exoc6	0.252829	0.121015	0.2	0.13	1
Tbck	0.253105	-0.105397	0.067	0.14	1
Olfml1	0.254631	-0.100572	0.067	0.14	1
Arl6ip1	0.254681	-0.143688	0.2	0.291	1
Chd7	0.255236	-0.165386	0.233	0.32	1
Ss18l2	0.255328	0.103093	0.133	0.077	1
Lrrc4c	0.258263	0.119538	0.633	0.521	1
Il6st	0.260583	-0.110206	0.067	0.138	1
Kif21a	0.260919	0.139924	0.467	0.366	1
Msi2	0.261035	-0.124609	0.1	0.178	1
Cnot6l	0.261445	0.106848	0.233	0.157	1
Mif	0.262163	-0.105397	0.067	0.138	1
P2ry12	0.262378	0.216264	0.3	0.234	1
Tns3	0.262488	0.146174	0.433	0.358	1
Csde1	0.262928	0.118644	0.233	0.159	1
Psip1	0.262953	-0.137719	0.167	0.253	1
Esyt2	0.262954	-0.102986	0.067	0.138	1
Evl	0.263351	-0.115702	0.133	0.218	1
Srsf1	0.263744	-0.100572	0.067	0.138	1
Gatm	0.263986	0.10273	0.533	0.42	1
Ubr2	0.264006	0.136493	0.3	0.22	1
Trim30a	0.264589	-0.126912	0.133	0.216	1
Apobec1	0.264781	-0.16233	0.167	0.257	1
Gmeb1	0.26481	0.113307	0.133	0.079	1
Map6d1	0.26481	0.113307	0.133	0.079	1
Rev1	0.265538	0.106065	0.167	0.103	1
Stat1	0.265918	-0.126912	0.133	0.216	1
Lpcat2	0.266398	0.149344	0.4	0.307	1
2022-03-07	0.266398	-0.11304	0.1	0.178	1
Gal3st4	0.266416	0.10519	0.1	0.054	1
4930556N13Rik	0.266416	0.10519	0.1	0.054	1
Pacsin1	0.266445	0.151389	0.133	0.079	1
Mllt11	0.26698	0.110747	0.133	0.079	1
Prickle2	0.268337	0.193661	0.5	0.439	1
Narf	0.268349	0.10257	0.1	0.054	1
Vps13c	0.269826	-0.147851	0.2	0.285	1
Larp4b	0.269921	-0.117951	0.133	0.216	1
Dnmt3a	0.27024	0.167854	0.367	0.284	1
Cd300c2	0.270374	0.11615	0.2	0.132	1
Tafa5	0.271463	0.111555	0.233	0.159	1
Gas5	0.272507	-0.129144	0.133	0.215	1
Sptbn1	0.273008	0.125215	0.367	0.28	1
Bptf	0.273947	0.112027	0.3	0.216	1
Macf1	0.274474	0.128549	0.667	0.584	1
Zcchc7	0.274696	0.156935	0.7	0.602	1
Map2k4	0.275025	-0.115361	0.1	0.176	1
U2surp	0.275211	0.105702	0.333	0.245	1
Creb5	0.275219	0.203236	0.3	0.243	1
Mef2a	0.276534	0.114201	0.767	0.619	1
Eml4	0.276749	-0.139871	0.167	0.251	1
Tmed10	0.277811	-0.139871	0.167	0.249	1
9330111N05Rik	0.279963	0.216417	0.167	0.109	1
Drg1	0.280268	0.162394	0.3	0.232	1
Hook3	0.283591	0.110321	0.367	0.278	1
Xpot	0.285366	0.110747	0.133	0.08	1
Cdkal1	0.286106	0.112652	0.367	0.278	1
Clasp2	0.287097	0.175154	0.567	0.494	1
Stard9	0.287704	0.114269	0.3	0.22	1
Sclt1	0.288256	0.113521	0.167	0.107	1
Ttc17	0.290773	0.111031	0.167	0.107	1
Qrich1	0.291248	0.108882	0.2	0.134	1
Tmem170b	0.292463	0.10257	0.1	0.056	1
Ccdc191	0.292886	-0.102986	0.067	0.132	1
Lims1	0.29599	0.181053	0.367	0.299	1
Ube2b	0.296219	0.127628	0.3	0.224	1
Adam10	0.29728	0.105702	0.333	0.249	1
Tbl1x	0.297597	-0.115702	0.133	0.211	1
Sez6l2	0.2987	0.113723	0.2	0.136	1
Srp19	0.298788	0.141774	0.1	0.057	1
Ppp1r12a	0.301452	0.109043	0.433	0.341	1
Nipsnap2	0.303614	0.113521	0.167	0.109	1
Exoc6b	0.304172	-0.118451	0.367	0.466	1
Il1rap	0.306152	-0.144329	0.267	0.352	1
Gpbp1l1	0.306202	0.111031	0.167	0.109	1
Ktn1	0.306389	-0.147851	0.2	0.276	1
Magi1	0.306529	0.138805	0.533	0.433	1
Cog5	0.306603	-0.112072	0.167	0.251	1
Ywhaq	0.307578	0.119098	0.467	0.37	1
Gm37240	0.307691	-0.200913	0.433	0.483	1
Eif5	0.308423	-0.106054	0.1	0.17	1
Nrp1	0.308721	0.152817	0.333	0.247	1
Sh3d19	0.309239	0.121015	0.367	0.285	1
Atad2b	0.309321	-0.133226	0.2	0.28	1
Dgkd	0.310281	0.138717	0.3	0.222	1
Trps1	0.310972	-0.139512	0.2	0.278	1
Mfsd14a	0.311417	0.106065	0.167	0.109	1
Vcp	0.311855	0.113723	0.2	0.138	1
P2ry6	0.312014	0.134604	0.267	0.199	1
Rps21	0.31313	0.127628	0.3	0.228	1
Ikzf1	0.313862	0.104207	0.467	0.379	1
Pitpnc1	0.316341	-0.151425	0.333	0.4	1
Tmem164	0.316789	-0.111194	0.133	0.207	1
Babam2	0.31718	0.101822	0.367	0.284	1
Ranbp2	0.317621	0.108882	0.2	0.138	1
Psap	0.317648	0.106741	0.4	0.305	1
Tmem165	0.318163	0.140124	0.2	0.142	1
Tia1	0.319998	0.106848	0.233	0.167	1
Klf13	0.320373	-0.126912	0.167	0.241	1
Pid1	0.321868	0.144268	0.3	0.23	1
Bin1	0.322074	0.116193	0.633	0.548	1
[truncated: 136 more rows]

## Sheet: S4G_KEGG_MGClust2vsOthers
	ID	Description	GeneRatio	BgRatio	pvalue	p.adjust	qvalue	geneID	Count
mmu04724	mmu04724	Glutamatergic synapse	21/235	106/6341	1.76184e-10	3.58511e-08	2.75427e-08	Dlgap1/Grm7/Grm5/Gria2/Grin2b/Grin2a/Grik2/Plcb1/Gria3/Gria1/Gria4/Kcnj3/Adcy2/Cacna1c/Ppp3ca/Itpr1/Grin1/Homer1/Grm3/Cacna1a/Prkca	21
mmu05033	mmu05033	Nicotine addiction	13/235	37/6341	2.89122e-10	3.58511e-08	2.75427e-08	Gria2/Grin2b/Grin2a/Gabrb3/Gria3/Gria1/Gria4/Gabrb1/Gabrg3/Gabrb2/Grin1/Gabra2/Cacna1a	13
mmu04713	mmu04713	Circadian entrainment	18/235	90/6341	3.19204e-09	2.63876e-07	2.02723e-07	Gria2/Grin2b/Grin2a/Plcb1/Ryr2/Gria3/Gria1/Gria4/Ryr3/Kcnj3/Camk2a/Prkg1/Adcy2/Cacna1c/Itpr1/Grin1/Nos1ap/Prkca	18
mmu04723	mmu04723	Retrograde endocannabinoid signaling	19/235	132/6341	3.0684e-07	1.90241e-05	1.46153e-05	Grm5/Rims1/Gria2/Gabrb3/Plcb1/Gria3/Gria1/Gria4/Gabrb1/Gabrg3/Mapk10/Kcnj3/Adcy2/Gabrb2/Cacna1c/Itpr1/Gabra2/Cacna1a/Prkca	19
mmu05032	mmu05032	Morphine addiction	15/235	85/6341	3.88855e-07	1.92872e-05	1.48174e-05	Gabrb3/Pde4d/Pde10a/Gabrb1/Gabrg3/Kcnj3/Adcy2/Gabrb2/Pde4b/Gabbr2/Pde1a/Gabra2/Oprm1/Cacna1a/Prkca	15
mmu04728	mmu04728	Dopaminergic synapse	17/235	121/6341	1.86349e-06	7.49077e-05	5.75479e-05	Gria2/Grin2b/Grin2a/Plcb1/Gria3/Gria1/Gria4/Ppp2r2b/Mapk10/Kcnj3/Camk2a/Cacna1c/Ppp3ca/Itpr1/Akt3/Cacna1a/Prkca	17
mmu04720	mmu04720	Long-term potentiation	12/235	62/6341	2.11433e-06	7.49077e-05	5.75479e-05	Grm5/Gria2/Grin2b/Grin2a/Plcb1/Gria1/Camk2a/Cacna1c/Ppp3ca/Itpr1/Grin1/Prkca	12
mmu04911	mmu04911	Insulin secretion	13/235	76/6341	3.41494e-06	0.000105863	8.13296e-05	Rims2/Kcnma1/Plcb1/Ryr2/Pclo/Kcnn2/Chrm3/Camk2a/Snap25/Adcy2/Rapgef4/Cacna1c/Prkca	13
mmu04020	mmu04020	Calcium signaling pathway	22/235	203/6341	4.99815e-06	0.000137727	0.000105809	Grm5/Grin2a/Plcb1/Ryr2/Ntrk3/Chrm3/Ryr3/Camk2a/Cacna1e/Adcy2/Cacna1c/Ppp3ca/Ntrk2/Itpr1/Grin1/Atp2b2/Pde1a/Atp2b1/Cacna1a/Prkca/Fgfr2/Slc8a1	22
mmu04514	mmu04514	Cell adhesion molecules	17/235	131/6341	5.6675e-06	0.000140554	0.000107981	Cntnap2/Nrxn3/Nrxn1/Ptprd/Nlgn1/Lrrc4c/Negr1/Nrcam/Ncam1/H2-D1/Cdh2/Cntn1/H2-K1/Ncam2/Ptprs/Alcam/Cadm1	17
mmu04024	mmu04024	cAMP signaling pathway	21/235	192/6341	7.16799e-06	0.000161606	0.000124154	Gria2/Grin2b/Grin2a/Pde4d/Pde10a/Ryr2/Gria3/Gria1/Gria4/Mapk10/Camk2a/Adcy2/Rapgef4/Cacna1c/Pde4b/Afdn/Grin1/Gabbr2/Atp2b2/Akt3/Atp2b1	21
mmu04261	mmu04261	Adrenergic signaling in cardiomyocytes	17/235	138/6341	1.15296e-05	0.00022195	0.000170513	Plcb1/Ryr2/Cacna2d1/Ppp2r2b/Cacna2d3/Camk2a/Adcy2/Cacnb4/Rapgef4/Cacna1c/Cacnb2/Atp2b2/Bcl2/Akt3/Atp2b1/Prkca/Slc8a1	17
mmu05031	mmu05031	Amphetamine addiction	11/235	61/6341	1.16345e-05	0.00022195	0.000170513	Gria2/Grin2b/Grin2a/Gria3/Gria1/Gria4/Camk2a/Cacna1c/Ppp3ca/Grin1/Prkca	11
mmu05412	mmu05412	Arrhythmogenic right ventricular cardiomyopathy	12/235	74/6341	1.44707e-05	0.000256338	0.000196932	Dmd/Ctnna2/Ctnna3/Ryr2/Cacna2d1/Cacna2d3/Cacnb4/Cdh2/Cacna1c/Cacnb2/Actb/Slc8a1	12
mmu04970	mmu04970	Salivary secretion	11/235	67/6341	2.93786e-05	0.000485727	0.00037316	Cst3/Kcnma1/Plcb1/Chrm3/Ryr3/Prkg1/Adcy2/Itpr1/Atp2b2/Atp2b1/Prkca	11
mmu04730	mmu04730	Long-term depression	10/235	57/6341	3.76092e-05	0.000582942	0.000447846	Gria2/Plcb1/Gria3/Gria1/Grid2/Prkg1/Itpr1/Cacna1a/Lyn/Prkca	10
mmu04080	mmu04080	Neuroactive ligand-receptor interaction	23/235	249/6341	4.23483e-05	0.000587157	0.000451084	Grm7/Grm5/Gria2/Grin2b/Grin2a/Grik2/Gabrb3/Gria3/Gria1/Gria4/Gabrb1/Grid1/Chrm3/Grid2/Gabrg3/P2ry14/Gabrb2/Thrb/Grin1/Gabbr2/Gabra2/Grm3/Oprm1	23
mmu05017	mmu05017	Spinocerebellar ataxia	16/235	138/6341	4.48963e-05	0.000587157	0.000451084	Fgf14/Dab1/Gria2/Grin2b/Grin2a/Plcb1/Rora/Gria3/Gria1/Mapk10/Itpr1/Atxn1/Grin1/Akt3/Cacna1a/Prkca	16
mmu04742	mmu04742	Taste transduction	9/235	47/6341	4.49838e-05	0.000587157	0.000451084	Asic2/Plcb1/Chrm3/Cacna1c/Gabbr2/Pde1a/Gabra2/Scn2a/Cacna1a	9
mmu04929	mmu04929	GnRH secretion	10/235	59/6341	5.1268e-05	0.000633124	0.000486399	Plcb1/Spp1/Kcnn2/Kcnj3/Hcn1/Cacna1c/Itpr1/Gabbr2/Akt3/Prkca	10
mmu04921	mmu04921	Oxytocin signaling pathway	16/235	140/6341	5.36113e-05	0.000633124	0.000486399	Plcb1/Ryr2/Cacna2d1/Cacna2d3/Ryr3/Kcnj3/Camk2a/Adcy2/Cacnb4/Cacna1c/Ppp3ca/Cacnb2/Itpr1/Prkag2/Actb/Prkca	16
mmu04360	mmu04360	Axon guidance	18/235	174/6341	6.96991e-05	0.000785699	0.000603614	Lrrc4c/Epha6/Epha5/Slit3/Dcc/Robo2/Camk2a/Srgap3/Ptk2/Robo1/Enah/Unc5c/Ppp3ca/Pak3/Epha7/Epha4/Plxna4/Prkca	18
mmu04725	mmu04725	Cholinergic synapse	13/235	106/6341	0.000132372	0.00142731	0.00109654	Plcb1/Kcnq5/Kcnq3/Chrm3/Kcnj3/Camk2a/Adcy2/Cacna1c/Itpr1/Bcl2/Akt3/Cacna1a/Prkca	13
mmu04727	mmu04727	GABAergic synapse	11/235	83/6341	0.000218703	0.00224545	0.00172507	Gabrb3/Gabrb1/Gabrg3/Adcy2/Gabrb2/Cacna1c/Gabbr2/Gabra2/Cacna1a/Gphn/Prkca	11
mmu04972	mmu04972	Pancreatic secretion	10/235	70/6341	0.000226356	0.00224545	0.00172507	Kcnma1/Plcb1/Ryr2/Chrm3/Adcy2/Itpr1/Car2/Atp2b2/Atp2b1/Prkca	10
mmu04612	mmu04612	Antigen processing and presentation	9/235	60/6341	0.000320667	0.00305867	0.00234983	B2m/H2-D1/Hsp90aa1/Hsp90ab1/H2-K1/Ctss/Ctsl/Ctsb/Hspa8	9
mmu04915	mmu04915	Estrogen signaling pathway	12/235	108/6341	0.000602733	0.00553621	0.0042532	Plcb1/Ctsd/Kcnj3/Adcy2/Hsp90aa1/Hsp90ab1/Itpr1/Gabbr2/Bcl2/Akt3/Oprm1/Hspa8	12
mmu04015	mmu04015	Rap1 signaling pathway	17/235	192/6341	0.000711388	0.00630087	0.00484065	Magi2/Grin2b/Grin2a/Plcb1/Adcy2/Rapgef4/Enah/Afdn/Grin1/Fyb/Akt3/Sipa1l1/Rapgef2/Actb/Prkca/Apbb1ip/Fgfr2	17
mmu05410	mmu05410	Hypertrophic cardiomyopathy	10/235	85/6341	0.00109792	0.00911532	0.00700285	Dmd/Ryr2/Cacna2d1/Cacna2d3/Cacnb4/Cacna1c/Cacnb2/Prkag2/Actb/Slc8a1	10
mmu04726	mmu04726	Serotonergic synapse	11/235	100/6341	0.00110266	0.00911532	0.00700285	Kcnd2/Gabrb3/Plcb1/Gabrb1/Kcnn2/Kcnj3/Gabrb2/Cacna1c/Itpr1/Cacna1a/Prkca	11
mmu05414	mmu05414	Dilated cardiomyopathy	10/235	88/6341	0.00143728	0.0114982	0.00883352	Dmd/Ryr2/Cacna2d1/Cacna2d3/Adcy2/Cacnb4/Cacna1c/Cacnb2/Actb/Slc8a1	10
mmu04260	mmu04260	Cardiac muscle contraction	9/235	77/6341	0.00202582	0.0157001	0.0120616	Ryr2/Cacna2d1/Cacna2d3/Cacnb4/Cacna1c/Cacnb2/Cox4i1/Cox8a/Slc8a1	9
mmu04971	mmu04971	Gastric acid secretion	8/235	66/6341	0.00283139	0.0212783	0.0163471	Plcb1/Chrm3/Camk2a/Adcy2/Itpr1/Car2/Actb/Prkca	8
mmu04010	mmu04010	MAPK signaling pathway	19/235	270/6341	0.00516516	0.0376753	0.0289441	Cacna2d1/Cacna2d3/Rasgrf1/Mapk10/Cacna1e/Cacnb4/Cacna1c/Ppp3ca/Cacnb2/Ntrk2/Akt3/Map4k3/Cacna1a/Rapgef2/Nlk/Hspa8/Prkca/Fgfr2/Tgfbr1	19
mmu04925	mmu04925	Aldosterone synthesis and secretion	9/235	89/6341	0.00543756	0.038529	0.0295999	Plcb1/Prkce/Camk2a/Adcy2/Cacna1c/Itpr1/Atp2b2/Atp2b1/Prkca	9
mmu04371	mmu04371	Apelin signaling pathway	11/235	123/6341	0.00568995	0.0391974	0.0301135	Plcb1/Ryr2/Spp1/Prkce/Ryr3/Adcy2/Itpr1/Prkag2/Akt3/Slc8a1/Tgfbr1	11
mmu05417	mmu05417	Lipid and atherosclerosis	14/235	178/6341	0.00610266	0.0409043	0.0314248	Plcb1/Mapk10/Camk2a/Ptk2/Ppp3ca/Hsp90aa1/Hsp90ab1/Itpr1/Abca1/Bcl2/Akt3/Lyn/Hspa8/Prkca	14
mmu04978	mmu04978	Mineral absorption	6/235	46/6341	0.00657256	0.0418731	0.0321691	Fth1/Trf/Atp2b2/Atp2b1/Ftl1/Slc8a1	6
mmu05020	mmu05020	Prion disease	17/235	237/6341	0.00664701	0.0418731	0.0321691	Grin2b/Grin2a/C1qa/Ryr2/Mapk10/Ryr3/Ncam1/C1qb/Cacna1c/Ppp3ca/Ncam2/Itpr1/Grin1/Cox4i1/Hspa8/Cox8a/C1qc	17
mmu04928	mmu04928	Parathyroid hormone synthesis, secretion and action	9/235	92/6341	0.00675373	0.0418731	0.0321691	Plcb1/Pde4d/Mmp16/Adcy2/Pde4b/Itpr1/Runx2/Bcl2/Prkca	9
mmu04924	mmu04924	Renin secretion	7/235	61/6341	0.00696123	0.042107	0.0323487	Kcnma1/Plcb1/Cacna1c/Ppp3ca/Itpr1/Pde1a/Ctsb	7
mmu04012	mmu04012	ErbB signaling pathway	8/235	80/6341	0.0091787	0.0541981	0.0416377	Nrg3/Nrg1/Mapk10/Camk2a/Ptk2/Pak3/Akt3/Prkca	8
mmu04022	mmu04022	cGMP-PKG signaling pathway	12/235	151/6341	0.00997609	0.0568503	0.0436753	Kcnma1/Plcb1/Prkce/Prkg1/Adcy2/Cacna1c/Ppp3ca/Itpr1/Atp2b2/Akt3/Atp2b1/Slc8a1	12
mmu04072	mmu04072	Phospholipase D signaling pathway	11/235	133/6341	0.0100863	0.0568503	0.0436753	Grm7/Grm5/Plcb1/Dgki/Adcy2/Rapgef4/Dgkb/Dgkh/Akt3/Grm3/Prkca	11
mmu05322	mmu05322	Systemic lupus erythematosus	5/235	38/6341	0.0123862	0.0670729	0.0515289	Grin2b/Grin2a/C1qa/C1qb/C1qc	5
mmu04520	mmu04520	Adherens junction	7/235	68/6341	0.0124409	0.0670729	0.0515289	Ctnna2/Ctnna3/Afdn/Tjp1/Actb/Nlk/Tgfbr1	7
mmu05022	mmu05022	Pathways of neurodegeneration - multiple diseases	25/235	425/6341	0.013854	0.0731022	0.0561609	Grm5/Gria2/Grin2b/Grin2a/Plcb1/Ryr2/Gria3/Gria1/Gria4/Chrm3/Mapk10/Ryr3/Camk2a/Cacna1c/Ppp3ca/Ubb/Itpr1/Atxn1/Grin1/Cox4i1/Bcl2/Prkn/Rps27a/Prkca/Cox8a	25
mmu04750	mmu04750	Inflammatory mediator regulation of TRP channels	8/235	88/6341	0.015826	0.0817675	0.062818	Asic2/Plcb1/Prkce/Mapk10/Camk2a/Adcy2/Itpr1/Prkca	8
mmu04930	mmu04930	Type II diabetes mellitus	5/235	41/6341	0.0169111	0.0853093	0.0655389	Prkce/Mapk10/Cacna1e/Cacna1c/Cacna1a	5
mmu04210	mmu04210	Apoptosis	10/235	125/6341	0.0171994	0.0853093	0.0655389	Ctsd/Mapk10/Itpr1/Ctss/Bcl2/Ctsl/Akt3/Ctsb/Actb/Ctsz	10
mmu04530	mmu04530	Tight junction	11/235	146/6341	0.0192498	0.0936071	0.0719138	Dlg2/Ppp2r2b/Prkce/Mapk10/Afdn/Prkag2/Tjp1/Rapgef2/Actb/Dlg1/Nedd4l	11
mmu05171	mmu05171	Coronavirus disease - COVID-19	13/235	186/6341	0.0202846	0.0967417	0.0743219	C1qa/Mapk10/C1qb/Rpl23/Rps29/Rps8/Fau/Rpl34/Rpl24/Rps27a/Prkca/Rpl21/C1qc	13
mmu05142	mmu05142	Chagas disease	8/235	94/6341	0.022711	0.10627	0.0816424	Plcb1/C1qa/Ppp2r2b/Mapk10/C1qb/Akt3/C1qc/Tgfbr1	8
mmu05030	mmu05030	Cocaine addiction	5/235	45/6341	0.0244828	0.11244	0.0863819	Gria2/Grin2b/Grin2a/Grin1/Grm3	5
mmu04912	mmu04912	GnRH signaling pathway	7/235	79/6341	0.0264695	0.119354	0.0916935	Plcb1/Mapk10/Camk2a/Adcy2/Cacna1c/Itpr1/Prkca	7
mmu04961	mmu04961	Endocrine and other factor-regulated calcium reabsorption	5/235	47/6341	0.0289718	0.128304	0.0985694	Plcb1/Atp2b2/Atp2b1/Prkca/Slc8a1	5
mmu04540	mmu04540	Gap junction	7/235	82/6341	0.0316522	0.137715	0.105799	Grm5/Plcb1/Prkg1/Adcy2/Itpr1/Tjp1/Prkca	7
mmu04914	mmu04914	Progesterone-mediated oocyte maturation	7/235	83/6341	0.0335208	0.14333	0.110114	Mapk10/Adcy2/Hsp90aa1/Hsp90ab1/Cpeb3/Anapc15/Akt3	7
mmu04922	mmu04922	Glucagon signaling pathway	7/235	87/6341	0.0417266	0.172865	0.132803	Plcb1/Camk2a/Adcy2/Ppp3ca/Itpr1/Prkag2/Akt3	7
mmu04014	mmu04014	Ras signaling pathway	13/235	206/6341	0.0418221	0.172865	0.132803	Grin2b/Grin2a/Rasgrf1/Mapk10/Pak3/Ntrk2/Afdn/Grin1/Ralgapa1/Akt3/Rasal2/Prkca/Fgfr2	13
mmu04940	mmu04940	Type I diabetes mellitus	4/235	36/6341	0.0428146	0.174066	0.133726	Ptprn2/H2-D1/H2-K1/Ptprn	4
mmu04142	mmu04142	Lysosome	9/235	127/6341	0.0455442	0.177182	0.13612	Ctsd/Cd63/Ctss/Ncoa7/Ctsl/Hexb/Ctsb/Ctsz/Atp6v0c	9
mmu04217	mmu04217	Necroptosis	8/235	108/6341	0.0464387	0.177182	0.13612	Fth1/Mapk10/Camk2a/Hsp90aa1/Hsp90ab1/Bcl2/Ftl1/Ppia	8
mmu04611	mmu04611	Platelet activation	8/235	108/6341	0.0464387	0.177182	0.13612	Plcb1/Prkg1/Adcy2/Itpr1/Akt3/Actb/Lyn/Apbb1ip	8
mmu04935	mmu04935	Growth hormone synthesis, secretion and action	8/235	108/6341	0.0464387	0.177182	0.13612	Plcb1/Mapk10/Ptk2/Adcy2/Cacna1c/Itpr1/Akt3/Prkca	8
mmu04070	mmu04070	Phosphatidylinositol signaling system	7/235	90/6341	0.0486708	0.182884	0.140501	Plcb1/Dgki/Dgkb/Itpr1/Dgkh/Inpp5d/Prkca	7
mmu04662	mmu04662	B cell receptor signaling pathway	6/235	72/6341	0.0497709	0.184227	0.141532	Ppp3ca/Akt3/Inpp5d/Lyn/Pik3ap1/Cd81	6
mmu04216	mmu04216	Ferroptosis	4/235	38/6341	0.0506932	0.184881	0.142035	Fth1/Trf/Sat1/Ftl1	4
mmu04270	mmu04270	Vascular smooth muscle contraction	8/235	111/6341	0.0530756	0.190765	0.146555	Kcnma1/Plcb1/Prkce/Prkg1/Adcy2/Cacna1c/Itpr1/Prkca	8
mmu04071	mmu04071	Sphingolipid signaling pathway	8/235	112/6341	0.0554167	0.196334	0.150833	Plcb1/Ctsd/Ppp2r2b/Prkce/Mapk10/Bcl2/Akt3/Prkca	8
mmu00534	mmu00534	Glycosaminoglycan biosynthesis - heparan sulfate / heparin	3/235	24/6341	0.0573365	0.200227	0.153825	Hs6st3/Ext1/Xylt1	3
mmu04213	mmu04213	Longevity regulating pathway - multiple species	5/235	57/6341	0.0589379	0.200227	0.153825	Cryab/Adcy2/Prkag2/Akt3/Hspa8	5
mmu04664	mmu04664	Fc epsilon RI signaling pathway	5/235	57/6341	0.0589379	0.200227	0.153825	Mapk10/Akt3/Inpp5d/Lyn/Prkca	5
mmu04927	mmu04927	Cortisol synthesis and secretion	5/235	58/6341	0.0626411	0.209932	0.161281	Plcb1/Adcy2/Pbx1/Cacna1c/Itpr1	5
mmu04670	mmu04670	Leukocyte transendothelial migration	7/235	98/6341	0.0706192	0.230442	0.177037	Ctnna2/Ctnna3/Ptk2/Rapgef4/Afdn/Actb/Prkca	7
mmu04933	mmu04933	AGE-RAGE signaling pathway in diabetic complications	7/235	98/6341	0.0706192	0.230442	0.177037	Plcb1/Prkce/Mapk10/Bcl2/Akt3/Prkca/Tgfbr1	7

## Sheet: S4H_KEGG_MGClus2_HMGB1inVsSalin
	ID	Description	GeneRatio	BgRatio	pvalue	p.adjust	qvalue	geneID	Count
mmu05171	mmu05171	Coronavirus disease - COVID-19	70/1176	186/6341	4.20097e-10	1.37372e-07	1.07456e-07	Mapk12/Traf6/Rpl27a/Rps27/Tnf/Rpl31/Rpl35a/C3ar1/Rpl23/Fau/Eif2ak2/Adar/Rps11/Syk/Ddx58/Plcg1/C1qa/Rpl28/Map3k7/Rpl7/Traf3/Rps13/Rpl18/Rpl32/Stat1/Rpl18a/Rpl5/Rpl12/Rps3/Rps28/Rpl13/C1qc/Rplp2/Rpl10/Rplp1/Rps27a/Il6ra/Prkcb/Il6st/Rps10/Rps17/Stat2/Prkca/Jun/Tbk1/Nfkb1/Rplp0/Rpl22/Rpl11/Rpl21/Rps9/Rpl26/Ifnar2/Rps16/Rpl34/Rps4x/Rps21/Rps26/Rpl19/Rps20/Rpl7a/Pik3r1/Rpl39/Tlr7/Rps15/Rps5/C1qb/Rps18/…	70
mmu05020	mmu05020	Prion disease	78/1176	237/6341	4.96124e-08	8.11163e-06	6.34517e-06	Mapk12/Tuba1c/Psma4/Apaf1/Psmd9/Mcu/Atf4/Psmb3/Ddit3/Atp5a1/Psma3/Casp3/Ryr2/Tnf/Klc1/Ndufb2/Prkacb/Tubb5/Ncam1/Ndufa7/Uqcr10/Ndufs5/Ndufb9/Atp5b/C1qa/Uqcrq/Creb5/Tuba4a/Uqcrb/Ppp3r1/Psmc5/Ndufa4/Cox7b/Ndufa8/Cox8a/Tuba1a/Prnp/Rac1/Grin2b/C1qc/Psmc3/Ndufs3/Vdac2/Atp5c1/Kif5b/Atp5o/Uqcrc2/Itpr2/Psmc6/Ndufb11/Ndufb5/Psmd12/Ndufa11/Ndufc2/Ndufa6/Atp5g1/Ndufa12/Ndufa2/Ndufb3/Sem1/Ndufs7/Ndufc1/Creb1/…	78
mmu03010	mmu03010	Ribosome	49/1176	127/6341	7.48373e-08	8.15726e-06	6.38086e-06	Mrpl33/Mrpl2/Rpl27a/Rps27/Mrps10/Rpl31/Rpl35a/Rpl23/Fau/Rps11/Mrps21/Mrpl22/Rpl28/Rpl7/Rps13/Rpl18/Rpl32/Rpl18a/Rpl5/Rpl12/Rps3/Rps28/Rpl13/Rplp2/Rpl10/Rplp1/Rps27a/Rps10/Rps17/Rplp0/Rpl22/Rpl11/Rpl21/Rps9/Rpl26/Rps16/Rpl34/Rps4x/Rps21/Rps26/Rpl19/Rps20/Rpl7a/Rpl39/Rps15/Rps5/Rps18/Rps23/Rpl37	49
mmu00190	mmu00190	Oxidative phosphorylation	44/1176	113/6341	2.55583e-07	1.98977e-05	1.55646e-05	Cox11/Tcirg1/Atp5a1/Ndufb2/Ndufa7/Uqcr10/Ndufs5/Ndufb9/Atp6v1d/Atp5b/Uqcrq/Uqcrb/Atp6v1a/Cox17/Atp5j2/Ndufa4/Atp6v0c/Atp6v1f/Cox7b/Ndufa8/Cox8a/Ndufs3/Atp5c1/Atp5o/Uqcrc2/Ndufb11/Ndufb5/Ndufa11/Ndufc2/Ndufa6/Atp5l/Atp5g1/Ndufa12/Ndufa2/Ndufb3/Ndufs7/Ndufc1/Cox5a/Ndufa3/Atp5h/Atp5j/Cox7a2/Cox7c/Atp6v1c1	44
mmu05012	mmu05012	Parkinson disease	75/1176	234/6341	3.04245e-07	1.98977e-05	1.55646e-05	Tuba1c/Psma4/Apaf1/Mfn1/Psmd9/Mcu/Atf4/Psmb3/Ddit3/Atp5a1/Psma3/Casp3/Klc1/Ndufb2/Prkacb/Tubb5/Ndufa7/Uqcr10/Ndufs5/Ndufb9/Atp5b/Plcg1/Uqcrq/Camk2a/Ubb/Tuba4a/Uqcrb/Psmc5/Park7/Ndufa4/Slc39a7/Calm3/Cox7b/Ndufa8/Gnas/Cox8a/Prkn/Tuba1a/Gnai1/Psmc3/Ndufs3/Vdac2/Rps27a/Atp5c1/Kif5b/Atp5o/Calm1/Uqcrc2/Itpr2/Nfe2l2/Psmc6/Ndufb11/Ndufb5/Psmd12/Ndufa11/Ndufc2/Ndufa6/Atp5g1/Ndufa12/Ndufa2/Ube2j1/Ndufb3/Se…	75
mmu05415	mmu05415	Diabetic cardiomyopathy	57/1176	176/6341	5.73178e-06	0.000312382	0.000244355	Mapk12/Tnni3/Atp5a1/Ryr2/Ndufb2/Ndufa7/Uqcr10/Pdk3/Gfpt1/Ndufs5/Ndufb9/Atp5b/Uqcrq/Camk2a/Uqcrb/Ndufa4/Cox7b/Pten/Ndufa8/Cox8a/Rac1/Ndufs3/Akt3/Vdac2/Atp5c1/Prkcb/Atp5o/Uqcrc2/Prkca/Ndufb11/Ndufb5/Ndufa11/Mpc1/Ndufc2/Ndufa6/Atp5g1/Ndufa12/Ndufa2/Nfkb1/Ndufb3/Ndufs7/Ppp1cb/Ndufc1/Atp2a2/Smad3/Gapdh/Cox5a/Prkcd/Ndufa3/Pik3r1/Slc25a4/Atp5h/Atp5j/Tgfbr2/Tgfbr1/Cox7a2/Cox7c	57
mmu05014	mmu05014	Amyotrophic lateral sclerosis	92/1176	326/6341	7.65656e-06	0.000357671	0.000279781	Mapk12/Tuba1c/Nrg3/Tank/Psma4/Ndc1/Alyref2/Apaf1/Rab1a/Psmd9/Tardbp/Mcu/Ulk1/Atf4/Psmb3/Ddit3/Atp5a1/Psma3/Casp3/Tnf/Klc1/Pfn1/Ndufb2/Anxa11/Tubb5/C9orf72/Gria1/Spg11/Ndufa7/Uqcr10/Nrbf2/Ndufs5/Ndufb9/Rb1cc1/Atp5b/Ang/Uqcrq/Atg101/Tuba4a/Uqcrb/Ppp3r1/Psmc5/Ndufa4/Cox7b/Vcp/Ndufa8/Cox8a/Prkn/Tuba1a/Rac1/Grin2b/Dctn3/Psmc3/Ndufs3/Atp5c1/Actg1/Kif5b/Atp5o/Uqcrc2/Psmc6/Ndufb11/Ndufb5/Psmd12/Tbk1/Nduf…	92
mmu05016	mmu05016	Huntington disease	79/1176	273/6341	1.27606e-05	0.00052159	0.000408004	Tuba1c/Psma4/Apaf1/Psmd9/Ulk1/Psmb3/Atp5a1/Psma3/Casp3/Polr2l/Map2k7/Klc1/Ndufb2/Tubb5/Gria1/Polr2a/Ndufa7/Uqcr10/Nrbf2/Ap2a2/Ndufs5/Ap2m1/Ndufb9/Rb1cc1/Atp5b/Uqcrq/Creb5/Atg101/Tuba4a/Uqcrb/Psmc5/Ndufa4/Gnaq/Ep300/Cox7b/Ndufa8/Cox8a/Tuba1a/Grin2b/Dctn3/Psmc3/Ndufs3/Vdac2/Atp5c1/Cltc/Kif5b/Atp5o/Uqcrc2/Psmc6/Ndufb11/Ndufb5/Psmd12/Ndufa11/Nrf1/Dctn4/Ndufc2/Ndufa6/Atp5g1/Ndufa12/Ndufa2/Ndufb3/Sem1/…	79
mmu04714	mmu04714	Thermogenesis	61/1176	205/6341	5.12729e-05	0.00186292	0.00145723	Mapk12/Actl6b/Cox11/Mlst8/Bmp8b/Adcy2/Atp5a1/Grb2/Rps6kb1/Ndufb2/Prkacb/Sos2/Ndufa7/Uqcr10/Ndufs5/Ndufb9/Atp5b/Uqcrq/Ndufaf5/Creb5/Tsc1/Kdm3b/Uqcrb/Cpt1c/Cox17/Atp5j2/Ndufa4/Rps6kb2/Cox7b/Ndufa8/Gnas/Cox8a/Ndufs3/Acsl4/Atp5c1/Actg1/Atp5o/Uqcrc2/Ndufb11/Ndufb5/Ndufa11/Ndufc2/Ndufa6/Atp5l/Atp5g1/Ndufa12/Ndufa2/Ndufb3/Ndufs7/Ndufc1/Creb1/Creb3l2/Actb/Cox5a/Atf2/Ndufa3/Atp5h/Atp5j/Cox7a2/Cox7c/Rptor	61
mmu05022	mmu05022	Pathways of neurodegeneration - multiple diseases	110/1176	425/6341	6.70932e-05	0.00219395	0.00171617	Mapk12/Tuba1c/Atxn1l/Tank/Psma4/Apaf1/Mfn1/Rab1a/Psmd9/Tardbp/Mcu/Ulk1/Atf4/Psmb3/Ddit3/Atp5a1/Psma3/Casp3/Ryr2/Map2k7/Tnf/Klc1/Ndufb2/Tubb5/C9orf72/Atxn3/Gria1/Spg11/Ndufa7/Uqcr10/Nrbf2/Chrm1/Ndufs5/Sptbn2/Ndufb9/Araf/Rb1cc1/Atp5b/Plcg1/Uqcrq/Braf/Camk2a/Atg101/Ubb/Tuba4a/Uqcrb/Ppp3r1/Psmc5/Park7/Ndufa4/Gnaq/Calm3/Cox7b/Vcp/Ndufa8/Cox8a/Prkn/Tuba1a/Prnp/Rac1/Grin2b/Dctn3/Psmc3/Ndufs3/Vdac2/Rps27…	110
mmu05208	mmu05208	Chemical carcinogenesis - reactive oxygen species	56/1176	190/6341	0.000137194	0.0040784	0.00319025	Mapk12/Atp5a1/Grb2/Map2k7/Ndufb2/Prkd2/Sos2/Ndufa7/Uqcr10/Ptpn1/Ndufs5/Ndufb9/Araf/Atp5b/Uqcrq/Braf/Uqcrb/Ndufa4/Cox7b/Pten/Ndufa8/Cox8a/Rac1/Ndufs3/Akt3/Vdac2/Atp5c1/Atp5o/Uqcrc2/Foxo3/Nfe2l2/Jun/Ndufb11/Ndufb5/Ndufa11/Ndufc2/Map2k4/Ndufa6/Atp5g1/Ndufa12/Ndufa2/Nfkb1/Ndufb3/Raf1/Ndufs7/Ndufc1/Hif1a/Cox5a/Prkcd/Ndufa3/Pik3r1/Slc25a4/Atp5h/Atp5j/Cox7a2/Cox7c	56
mmu04961	mmu04961	Endocrine and other factor-regulated calcium reabsorption	19/1176	47/6341	0.000382337	0.0101859	0.00796776	Pth1r/Slc8a3/Prkacb/Ap2a2/Ap2m1/Atp1b2/Gnaq/Gnas/Cltc/Prkcb/Prkca/Atp1b3/Atp2b2/Atp1a1/Slc8a1/Dnm2/Atp1a3/Clta/Atp2b1	19
mmu05010	mmu05010	Alzheimer disease	88/1176	341/6341	0.000404946	0.0101859	0.00796776	Tuba1c/Psma4/Aph1a/Apaf1/Psmd9/Mcu/Ulk1/Atf4/Psmb3/Ddit3/Atp5a1/Psma3/Casp3/Map2k7/Tnf/Klc1/Ndufb2/Tubb5/Lrp1/Ndufa7/Uqcr10/Nrbf2/Eif2ak2/Chrm1/Ndufs5/Ndufb9/Araf/Rb1cc1/Atp5b/Uqcrq/Braf/Atg101/Tuba4a/Uqcrb/Ppp3r1/Psmc5/Ndufa4/Gnaq/Slc39a7/Calm3/Cox7b/Ndufa8/Cox8a/Tuba1a/Grin2b/Psmc3/Ndufs3/Akt3/Vdac2/Atp5c1/Kif5b/Atp5o/Calm1/Uqcrc2/Itpr2/Psmc6/Ndufb11/Ndufb5/Psmd12/Adam10/Ndufa11/Ndufc2/Ndufa6/A…	88
mmu05132	mmu05132	Salmonella infection	65/1176	239/6341	0.000522387	0.0122015	0.00954437	Mapk12/Tuba1c/Rab9b/Dynlt1f/Ahnak2/Rhoa/Traf6/Casp3/Map2k7/Tnf/Klc1/Pfn1/Cd14/Tubb5/Naip2/Rhoh/Myl12a/Ptprc/Cyth3/Plekhm1/Rab5b/Map3k7/Tuba4a/Pik3c2a/Nod1/Nckap1l/Arpc3/Tuba1a/Rac1/Rps3/Dctn3/Akt3/Exoc4/Cdc42/Pycard/Actg1/Kif5b/Myl12b/Jun/Vps41/Hsp90ab1/Dctn4/Acbd3/Dynll2/Map2k4/Arl8b/Brk1/Nfkb1/Rala/Raf1/Tcf7l2/Hsp90aa1/Exoc5/Actb/Gapdh/Kpna4/Pkn1/Elmo1/Dctn1/Dnm2/Actr3/Dynll1/Rock2/Cyfip1/Rab7	65
mmu04142	mmu04142	Lysosome	39/1176	127/6341	0.000570613	0.0124394	0.00973045	Ap1g2/Naglu/Lgmn/Igf2r/Ctsb/Tcirg1/Ap3m2/Dmxl2/Gusb/Gns/Gga3/Naga/Galns/Dnase2a/Lamp1/Sumf1/Hyal1/Cln5/Ncoa7/Arsb/Cln3/Ap1s2/Ctsl/Lipa/Ctss/Ap1m1/Atp6v0c/Ctns/Gga1/Scarb2/Cltc/Ap1g1/Ctsc/Ctsz/Laptm4a/Litaf/Dmxl1/Ap3b1/Clta	39
mmu04140	mmu04140	Autophagy - animal	41/1176	136/6341	0.000633984	0.012957	0.0101354	Bnip3/Tank/Rab1a/Traf6/Mlst8/Ulk1/Atg7/Ctsb/Rubcn/Rps6kb1/Prkacb/C9orf72/Lamp1/Nrbf2/Rb1cc1/Ctsl/Tsc1/Gabarapl1/Atg9a/Dapk3/Atg101/Map3k7/Atg16l1/Hmgb1/Rps6kb2/Pten/Atg3/Akt3/Tbk1/Gabarap/Igf1r/Raf1/Bcl2l1/Hif1a/Vamp8/Prkcd/Pik3r1/Zfyve1/Mtmr3/Rptor/Rab7	41
mmu04932	mmu04932	Non-alcoholic fatty liver disease	42/1176	141/6341	0.000719154	0.0138331	0.0108207	Mapk12/Map3k11/Atf4/Ddit3/Casp3/Tnf/Ndufb2/Ndufa7/Uqcr10/Adipor2/Ndufs5/Ndufb9/Uqcrq/Uqcrb/Ndufa4/Cox7b/Ndufa8/Cox8a/Rac1/Ndufs3/Akt3/Cdc42/Il6ra/Uqcrc2/Jun/Ndufb11/Ndufb5/Ndufa11/Ndufc2/Ndufa6/Ndufa12/Ndufa2/Nfkb1/Ndufb3/Ndufs7/Ndufc1/Cox5a/Ndufa3/Pik3r1/Cox7a2/Cox7c/Mlxip	42
mmu04144	mmu04144	Endocytosis	64/1176	240/6341	0.00100681	0.0182904	0.0143073	Vps37d/Sh3gl2/Rhoa/Vps37b/Traf6/Snx12/Igf2r/Tsg101/Rab11fip4/Sh3gl1/Agap3/Vps4b/H2-Q10/Snx5/Pml/Mvb12b/Rab11fip2/Stam2/Ap2a2/Sh3kbp1/Ap2m1/Cyth3/Prkci/Washc5/Grk5/Snx1/Rab5b/Vps35/Rab35/Arf4/Washc4/Smurf1/Arpc3/Rab10/Capzb/Git2/Cdc42/Cltc/Kif5b/Epn1/Arf3/Wipf2/H2-K1/Eps15/Capza1/Vps29/Igf1r/Asap1/Smad3/Nedd4l/Dnm2/Vps26a/Actr3/Usp8/Hspa8/Rab11b/Tgfbr2/Tgfbr1/H2-D1/Fgfr2/Vta1/Clta/Smap2/Rab7	64
mmu05163	mmu05163	Human cytomegalovirus infection	55/1176	202/6341	0.00133274	0.0229372	0.0179422	Mapk12/Il10rb/Rhoa/Ptger1/Rac3/Atf4/Adcy2/Arhgef12/Casp3/Grb2/H2-Q10/Tnf/Rps6kb1/Prkacb/Gng13/Sos2/Ccl3/Il10ra/Creb5/Tsc1/Ppp3r1/Nfatc2/Gnaq/Calm3/Rps6kb2/Gnas/Rac1/Gnai1/Gng2/Akt3/Il6ra/Prkcb/Calm1/Prkca/Itpr2/Pdia3/Tbk1/H2-K1/Nfkb1/Raf1/B2m/Arhgef11/Creb1/Creb3l2/Gna12/Rock1/Rb1/Atf2/Calm2/Gng12/Pik3r1/H2-D1/Gnb1/Rock2/Akap13	55
mmu04922	mmu04922	Glucagon signaling pathway	28/1176	87/6341	0.00150379	0.0245869	0.0192326	Phka2/Atf4/Adcy2/Ldha/Prkacb/Pygb/Creb5/Camk2a/Sirt1/Cpt1c/Ppp3r1/Acaca/Gnaq/Calm3/Phkb/Ep300/Gnas/Akt3/Pkm/Calm1/Itpr2/Pgam1/Creb1/Ppp4r3a/Creb3l2/Atf2/Calm2/Ldhb	28
mmu04611	mmu04611	Platelet activation	33/1176	108/6341	0.0016158	0.0251604	0.0196812	Mapk12/Rhoa/Adcy2/Arhgef12/Prkacb/Myl12a/Syk/Prkci/Pik3r5/Gnaq/Tln2/Gnas/Gnai1/Akt3/Actg1/Btk/Myl12b/Itpr2/Fermt3/Itgb1/Ppp1cb/Ptgs1/Actb/Rock1/P2ry12/Rap1a/Vamp8/Apbb1ip/Fcer1g/Pik3r1/Tbxas1/Rock2/Rap1b	33
mmu05202	mmu05202	Transcriptional misregulation in cancer	42/1176	148/6341	0.00205662	0.0305689	0.0239119	Erg/Slc45a3/Bcl11b/Ddit3/Tspan7/Jup/Cd14/Pml/Gadd45g/Atm/Csf1r/Arnt2/Hhex/Mitf/Ss18l1/Ddx5/Spint1/Zbtb17/Prcc/Ewsr1/Supt3/Rel/Taf15/Lmo2/Runx1/Etv6/Uty/Nfkb1/Igf1r/Ss18/Fus/Bcl2l1/Pbx3/Cdk14/Mef2c/H3f3a/Bmp2k/Maf/Jmjd1c/Tgfbr2/Ncor1/Spi1	42
mmu04120	mmu04120	Ubiquitin mediated proteolysis	39/1176	136/6341	0.00238039	0.0338429	0.0264729	Uba6/Traf6/Mid1/Elob/Pml/Ercc8/Det1/Anapc11/Ube2w/Cdc27/Trim37/Herc1/Ube2e3/Anapc5/Ubb/Ube4a/Ube2k/Huwe1/Ube2d2a/Prkn/Smurf1/Ube2q2/Xiap/Eloc/Rps27a/Ube2e1/Ube2j1/Ube3a/Herc2/Nedd4l/Sae1/Cul1/Ube2b/Ube2d3/Herc4/Anapc15/Cul5/Birc6/Ube2h	39
mmu05167	mmu05167	Kaposi sarcoma-associated herpesvirus infection	45/1176	165/6341	0.00340353	0.0460026	0.0359847	Mapk12/Rcan1/Zfp36/Casp3/Map2k7/H2-Q10/Gng13/Eif2ak2/Syk/Plcg1/Ubb/Ppp3r1/Traf3/Nfatc2/Pdgfb/Pik3r5/Calm3/Stat1/Ep300/Rac1/Gng2/Atg3/Akt3/Rps27a/Il6st/Prex1/Calm1/Stat2/Itpr2/Jun/Tbk1/Map2k4/H2-K1/Nfkb1/Raf1/Tcf7l2/Creb1/Hif1a/Rb1/Ifnar2/Calm2/Gng12/Pik3r1/H2-D1/Gnb1	45
mmu05211	mmu05211	Renal cell carcinoma	22/1176	67/6341	0.00352351	0.0460026	0.0359847	Pak6/Grb2/Elob/Tgfa/Sos2/Arnt2/Araf/Braf/Pdgfb/Prcc/Ep300/Rac1/Akt3/Cdc42/Eloc/Jun/Rapgef1/Raf1/Hif1a/Rap1a/Pik3r1/Rap1b	22
mmu05170	mmu05170	Human immunodeficiency virus 1 infection	50/1176	188/6341	0.0036577	0.0460026	0.0359847	Mapk12/Pak6/Ap1g2/Wee1/Cfl1/Rac3/Traf6/Casp3/Map2k7/H2-Q10/Elob/Tnf/Rps6kb1/Gng13/Atm/Ap1s2/Plcg1/Ap1m1/Trim12c/Map3k7/Ppp3r1/Nfatc2/Gnaq/Calm3/Rps6kb2/Rac1/Gnai1/Gng2/Akt3/Eloc/Prkcb/Calm1/Prkca/Itpr2/Jun/Pdia3/Ap1g1/Tbk1/H2-K1/Nfkb1/Raf1/B2m/Bcl2l1/Calm2/Gng12/Pik3r1/Cul1/H2-D1/Gnb1/Cul5	50
mmu04925	mmu04925	Aldosterone synthesis and secretion	27/1176	89/6341	0.00460785	0.0539784	0.0422236	Cacna1h/Atf4/Adcy2/Kcnk9/Prkacb/Prkd2/Atp1b2/Creb5/Camk2a/Gnaq/Calm3/Gnas/Prkcb/Calm1/Prkca/Itpr2/Atp1b3/Atp2b2/Atp1a1/Creb1/Creb3l2/Cacna1d/Atf2/Calm2/Camk1/Atp1a3/Atp2b1	27
mmu04723	mmu04723	Retrograde endocannabinoid signaling	37/1176	132/6341	0.004622	0.0539784	0.0422236	Mapk12/Gabrg2/Napepld/Adcy2/Ndufb2/Prkacb/Gng13/Gria1/Ndufa7/Ndufs5/Ndufb9/Gabra4/Ndufa4/Gnaq/Kcnj9/Ndufa8/Gnai1/Gng2/Ndufs3/Cacna1a/Prkcb/Prkca/Itpr2/Ndufb11/Ndufb5/Ndufa11/Ndufc2/Ndufa6/Ndufa12/Ndufa2/Ndufb3/Ndufs7/Ndufc1/Cacna1d/Ndufa3/Gng12/Gnb1	37
mmu05031	mmu05031	Amphetamine addiction	20/1176	61/6341	0.00537539	0.0594005	0.0464649	Atf4/Prkacb/Gria1/Creb5/Camk2a/Sirt1/Ppp3r1/Calm3/Gnas/Grin2b/Prkcb/Calm1/Prkca/Jun/Ppp1cb/Creb1/Creb3l2/Cacna1d/Atf2/Calm2	20
mmu04070	mmu04070	Phosphatidylinositol signaling system	27/1176	90/6341	0.00544959	0.0594005	0.0464649	Plcd4/Dgkb/Inpp1/Inpp5f/Mtmr7/Itpk1/Inpp4b/Cdipt/Plcg1/Pik3c2a/Calm3/Pten/Synj1/Mtmr6/Prkcb/Calm1/Prkca/Itpr2/Dgkz/Ip6k1/Itpkb/Dgkd/Calm2/Pik3r1/Pikfyve/Pip4k2a/Mtmr3	27
mmu04261	mmu04261	Adrenergic signaling in cardiomyocytes	38/1176	138/6341	0.00571637	0.0602985	0.0471673	Mapk12/Slc8a3/Tnni3/Atf4/Adcy2/Ryr2/Prkacb/Rapgef4/Ppp2r5c/Ppp2r2a/Atp1b2/Creb5/Camk2a/Pik3r5/Gnaq/Calm3/Gnas/Gnai1/Akt3/Tpm3/Calm1/Prkca/Atp1b3/Ppp2r5e/Atp2b2/Rps6ka5/Ppp1cb/Atp1a1/Atp2a2/Creb1/Creb3l2/Cacna1d/Slc8a1/Atf2/Calm2/Atp1a3/Ppp2r3a/Atp2b1	38
mmu04728	mmu04728	Dopaminergic synapse	34/1176	121/6341	0.00620286	0.0633373	0.0495444	Mapk12/Atf4/Prkacb/Gng13/Gria1/Ppp2r5c/Ppp2r2a/Creb5/Camk2a/Gnaq/Kcnj9/Calm3/Gnas/Gnai1/Grin2b/Gng2/Akt3/Cacna1a/Prkcb/Kif5b/Calm1/Prkca/Itpr2/Ppp2r5e/Comt/Ppp1cb/Creb1/Creb3l2/Cacna1d/Atf2/Calm2/Gng12/Gnb1/Ppp2r3a	34
mmu04978	mmu04978	Mineral absorption	16/1176	46/6341	0.00649861	0.0633373	0.0495444	Slc8a3/Clcn2/Trpm7/Trf/Mt2/Atp1b2/Mt1/Atp7a/Atp1b3/Fth1/Atp2b2/Atp1a1/Slc8a1/Slc40a1/Atp1a3/Atp2b1	16
mmu04720	mmu04720	Long-term potentiation	20/1176	62/6341	0.00658553	0.0633373	0.0495444	Atf4/Prkacb/Gria1/Araf/Braf/Camk2a/Ppp3r1/Gnaq/Calm3/Ep300/Grin2b/Prkcb/Calm1/Prkca/Itpr2/Raf1/Ppp1cb/Rap1a/Calm2/Rap1b	20
mmu04912	mmu04912	GnRH signaling pathway	24/1176	79/6341	0.00717809	0.0663099	0.0518696	Mapk12/Atf4/Adcy2/Grb2/Map2k7/Prkacb/Sos2/Camk2a/Gnaq/Calm3/Gnas/Cdc42/Prkcb/Calm1/Prkca/Itpr2/Jun/Map2k4/Raf1/Cacna1d/Map3k2/Prkcd/Calm2/Map3k3	24
mmu04137	mmu04137	Mitophagy - animal	21/1176	67/6341	0.00783797	0.0663099	0.0518696	Bnip3/Mfn1/Ulk1/Atf4/Tbc1d17/Mitf/Gabarapl1/Atg9a/Usp30/Ubb/Prkn/Rps27a/Foxo3/Jun/Tbk1/Rhot1/Gabarap/Bcl2l1/Hif1a/Usp8/Rab7	21
mmu04721	mmu04721	Synaptic vesicle cycle	21/1176	67/6341	0.00783797	0.0663099	0.0518696	Slc6a11/Tcirg1/Stx3/Stx2/Ap2a2/Ap2m1/Unc13a/Atp6v1d/Atp6v1a/Nsf/Atp6v0c/Atp6v1f/Cacna1a/Cltc/Rab3a/Syt1/Slc1a3/Dnm2/Atp6v1c1/Slc1a2/Clta	21
mmu04621	mmu04621	NOD-like receptor signaling pathway	39/1176	145/6341	0.00786814	0.0663099	0.0518696	Mapk12/Trpv2/Tank/Nod2/Rhoa/Mfn1/Traf6/Mcu/Ctsb/Erbin/Card6/Tnf/Trpm7/Naip2/Dhx33/Gabarapl1/Map3k7/Traf3/Atg16l1/Nod1/Stat1/Xiap/Vdac2/Pycard/P2rx7/Stat2/Itpr2/Jun/Tbk1/Hsp90ab1/Gabarap/Nfkb1/Dnm1l/Hsp90aa1/Bcl2l1/Ifnar2/Pkn1/Prkcd/Aim2	39
mmu04380	mmu04380	Osteoclast differentiation	32/1176	114/6341	0.00790851	0.0663099	0.0518696	Mapk12/Fosl2/Jund/Traf6/Grb2/Map2k7/Tnf/Csf1r/Syk/Mitf/Blnk/Map3k7/Ppp3r1/Nfatc2/Gab2/Stat1/Tyrobp/Rac1/Akt3/Stat2/Btk/Jun/Nfkb1/Tec/Creb1/Ifnar2/Pik3r1/Tgfbr2/Tgfbr1/Sirpa/Spi1/Lilrb4a	32
mmu04022	mmu04022	cGMP-PKG signaling pathway	40/1176	151/6341	0.00939747	0.0768243	0.0600944	Slc8a3/Rhoa/Atf4/Adcy2/Kcnma1/Adora3/Adora1/Atp1b2/Creb5/Ppp3r1/Nfatc2/Pik3r5/Gnaq/Calm3/Gnai1/Akt3/Vdac2/Calm1/Itpr2/Atp1b3/Atp2b2/Raf1/Ppp1cb/Atp1a1/Atp2a2/Creb1/Creb3l2/Cacna1d/Slc8a1/Gna12/Mef2d/Rock1/Atf2/Calm2/Mef2c/Slc25a4/Atp1a3/Mef2a/Rock2/Atp2b1	40
mmu05133	mmu05133	Pertussis	19/1176	60/6341	0.00989794	0.0789421	0.0617509	Mapk12/Cfl1/Rhoa/Traf6/Casp3/Tnf/Cd14/C1qa/Nod1/Calm3/Gnai1/C1qc/Pycard/Calm1/Jun/Itgb1/Nfkb1/Calm2/C1qb	19
mmu01521	mmu01521	EGFR tyrosine kinase inhibitor resistance	23/1176	77/6341	0.0104275	0.0811857	0.063506	Erbb3/Grb2/Rps6kb1/Tgfa/Gas6/Sos2/Nf1/Araf/Plcg1/Braf/Pdgfb/Rps6kb2/Pten/Akt3/Il6ra/Prkcb/Prkca/Foxo3/Igf1r/Raf1/Bcl2l1/Pik3r1/Fgfr2	23
mmu04915	mmu04915	Estrogen signaling pathway	30/1176	108/6341	0.0115691	0.087979	0.0688199	Atf4/Adcy2/Grb2/Prkacb/Tgfa/Sos2/Creb5/Krt10/Gnaq/Kcnj9/Calm3/Gnas/Ncoa2/Ncoa1/Gnai1/Akt3/Calm1/Itpr2/Jun/Hsp90ab1/Oprm1/Raf1/Creb1/Creb3l2/Hsp90aa1/Atf2/Prkcd/Calm2/Pik3r1/Hspa8	30
mmu04664	mmu04664	Fc epsilon RI signaling pathway	18/1176	57/6341	0.0122425	0.0909839	0.0711704	Mapk12/Rac3/Grb2/Map2k7/Tnf/Sos2/Syk/Plcg1/Gab2/Rac1/Akt3/Btk/Prkca/Map2k4/Vav1/Raf1/Fcer1g/Pik3r1	18
mmu05203	mmu05203	Viral carcinogenesis	42/1176	163/6341	0.0129503	0.0941057	0.0736124	Rhoa/Gtf2a2/Atf4/Scrib/Casp3/Grb2/H2-Q10/Prkacb/Eif2ak2/Rbl2/Syk/Creb5/Traf3/Rbl1/Ep300/Rel/Ywhab/Rac1/Hnrnpk/Ywhaz/Kat2b/Pkm/Cdc42/Polb/Il6st/Ywhag/Dlg1/Jun/Rbpj/H2-K1/Nfkb1/Gtf2a1/Creb1/Creb3l2/Ube3a/Rb1/Atf2/Hdac9/Gtf2h2/Pik3r1/Snd1/H2-D1	42
mmu04218	mmu04218	Cellular senescence	39/1176	150/6341	0.0140076	0.0994796	0.077816	Mapk12/E2f5/Mcu/Trpv4/H2-Q10/Gadd45g/Zfp36l2/Atm/Trpm7/Rbl2/Rad50/Nbn/Tsc1/Sirt1/Ppp3r1/Nfatc2/Rbl1/Calm3/Pten/Hipk2/Akt3/Vdac2/Calm1/Foxo3/Itpr2/Zfp36l1/H2-K1/Nfkb1/Raf1/Ppp1cb/Cacna1d/Rb1/Smad3/Calm2/Pik3r1/Slc25a4/Tgfbr2/Tgfbr1/H2-D1	39
mmu04928	mmu04928	Parathyroid hormone synthesis, secretion and action	26/1176	92/6341	0.0143438	0.0994796	0.077816	Pth1r/Rhoa/Jund/Atf4/Adcy2/Prkacb/Araf/Braf/Creb5/Gnaq/Gnas/Gnai1/Prkcb/Prkca/Itpr2/Naca/Raf1/Arhgef11/Creb1/Creb3l2/Gna12/Mef2d/Atf2/Mef2c/Mef2a/Akap13	26
mmu05417	mmu05417	Lipid and atherosclerosis	45/1176	178/6341	0.0146025	0.0994796	0.077816	Mapk12/Tank/Rhoa/Apaf1/Traf6/Atf4/Ddit3/Casp3/Map2k7/Tnf/Cd14/Pou2f1/Ccl3/Plcg1/Camk2a/Map3k7/Ppp3r1/Traf3/Nfatc2/Calm3/Rac1/Abcg1/Hspa4/Akt3/Cdc42/Pycard/Calm1/Prkca/Nfe2l2/Jun/Tbk1/Hsp90ab1/Map2k4/Nfkb1/Vav1/Pou2f2/Hsp90aa1/Bcl2l1/Rap1a/Calm2/Pik3r1/Hspa8/Rock2/Rap1b/Abca1	45
mmu05212	mmu05212	Pancreatic cancer	22/1176	75/6341	0.0150276	0.100286	0.0784471	Brca2/Rac3/Rps6kb1/Tgfa/Gadd45g/Araf/Braf/Stat1/Rps6kb2/Rac1/Ralbp1/Akt3/Cdc42/Nfkb1/Rala/Raf1/Bcl2l1/Rb1/Smad3/Pik3r1/Tgfbr2/Tgfbr1	22
mmu05214	mmu05214	Glioma	21/1176	71/6341	0.0157028	0.100725	0.0787902	Grb2/Tgfa/Gadd45g/Sos2/Araf/Plcg1/Braf/Camk2a/Pdgfb/Calm3/Pten/Akt3/Prkcb/Calm1/Prkca/Igf1r/Raf1/Rb1/Calm2/Camk1/Pik3r1	21
mmu04216	mmu04216	Ferroptosis	13/1176	38/6341	0.0157094	0.100725	0.0787902	Lpcat3/Slc3a2/Atg7/Trf/Gclm/Prnp/Acsl4/Vdac2/Pcbp2/Fth1/Slc40a1/Gpx4/Sat1	13
mmu04911	mmu04911	Insulin secretion	22/1176	76/6341	0.0175576	0.109148	0.0853788	Kcnn2/Atf4/Adcy2/Ryr2/Kcnma1/Prkacb/Rapgef4/Atp1b2/Creb5/Camk2a/Gnaq/Gnas/Prkcb/Prkca/Atp1b3/Rab3a/Atp1a1/Creb1/Creb3l2/Cacna1d/Atf2/Atp1a3	22
mmu05161	mmu05161	Hepatitis B	37/1176	143/6341	0.0176906	0.109148	0.0853788	Mapk12/Apaf1/Traf6/Atf4/Casp3/Grb2/Map2k7/Tnf/Sos2/Araf/Ddx58/Braf/Creb5/Map3k7/Traf3/Nfatc2/Stat1/Ep300/Ywhab/Ywhaz/Akt3/Prkcb/Stat2/Prkca/Jun/Tbk1/Map2k4/Nfkb1/Raf1/Creb1/Creb3l2/Rb1/Smad3/Atf2/Pik3r1/Tgfbr2/Tgfbr1	37
mmu04662	mmu04662	B cell receptor signaling pathway	21/1176	72/6341	0.0184119	0.111494	0.0872142	Rac3/Grb2/Sos2/Syk/Blnk/Ppp3r1/Nfatc2/Rac1/Pik3ap1/Dapp1/Akt3/Prkcb/Btk/Jun/Nfkb1/Vav1/Raf1/Cd81/Pik3r1/Rasgrp3/Lilrb4a	21
mmu04071	mmu04071	Sphingolipid signaling pathway	30/1176	112/6341	0.0193168	0.114847	0.0898372	Mapk12/Rhoa/Rac3/Tnf/Adora3/Adora1/Ppp2r5c/Ppp2r2a/Gab2/Gnaq/Pten/Rac1/Gnai1/Akt3/Prkcb/Prkca/Cers6/Sgpl1/Sgms1/Ppp2r5e/Sptlc2/Nfkb1/Raf1/Gna12/Rock1/Cers5/Fcer1g/Pik3r1/Rock2/Ppp2r3a	30
mmu04260	mmu04260	Cardiac muscle contraction	22/1176	77/6341	0.0204097	0.119178	0.0932246	Slc8a3/Tnni3/Slc9a7/Ryr2/Uqcr10/Uqcrq/Atp1b2/Uqcrb/Cox7b/Cox8a/Tpm3/Uqcrc2/Atp1b3/Atp1a1/Atp2a2/Cacna1d/Slc8a1/Cox5a/Asph/Atp1a3/Cox7a2/Cox7c	22
mmu04612	mmu04612	Antigen processing and presentation	18/1176	60/6341	0.020995	0.120445	0.0942158	Lgmn/Ctsb/H2-Q10/Tnf/Psme3/Ctsl/Ctss/Ifi30/Hspa4/Pdia3/Hsp90ab1/H2-K1/B2m/Creb1/Hsp90aa1/Hspa8/H2-D1/Canx	18
mmu04015	mmu04015	Rap1 signaling pathway	47/1176	192/6341	0.0226273	0.127571	0.09979	Mapk12/Rap1gap/Kitl/Rhoa/Rac3/Efna3/Adcy2/Pfn1/Prkd2/Csf1r/Krit1/Rapgef4/Plcg1/Braf/Prkci/Magi1/Pdgfb/Gnaq/Calm3/Tln2/Gnas/Dock4/Rac1/Gnai1/Grin2b/Akt3/Cdc42/Actg1/Prkcb/Sipa1l1/Calm1/Prkca/Rapgef1/Itgb1/Rala/Igf1r/Vav1/Raf1/Actb/Rap1a/Apbb1ip/Calm2/Pik3r1/Rasgrp3/Sipa1l2/Rap1b/Fgfr2	47
mmu04530	mmu04530	Tight junction	37/1176	146/6341	0.0242372	0.129983	0.101677	Tuba1c/Patj/Rhoa/Myh9/Scrib/Map2k7/Prkacb/Myl12a/Amotl1/Ppp2r2a/Prkci/Cttn/Tuba4a/Magi1/Arpc3/Tuba1a/Rac1/Hspa4/Cdc42/Actg1/Runx1/Dlg1/Myl12b/Jun/Cldn11/Itgb1/F11r/Hcls1/Cacna1d/Actb/Rock1/Rap1a/Nedd4l/Myl6/Actr3/Rab8b/Rock2	37
mmu03015	mmu03015	mRNA surveillance pathway	24/1176	87/6341	0.0242476	0.129983	0.101677	Msi1/Alyref2/Tardbp/Pnn/Cpsf1/Ddx19b/Ppp2r5c/Rnmt/Ppp2r2a/Ddx39b/Pcf11/Papola/Cstf3/Wdr33/Ppp2r5e/Msi2/Ppp1cb/Gspt1/Fus/Pabpc1/Ssu72/Smg6/Smg1/Ppp2r3a	24
mmu04650	mmu04650	Natural killer cell mediated cytotoxicity	24/1176	87/6341	0.0242476	0.129983	0.101677	Rac3/Casp3/Grb2/Tnf/Sos2/Raet1e/Syk/Araf/Plcg1/Braf/Ppp3r1/Nfatc2/Tyrobp/Rac1/Prkcb/Sh3bp2/Prkca/H2-K1/Vav1/Raf1/Ifnar2/Fcer1g/Pik3r1/H2-D1	24
mmu04727	mmu04727	GABAergic synapse	23/1176	83/6341	0.0256781	0.132096	0.10333	Slc6a11/Gabrg2/Adcy2/Prkacb/Gng13/Gabarapl1/Gabra4/Nsf/Gnai1/Gng2/Cacna1a/Prkcb/Prkca/Gls/Glul/Gabarap/Gphn/Slc38a2/Cacna1d/Slc12a5/Gng12/Gnb1/Plcl1	23
mmu04010	mmu04010	MAPK signaling pathway	63/1176	270/6341	0.0256824	0.132096	0.10333	Mapk12/Map3k11/Dusp10/Kitl/Erbb3/Rac3/Cacna1h/Jund/Traf6/Dusp3/Atf4/Ddit3/Efna3/Casp3/Grb2/Map2k7/Tnf/Cd14/Prkacb/Tgfa/Gadd45g/Map4k2/Sos2/Stk4/Csf1r/Nf1/Araf/Braf/Stmn1/Map3k7/Ppm1b/Ppp3r1/Pdgfb/Rac1/Akt3/Cdc42/Cacna1a/Prkcb/Mapk8ip3/Prkca/Jun/Map2k4/Nfkb1/Igf1r/Raf1/Rps6ka5/Cacna1d/Map3k2/Map4k3/Gna12/Rap1a/Rasgrf1/Atf2/Map3k3/Mef2c/Rasa1/Gng12/Rasgrp3/Hspa8/Tgfbr2/Tgfbr1/Rap1b/Fgfr2	63
mmu05034	mmu05034	Alcoholism	27/1176	101/6341	0.0261843	0.132096	0.10333	Pkia/Atf4/Grb2/Prkacb/Gng13/Sos2/Camkk1/Slc29a3/Araf/Braf/Creb5/Calm3/Gnas/Gnai1/Grin2b/Gng2/Calm1/Raf1/Ppp1cb/Creb1/Creb3l2/Atf2/Hdac9/Calm2/Gng12/H3f3a/Gnb1	27
mmu04972	mmu04972	Pancreatic secretion	20/1176	70/6341	0.0262576	0.132096	0.10333	Rhoa/Adcy2/Ryr2/Kcnma1/Atp1b2/Car2/Gnaq/Gnas/Rac1/Prkcb/Prkca/Itpr2/Atp1b3/Atp2b2/Atp1a1/Atp2a2/Rap1a/Atp1a3/Rap1b/Atp2b1	20
mmu05017	mmu05017	Spinocerebellar ataxia	35/1176	138/6341	0.0275431	0.132426	0.103588	Atxn1l/Psma4/Psmd9/Mcu/Ulk1/Afg3l2/Psmb3/Psma3/Atxn3/Pum1/Gria1/Nrbf2/Sptbn2/Rb1cc1/Atg101/Psmc5/Gnaq/Grin2b/Psmc3/Akt3/Vdac2/Pum2/Cacna1a/Prkcb/Prkca/Itpr2/Psmc6/Psmd12/Rbpj/Sem1/Atp2a2/Atxn1/Psmd6/Pik3r1/Slc25a4	35
mmu04971	mmu04971	Gastric acid secretion	19/1176	66/6341	0.0276463	0.132426	0.103588	Adcy2/Prkacb/Atp1b2/Camk2a/Car2/Gnaq/Calm3/Gnas/Gnai1/Actg1/Prkcb/Calm1/Prkca/Itpr2/Atp1b3/Atp1a1/Actb/Calm2/Atp1a3	19
mmu05206	mmu05206	MicroRNAs in cancer	38/1176	152/6341	0.0277292	0.132426	0.103588	Slc45a3/Erbb3/Rhoa/Efna3/Casp3/Grb2/Dnmt3b/Pdcd4/St14/Atm/Zfpm2/Sos2/Mcl1/Tnr/Plcg1/Bmpr2/Sirt1/Stmn1/Pdgfb/Ep300/Pten/Hnrnpk/Foxp1/Prkcb/Mdm4/Prkca/Gls/Zeb2/Nfkb1/Raf1/Rps6ka5/Apc/Rock1/Marcks/Dicer1/Pik3r1/Dnmt3a/Rptor	38
mmu05135	mmu05135	Yersinia infection	33/1176	129/6341	0.0282175	0.132426	0.103588	Mapk12/Rhoa/Rac3/Traf6/Arhgef12/Map2k7/Tnf/Itga4/Plcg1/Map3k7/Nfatc2/Gnaq/Arpc3/Rac1/Akt3/Git2/Cdc42/Pycard/Actg1/Jun/Tbk1/Wipf2/Map2k4/Itgb1/Nfkb1/Vav1/Actb/Rock1/Pkn1/Elmo1/Pik3r1/Actr3/Rock2	33
mmu04964	mmu04964	Proximal tubule bicarbonate reclamation	8/1176	21/6341	0.0283481	0.132426	0.103588	Aqp1/Atp1b2/Car2/Glud1/Atp1b3/Gls/Atp1a1/Atp1a3	8
mmu00270	mmu00270	Cysteine and methionine metabolism	14/1176	45/6341	0.0289657	0.133361	0.104319	Kyat1/Kyat3/Mpst/Dnmt3b/Ldha/Gclm/Mri1/Ahcyl2/Lacc1/Mdh2/Mat2b/Ldhb/Dnmt3a/Mat2a	14
mmu05210	mmu05210	Colorectal cancer	23/1176	84/6341	0.0293639	0.133361	0.104319	Rhoa/Rac3/Casp3/Grb2/Rps6kb1/Tgfa/Gadd45g/Sos2/Araf/Braf/Msh3/Rps6kb2/Rac1/Akt3/Jun/Rala/Raf1/Tcf7l2/Apc/Smad3/Pik3r1/Tgfbr2/Tgfbr1	23
mmu00051	mmu00051	Fructose and mannose metabolism	10/1176	29/6341	0.0306167	0.137146	0.10728	Gmds/Hk1/Pfkfb3/Akr1b3/Tigar/Akr1b10/Sord/Tpi1/Aldoa/Hk2	10
mmu04670	mmu04670	Leukocyte transendothelial migration	26/1176	98/6341	0.0314362	0.13716	0.107291	Mapk12/Rhoa/Vcl/Rhoh/Myl12a/Itga4/Rapgef4/Plcg1/Rac1/Gnai1/Cdc42/Actg1/Prkcb/Prkca/Myl12b/Cldn11/Itgb1/F11r/Vav1/Actb/Rock1/Rap1a/Pik3r1/Rock2/Rap1b/Arhgap5	26
mmu05215	mmu05215	Prostate cancer	24/1176	89/6341	0.0314588	0.13716	0.107291	Erg/Atf4/Grb2/Tgfa/Sos2/Araf/Braf/Creb5/Spint1/Pdgfb/Ep300/Pten/Akt3/Hsp90ab1/Nfkb1/Igf1r/Raf1/Tcf7l2/Creb1/Creb3l2/Hsp90aa1/Rb1/Pik3r1/Fgfr2	24
mmu04918	mmu04918	Thyroid hormone synthesis	18/1176	63/6341	0.033882	0.144321	0.112892	Ttr/Atf4/Adcy2/Prkacb/Atp1b2/Creb5/Gnaq/Gnas/Prkcb/Prkca/Itpr2/Atp1b3/Atp1a1/Creb1/Creb3l2/Atf2/Atp1a3/Canx	18
mmu04024	mmu04024	cAMP signaling pathway	46/1176	192/6341	0.0339837	0.144321	0.112892	Ghrl/Htr4/Tnni3/Rhoa/Rac3/Adcy2/Ryr2/Prkacb/Gria1/Fxyd1/Chrm1/Adora1/Rapgef4/Braf/Atp1b2/Creb5/Camk2a/Calm3/Ep300/Gnas/Rac1/Gnai1/Grin2b/Akt3/Calm1/Jun/Atp1b3/Nfkb1/Vav1/Atp2b2/Raf1/Ppp1cb/Atp1a1/Atp2a2/Creb1/Creb3l2/Cacna1d/Rock1/Rap1a/Acox3/Calm2/Pik3r1/Atp1a3/Rock2/Rap1b/Atp2b1	46
mmu04722	mmu04722	Neurotrophin signaling pathway	29/1176	114/6341	0.04059	0.170166	0.133109	Mapk12/Rhoa/Traf6/Atf4/Grb2/Map2k7/Sos2/Plcg1/Sh2b3/Braf/Camk2a/Maged1/Calm3/Rac1/Akt3/Cdc42/Calm1/Foxo3/Jun/Rapgef1/Nfkb1/Raf1/Rps6ka5/Rap1a/Prkcd/Calm2/Map3k3/Pik3r1/Rap1b	29
mmu05221	mmu05221	Acute myeloid leukemia	18/1176	65/6341	0.0452301	0.187218	0.146448	Pim2/Grb2/Rps6kb1/Jup/Cd14/Pml/Sos2/Csf1r/Araf/Braf/Rps6kb2/Akt3/Runx1/Nfkb1/Raf1/Tcf7l2/Pik3r1/Spi1	18
mmu04014	mmu04014	Ras signaling pathway	48/1176	206/6341	0.0479821	0.19026	0.148827	Pak6/Kitl/Rhoa/Rac3/Efna3/Rasa3/Grb2/Prkacb/Tgfa/Gng13/Sos2/Stk4/Csf1r/Nf1/Plcg1/Ralgapb/Rab5b/Gab2/Pdgfb/Calm3/Rel/Rac1/Ralbp1/Grin2b/Ralgapa1/Gng2/Akt3/Cdc42/Prkcb/Calm1/Prkca/Tbk1/Nfkb1/Rala/Igf1r/Raf1/Rgl1/Bcl2l1/Rap1a/Rasgrf1/Calm2/Rasa1/Gng12/Pik3r1/Rasgrp3/Gnb1/Rap1b/Fgfr2	48
mmu04936	mmu04936	Alcoholic liver disease	28/1176	111/6341	0.0480834	0.19026	0.148827	Mapk12/Traf6/Lpin1/Casp3/Map2k7/Tnf/Cd14/C3ar1/Il17ra/Adipor2/Acadvl/C1qa/Scd2/Sirt1/Map3k7/Cpt1c/Traf3/Acaca/C1qc/Akt3/Foxo3/Tbk1/Map2k4/Nfkb1/Tcf7l2/Acox3/C1qb/Lpin2	28
mmu03060	mmu03060	Protein export	9/1176	27/6341	0.0485041	0.19026	0.148827	Srp9/Srprb/Spcs2/Spcs1/Sec11c/Sec61g/Immp2l/Srp19/Sec63	9
mmu00240	mmu00240	Pyrimidine metabolism	14/1176	48/6341	0.048796	0.19026	0.148827	Dhodh/Uck1/Cmpk2/Tyms/Enpp1/Nt5c3/Upp2/Rrm2b/Nt5m/Nt5c/Dck/Entpd1/Nme7/Entpd6	14
mmu04150	mmu04150	mTOR signaling pathway	35/1176	144/6341	0.048874	0.19026	0.148827	Rhoa/Lamtor4/Mlst8/Slc3a2/Ulk1/Lpin1/Clip1/Grb2/Tnf/Rps6kb1/Sos2/Lamtor5/Nprl3/Atp6v1d/Braf/Tsc1/Eif4b/Atp6v1a/Rictor/Prr5l/Atp6v1f/Rps6kb2/Pten/Slc38a9/Akt3/Fnip2/Prkcb/Prkca/Cab39/Igf1r/Raf1/Pik3r1/Atp6v1c1/Lpin2/Rptor	35
mmu04962	mmu04962	Vasopressin-regulated water reabsorption	12/1176	40/6341	0.0537831	0.206907	0.161849	Prkacb/Creb5/Rab5b/Nsf/Gnas/Dctn4/Dynll2/Creb1/Creb3l2/Dctn1/Dynll1/Rab11b	12
mmu04012	mmu04012	ErbB signaling pathway	21/1176	80/6341	0.0549357	0.208141	0.162814	Pak6/Nrg3/Erbb3/Grb2/Map2k7/Rps6kb1/Tgfa/Nck1/Sos2/Araf/Plcg1/Braf/Camk2a/Rps6kb2/Akt3/Prkcb/Prkca/Jun/Map2k4/Raf1/Pik3r1	21
mmu00562	mmu00562	Inositol phosphate metabolism	19/1176	71/6341	0.055377	0.208141	0.162814	Plcd4/Isyna1/Inpp5k/Inpp1/Inpp5f/Mtmr7/Itpk1/Inpp4b/Cdipt/Plcg1/Pik3c2a/Pten/Synj1/Mtmr6/Tpi1/Itpkb/Pikfyve/Pip4k2a/Mtmr3	19
mmu03040	mmu03040	Spliceosome	31/1176	127/6341	0.0580662	0.215769	0.168781	Usp39/Prpf3/Alyref2/Slu7/Plrg1/Ppie/Lsm5/Snrpf/Prpf6/Dhx38/Ddx5/Thoc3/Srsf5/Snrpc/Ddx39b/Srsf2/Cwc15/Hnrnpk/Cdc40/Eftud2/Snrnp70/Prpf38b/Srsf10/Fus/Hnrnpu/U2surp/Hspa8/Rbm25/Hnrnpm/Srsf7/Hnrnpa3	31
mmu04970	mmu04970	Salivary secretion	18/1176	67/6341	0.0590666	0.21702	0.16976	Adcy2/Kcnma1/Prkacb/Atp1b2/Gnaq/Calm3/Gnas/Prkcb/Calm1/Prkca/Itpr2/Atp1b3/Atp2b2/Atp1a1/Calm2/Atp1a3/Atp2b1/Lyz2	18
mmu04713	mmu04713	Circadian entrainment	23/1176	90/6341	0.0603521	0.219279	0.171527	Cacna1h/Adcy2/Ryr2/Prkacb/Gng13/Gria1/Camk2a/Gnaq/Kcnj9/Calm3/Gnas/Gnai1/Grin2b/Gng2/Prkcb/Calm1/Prkca/Rps6ka5/Creb1/Cacna1d/Calm2/Gng12/Gnb1	23
mmu05134	mmu05134	Legionellosis	15/1176	54/6341	0.0623998	0.224228	0.175398	Bnip3/Apaf1/Rab1a/Casp3/Tnf/Cd14/Naip2/Rab1b/Vcp/Pycard/Eef1g/Nfkb1/Clk1/Eef1a1/Hspa8	15

## Sheet: S4I_KEGG_MGClust7vsOthers
	ID	Description	GeneRatio	BgRatio	pvalue	p.adjust	qvalue	geneID	Count
mmu04728	mmu04728	Dopaminergic synapse	32/384	121/6341	3.96063e-13	1.13274e-10	8.2131e-11	Gnao1/Creb5/Ppp2r3a/Ppp2r2a/Gnai1/Gria2/Gng11/Grin2a/Grin2b/Plcb1/Camk2a/Gria3/Ppp2r5a/Clock/Gria1/Prkca/Ppp2r2b/Mapk10/Kcnj3/Ppp1cc/Ppp3ca/Cacna1a/Itpr1/Scn1a/Prkcb/Prkacb/Cacna1d/Cacna1c/Akt3/Calm2/Calm1/Gnas	32
mmu04713	mmu04713	Circadian entrainment	27/384	90/6341	1.0878e-12	1.55556e-10	1.12788e-10	Gnao1/Gnai1/Gria2/Gng11/Grin2a/Grin2b/Plcb1/Ryr2/Camk2a/Gria3/Ryr3/Gria1/Prkg1/Adcy2/Prkca/Rps6ka5/Kcnj3/Itpr1/Grin1/Prkcb/Prkacb/Cacna1d/Cacna1c/Nos1ap/Calm2/Calm1/Gnas	27
mmu04724	mmu04724	Glutamatergic synapse	29/384	106/6341	2.06701e-12	1.97055e-10	1.42877e-10	Grm3/Gnao1/Grik2/Glul/Slc38a2/Gnai1/Gria2/Gng11/Dlgap1/Grm5/Grin2a/Grin2b/Plcb1/Gria3/Gria1/Adcy2/Prkca/Kcnj3/Ppp3ca/Cacna1a/Itpr1/Grin1/Prkcb/Prkacb/Cacna1d/Cacna1c/Homer1/Gls/Gnas	29
mmu05032	mmu05032	Morphine addiction	23/384	85/6341	5.45277e-10	3.61829e-08	2.6235e-08	Pde4b/Pde8a/Gnao1/Pde1c/Gnai1/Gng11/Gabrb3/Gabrb1/Pde10a/Gabrg3/Adcy2/Pde4d/Gabrb2/Prkca/Kcnj3/Pde1a/Cacna1a/Gabbr2/Prkcb/Gabra2/Prkacb/Pde3b/Gnas	23
mmu04024	mmu04024	cAMP signaling pathway	36/384	192/6341	6.32569e-10	3.61829e-08	2.6235e-08	Pde4b/Creb5/Pak1/Hhip/Hcn2/Gnai1/Gria2/Grin2a/Grin2b/Ryr2/Camk2a/Atp1b3/Pde10a/Pik3r1/Gria3/Gria1/Atp2b1/Adcy2/Pde4d/Rap1a/Mapk10/Ppp1cc/Rapgef4/Atp2b2/Gabbr2/Grin1/Afdn/Prkacb/Cacna1d/Cacna1c/Atp1b1/Akt3/Pde3b/Calm2/Calm1/Gnas	36
mmu04727	mmu04727	GABAergic synapse	22/384	83/6341	2.00856e-09	9.57414e-08	6.94187e-08	Gnao1/Plcl1/Glul/Slc38a2/Gnai1/Gng11/Gabrb3/Gphn/Gabrb1/Gabrg3/Adcy2/Gabrb2/Prkca/Cacna1a/Gabbr2/Prkcb/Gabra2/Prkacb/Cacna1d/Cacna1c/Nsf/Gls	22
mmu04261	mmu04261	Adrenergic signaling in cardiomyocytes	28/384	138/6341	9.08034e-09	3.11202e-07	2.25642e-07	Creb5/Ppp2r3a/Ppp2r2a/Gnai1/Plcb1/Ryr2/Camk2a/Atp1b3/Ppp2r5a/Atp2b1/Adcy2/Prkca/Rps6ka5/Ppp2r2b/Ppp1cc/Cacnb2/Rapgef4/Cacna2d1/Atp2b2/Cacna2d3/Prkacb/Cacna1d/Cacna1c/Atp1b1/Akt3/Calm2/Calm1/Gnas	28
mmu05031	mmu05031	Amphetamine addiction	18/384	61/6341	9.53354e-09	3.11202e-07	2.25642e-07	Creb5/Gria2/Grin2a/Grin2b/Camk2a/Gria3/Gria1/Prkca/Ppp1cc/Ppp3ca/Grin1/Prkcb/Prkacb/Cacna1d/Cacna1c/Calm2/Calm1/Gnas	18
mmu04360	mmu04360	Axon guidance	32/384	174/6341	9.79307e-09	3.11202e-07	2.25642e-07	Unc5c/Ephb1/Srgap1/Pak1/Sema6a/Efnb3/Pard3/Plxnb3/Neo1/Ptk2/Ablim2/Gnai1/Dpysl2/Sema6d/Ptpn11/Epha6/Epha5/Robo1/Slit3/Camk2a/Robo2/Pik3r1/Prkcz/Arhgef12/Prkca/Cfl2/Ppp3ca/Abl1/Epha7/Plxna4/Nrp1/Srgap2	32
mmu04720	mmu04720	Long-term potentiation	18/384	62/6341	1.2698e-08	3.63163e-07	2.63317e-07	Gria2/Grm5/Grin2a/Grin2b/Plcb1/Camk2a/Gria1/Prkca/Rap1a/Ppp1cc/Ppp3ca/Itpr1/Grin1/Prkcb/Prkacb/Cacna1c/Calm2/Calm1	18
mmu04970	mmu04970	Salivary secretion	18/384	67/6341	4.8531e-08	1.26181e-06	9.14891e-07	Slc12a2/Plcb1/Kcnma1/Atp1b3/Chrm3/Ryr3/Atp2b1/Prkg1/Adcy2/Prkca/Itpr1/Atp2b2/Prkcb/Prkacb/Atp1b1/Calm2/Calm1/Gnas	18
mmu04911	mmu04911	Insulin secretion	19/384	76/6341	7.29609e-08	1.7389e-06	1.26081e-06	Creb5/Plcb1/Ryr2/Kcnma1/Snap25/Camk2a/Atp1b3/Chrm3/Kcnn2/Rims2/Adcy2/Prkca/Rapgef4/Prkcb/Prkacb/Cacna1d/Cacna1c/Atp1b1/Gnas	19
mmu04730	mmu04730	Long-term depression	16/384	57/6341	1.40218e-07	3.0848e-06	2.23668e-06	Gnao1/Grid2/Gnai1/Gria2/Plcb1/Gna12/Gria3/Gria1/Prkg1/Prkca/Cacna1a/Itpr1/Prkcb/Igf1r/Gnas/Lyn	16
mmu04723	mmu04723	Retrograde endocannabinoid signaling	24/384	132/6341	9.1448e-07	1.74893e-05	1.26808e-05	Gnao1/Gnai1/Gria2/Gng11/Grm5/Rims1/Gabrb3/Plcb1/Gabrb1/Gabrg3/Gria3/Gria1/Adcy2/Gabrb2/Prkca/Mapk10/Kcnj3/Cacna1a/Itpr1/Prkcb/Gabra2/Prkacb/Cacna1d/Cacna1c	24
mmu05033	mmu05033	Nicotine addiction	12/384	37/6341	9.52621e-07	1.74893e-05	1.26808e-05	Gria2/Gabrb3/Grin2a/Grin2b/Gabrb1/Gabrg3/Gria3/Gria1/Gabrb2/Cacna1a/Grin1/Gabra2	12
mmu04925	mmu04925	Aldosterone synthesis and secretion	19/384	89/6341	1.03928e-06	1.74893e-05	1.26808e-05	Creb5/Plcb1/Camk2a/Atp1b3/Atp2b1/Adcy2/Prkce/Prkca/Prkd3/Itpr1/Atp2b2/Prkcb/Prkacb/Cacna1d/Cacna1c/Atp1b1/Calm2/Calm1/Gnas	19
mmu04725	mmu04725	Cholinergic synapse	21/384	106/6341	1.03957e-06	1.74893e-05	1.26808e-05	Gnao1/Creb5/Kcnq3/Gnai1/Gng11/Kcnq5/Plcb1/Camk2a/Chrm3/Pik3r1/Adcy2/Prkca/Jak2/Kcnj3/Cacna1a/Itpr1/Prkcb/Prkacb/Cacna1d/Cacna1c/Akt3	21
mmu04070	mmu04070	Phosphatidylinositol signaling system	19/384	90/6341	1.24528e-06	1.8821e-05	1.36464e-05	Dgki/Pik3c2b/Itpk1/Inpp5f/Synj2/Inpp5a/Mtmr2/Plcb1/Pik3r1/Prkca/Pip4k2a/Dgkb/Itpr1/Inpp4b/Prkcb/Dgkh/Calm2/Calm1/Inpp5d	19
mmu04971	mmu04971	Gastric acid secretion	16/384	66/6341	1.25034e-06	1.8821e-05	1.36464e-05	Car2/Kcnj10/Gnai1/Plcb1/Camk2a/Atp1b3/Chrm3/Adcy2/Prkca/Itpr1/Prkcb/Prkacb/Atp1b1/Calm2/Calm1/Gnas	16
mmu04726	mmu04726	Serotonergic synapse	20/384	100/6341	1.6126e-06	2.30601e-05	1.67201e-05	Gnao1/Cyp2j12/App/Gnai1/Gng11/Kcnd2/Gabrb3/Plcb1/Gabrb1/Kcnn2/Gabrb2/Prkca/Kcnj3/Cacna1a/Itpr1/Prkcb/Prkacb/Cacna1d/Cacna1c/Gnas	20
mmu04921	mmu04921	Oxytocin signaling pathway	24/384	140/6341	2.73605e-06	3.72624e-05	2.70176e-05	Gnao1/Gnai1/Plcb1/Ryr2/Camk2a/Ryr3/Adcy2/Prkca/Mef2c/Kcnj3/Ppp1cc/Cacnb2/Ppp3ca/Itpr1/Cacna2d1/Cacna2d3/Prkcb/Prkacb/Cacna1d/Cacna1c/Prkag2/Calm2/Calm1/Gnas	24
mmu04972	mmu04972	Pancreatic secretion	16/384	70/6341	2.89702e-06	3.76612e-05	2.73068e-05	Car2/Slc12a2/Plcb1/Ryr2/Kcnma1/Atp1b3/Chrm3/Atp2b1/Adcy2/Prkca/Rap1a/Itpr1/Atp2b2/Prkcb/Atp1b1/Gnas	16
mmu04750	mmu04750	Inflammatory mediator regulation of TRP channels	18/384	88/6341	3.84655e-06	4.63457e-05	3.36037e-05	Cyp2j12/Il1rap/Prkcq/Asic2/Plcb1/Camk2a/Pik3r1/Adcy2/Prkce/Prkca/Mapk10/Ppp1cc/Itpr1/Prkcb/Prkacb/Calm2/Calm1/Gnas	18
mmu04020	mmu04020	Calcium signaling pathway	30/384	203/6341	3.88915e-06	4.63457e-05	3.36037e-05	Erbb4/Pde1c/Fgfr2/Grm5/Grin2a/Plcb1/Ryr2/Cacna1e/Camk2a/Chrm3/Ntrk2/Ryr3/Ntrk3/Atp2b1/Adcy2/Prkca/Pde1a/Ppp3ca/Cacna1a/Itpr1/Atp2b2/Grin1/Prkcb/Prkacb/Cacna1d/Cacna1c/Calm2/Calm1/Asph/Gnas	30
mmu04270	mmu04270	Vascular smooth muscle contraction	20/384	111/6341	8.67925e-06	9.92906e-05	7.19921e-05	Ppp1r14a/Cald1/Prkcq/Plcb1/Kcnma1/Gna12/Prkg1/Adcy2/Prkce/Arhgef12/Prkca/Ppp1cc/Itpr1/Prkcb/Prkacb/Cacna1d/Cacna1c/Calm2/Calm1/Gnas	20
mmu04514	mmu04514	Cell adhesion molecules	22/384	131/6341	1.01074e-05	0.000111182	8.0614e-05	Mag/Ncam2/Ncam1/Ptprd/Nfasc/Cntn2/Cldn11/Igsf11/Mpzl1/Neo1/Cdh2/Jam3/Nrxn3/Nrxn1/Cntnap2/Nrcam/Cntn1/H2-D1/Negr1/Ptprc/Cadm1/Nlgn1	22
mmu04924	mmu04924	Renin secretion	14/384	61/6341	1.15634e-05	0.000122487	8.88107e-05	Pde1c/Gnai1/Plcb1/Kcnma1/Pde1a/Ppp3ca/Itpr1/Prkacb/Cacna1d/Cacna1c/Pde3b/Calm2/Calm1/Gnas	14
mmu04015	mmu04015	Rap1 signaling pathway	27/384	192/6341	3.00775e-05	0.00030722	0.000222754	Magi2/Gnao1/Pard3/Fgfr2/Gnai1/Grin2a/Grin2b/Plcb1/Pik3r1/Adcy2/Prkcz/Prkca/Rap1a/Prkd3/Sipa1l1/Rapgef4/Grin1/Prkcb/Afdn/Igf1r/Dock4/Akt3/Calm2/Calm1/Gnas/Apbb1ip/Fyb	27
mmu04022	mmu04022	cGMP-PKG signaling pathway	23/384	151/6341	3.28818e-05	0.000324283	0.000235126	Creb5/Gnai1/Plcb1/Kcnma1/Atp1b3/Gna12/Atp2b1/Prkg1/Adcy2/Prkce/Mef2c/Ppp1cc/Ppp3ca/Itpr1/Atp2b2/Cacna1d/Cacna1c/Atp1b1/Mef2a/Akt3/Pde3b/Calm2/Calm1	23
mmu04929	mmu04929	GnRH secretion	13/384	59/6341	3.78459e-05	0.000360797	0.000261601	Hcn2/Plcb1/Pik3r1/Hcn1/Kcnn2/Prkca/Kcnj3/Itpr1/Gabbr2/Prkcb/Cacna1d/Cacna1c/Akt3	13
mmu04742	mmu04742	Taste transduction	11/384	47/6341	8.36173e-05	0.000771437	0.000559342	Pde1c/Asic2/Plcb1/Chrm3/Pde1a/Cacna1a/Gabbr2/Scn2a/Gabra2/Prkacb/Cacna1c	11
mmu04530	mmu04530	Tight junction	21/384	146/6341	0.000167619	0.00148365	0.00107574	Cldn11/Pard3/Ppp2r2a/Jam3/Tjp2/Dlg1/Epb41l4b/Prkcz/Prkce/Rap1a/Ppp2r2b/Mapk10/Rdx/Nedd4/Afdn/Prkacb/Cacna1d/Prkag2/Nedd4l/Dlg2/Runx1	21
mmu04010	mmu04010	MAPK signaling pathway	32/384	270/6341	0.000171191	0.00148365	0.00107574	Erbb4/Mapt/Pak1/Il1rap/Fgfr2/Mapk8ip1/Cacna1e/Dusp16/Gna12/Map4k4/Ntrk2/Rasgrf1/Traf6/Prkca/Rps6ka5/Rap1a/Mapk10/Mef2c/Cacnb2/Ppp3ca/Flnb/Cacna1a/Cacna2d1/Cacna2d3/Prkcb/Stmn1/Prkacb/Cacna1d/Cacna1c/Igf1r/Tgfbr1/Akt3	32
mmu04928	mmu04928	Parathyroid hormone synthesis, secretion and action	15/384	92/6341	0.00036671	0.00308468	0.00223659	Pde4b/Creb5/Gnai1/Plcb1/Gna12/Mmp16/Adcy2/Pde4d/Prkca/Mef2c/Itpr1/Prkcb/Prkacb/Mef2a/Gnas	15
mmu04961	mmu04961	Endocrine and other factor-regulated calcium reabsorption	10/384	47/6341	0.00040449	0.00330526	0.00239653	Dnm3/Plcb1/Atp1b3/Atp2b1/Prkca/Atp2b2/Prkcb/Prkacb/Atp1b1/Gnas	10
mmu05017	mmu05017	Spinocerebellar ataxia	19/384	138/6341	0.000597112	0.00474373	0.00343951	Wipi1/Gria2/Fgf14/Dab1/Grin2a/Grin2b/Plcb1/Pik3r1/Gria3/Gria1/Rora/Prkca/Mapk10/Cacna1a/Atxn1/Itpr1/Grin1/Prkcb/Akt3	19
mmu04014	mmu04014	Ras signaling pathway	25/384	206/6341	0.00062016	0.00479367	0.00347572	Gab1/Pak1/Fgfr2/Gng11/Plaat3/Grin2a/Grin2b/Ptpn11/Pik3r1/Ntrk2/Rasgrf1/Rasa3/Prkca/Rap1a/Mapk10/Bcl2l1/Abl1/Grin1/Prkcb/Afdn/Prkacb/Igf1r/Akt3/Calm2/Calm1	25
mmu04922	mmu04922	Glucagon signaling pathway	14/384	87/6341	0.000655761	0.00493546	0.00357853	Creb5/Plcb1/Camk2a/Acaca/Adcy2/Ppp3ca/Itpr1/Prkacb/Prkag2/Akt3/Pde3b/Calm2/Calm1/Gnas	14
mmu04611	mmu04611	Platelet activation	16/384	108/6341	0.000711975	0.00496646	0.003601	Gnai1/Plcb1/Pik3r1/Prkg1/Adcy2/Prkcz/Arhgef12/Rap1a/Ppp1cc/Itpr1/Prkacb/Akt3/Gnas/Apbb1ip/Tbxas1/Lyn	16
mmu04915	mmu04915	Estrogen signaling pathway	16/384	108/6341	0.000711975	0.00496646	0.003601	Gnao1/Creb5/Gnai1/Plcb1/Pik3r1/Adcy2/Kcnj3/Itpr1/Gabbr2/Ncoa2/Prkacb/Hsp90ab1/Akt3/Calm2/Calm1/Gnas	16
mmu04935	mmu04935	Growth hormone synthesis, secretion and action	16/384	108/6341	0.000711975	0.00496646	0.003601	Creb5/Ptk2/Gnai1/Plcb1/Pik3r1/Adcy2/Prkca/Mapk10/Jak2/Itpr1/Prkcb/Prkacb/Cacna1d/Cacna1c/Akt3/Gnas	16
mmu04912	mmu04912	GnRH signaling pathway	13/384	79/6341	0.000816935	0.00556294	0.00403349	Plcb1/Camk2a/Adcy2/Prkca/Mapk10/Itpr1/Prkcb/Prkacb/Cacna1d/Cacna1c/Calm2/Calm1/Gnas	13
mmu04012	mmu04012	ErbB signaling pathway	13/384	80/6341	0.000923164	0.00603407	0.00437509	Erbb4/Gab1/Pak1/Ptk2/Nrg3/Nrg1/Camk2a/Pik3r1/Prkca/Mapk10/Abl1/Prkcb/Akt3	13
mmu04666	mmu04666	Fc gamma R-mediated phagocytosis	14/384	90/6341	0.000928318	0.00603407	0.00437509	Dock1/Pak1/Bin1/Pik3r1/Prkce/Prkca/Cfl2/Amph/Prkcb/Akt3/Ptprc/Asap1/Inpp5d/Lyn	14
mmu05034	mmu05034	Alcoholism	15/384	101/6341	0.00101049	0.00630853	0.00457409	Gnao1/Creb5/Gnai1/Gng11/Grin2a/Grin2b/Ntrk2/Ppp1cc/Grin1/Hdac9/Prkacb/H3f3a/Calm2/Calm1/Gnas	15
mmu04072	mmu04072	Phospholipase D signaling pathway	18/384	133/6341	0.00101466	0.00630853	0.00457409	Dnm3/Grm3/Gab1/Dgki/Cyth1/Agpat4/Grm5/Ptpn11/Plcb1/Pik3r1/Gna12/Adcy2/Prkca/Dgkb/Rapgef4/Dgkh/Akt3/Gnas	18
mmu04071	mmu04071	Sphingolipid signaling pathway	16/384	112/6341	0.00106564	0.00648455	0.00470172	Ppp2r3a/Ppp2r2a/Gnai1/Plcb1/Pik3r1/Gna12/Ppp2r5a/Cers2/Prkcz/Prkce/Prkca/Ppp2r2b/Mapk10/Prkcb/Cers6/Akt3	16
mmu04371	mmu04371	Apelin signaling pathway	17/384	123/6341	0.00109708	0.00653675	0.00473957	Gnai1/Gng11/Plcb1/Ryr2/Ryr3/Adcy2/Prkce/Mef2c/Itpr1/Prkacb/Prkag2/Mef2a/Tgfbr1/Akt3/Pde3b/Calm2/Calm1	17
mmu04918	mmu04918	Thyroid hormone synthesis	11/384	63/6341	0.00123216	0.00719177	0.0052145	Creb5/Plcb1/Ttr/Atp1b3/Adcy2/Prkca/Itpr1/Prkcb/Prkacb/Atp1b1/Gnas	11
mmu05030	mmu05030	Cocaine addiction	9/384	45/6341	0.00125803	0.00719595	0.00521753	Grm3/Creb5/Gnai1/Gria2/Grin2a/Grin2b/Grin1/Prkacb/Gnas	9
mmu05412	mmu05412	Arrhythmogenic right ventricular cardiomyopathy	12/384	74/6341	0.00146743	0.0082291	0.00596663	Lama2/Cdh2/Ctnna2/Ctnna3/Ryr2/Cacnb2/Cacna2d1/Cacna2d3/Cacna1d/Cacna1c/Dmd/Itgb5	12
mmu04927	mmu04927	Cortisol synthesis and secretion	10/384	58/6341	0.00224579	0.0123518	0.00895588	Pde8a/Creb5/Plcb1/Adcy2/Itpr1/Pbx1/Prkacb/Cacna1d/Cacna1c/Gnas	10
mmu04923	mmu04923	Regulation of lipolysis in adipocytes	9/384	50/6341	0.00272019	0.014542	0.0105439	Gnai1/Plaat3/Pik3r1/Prkg1/Adcy2/Prkacb/Akt3/Pde3b/Gnas	9
mmu04930	mmu04930	Type II diabetes mellitus	8/384	41/6341	0.00274568	0.014542	0.0105439	Cacna1e/Pik3r1/Prkcz/Prkce/Mapk10/Cacna1a/Cacna1d/Cacna1c	8
mmu04722	mmu04722	Neurotrophin signaling pathway	15/384	114/6341	0.00344772	0.0179281	0.0129991	Gab1/Ptpn11/Camk2a/Pik3r1/Ntrk2/Traf6/Ntrk3/Rps6ka5/Rap1a/Mapk10/Sort1/Abl1/Akt3/Calm2/Calm1	15
mmu04960	mmu04960	Aldosterone-regulated sodium reabsorption	7/384	34/6341	0.00365713	0.0186775	0.0135424	Atp1b3/Pik3r1/Prkca/Prkcb/Nedd4l/Atp1b1/Nr3c2	7
mmu05205	mmu05205	Proteoglycans in cancer	21/384	187/6341	0.00428973	0.0215239	0.0156062	Erbb4/Gab1/Ank2/Pak1/Ank3/Ptk2/Ptpn11/Camk2a/Pik3r1/Arhgef12/Prkca/Ppp1cc/Flnb/Rdx/Itpr1/Cd63/Prkcb/Prkacb/Igf1r/Akt3/Itgb5	21
mmu04973	mmu04973	Carbohydrate digestion and absorption	7/384	36/6341	0.00511241	0.0252094	0.0182785	Plcb1/Atp1b3/Pik3r1/Prkcb/Cacna1d/Atp1b1/Akt3	7
mmu00512	mmu00512	Mucin type O-glycan biosynthesis	6/384	28/6341	0.00571801	0.0277178	0.0200972	St6galnac3/Galnt5/Galnt6/Galntl6/Galnt13/Galnt17	6
mmu04670	mmu04670	Leukocyte transendothelial migration	13/384	98/6341	0.00586129	0.0279388	0.0202575	Cldn11/Jam3/Ptk2/Gnai1/Ctnna2/Ctnna3/Ptpn11/Pik3r1/Prkca/Rap1a/Rapgef4/Prkcb/Afdn	13
mmu05414	mmu05414	Dilated cardiomyopathy	12/384	88/6341	0.0063963	0.0299892	0.0217441	Lama2/Ryr2/Adcy2/Cacnb2/Cacna2d1/Cacna2d3/Prkacb/Cacna1d/Cacna1c/Dmd/Itgb5/Gnas	12
mmu04152	mmu04152	AMPK signaling pathway	14/384	111/6341	0.00679082	0.0313254	0.0227129	Creb5/Adipor2/Scd2/Ppp2r3a/Ppp2r2a/Pik3r1/Acaca/Ppp2r5a/Rab10/Ppp2r2b/Cab39l/Igf1r/Prkag2/Akt3	14
mmu00562	mmu00562	Inositol phosphate metabolism	10/384	71/6341	0.00987483	0.0435677	0.0315894	Pik3c2b/Itpk1/Inpp5f/Synj2/Inpp5a/Mtmr2/Plcb1/Pip4k2a/Inpp4b/Inpp5d	10
mmu04926	mmu04926	Relaxin signaling pathway	14/384	116/6341	0.00994195	0.0435677	0.0315894	Gnao1/Creb5/Gnai1/Gng11/Plcb1/Pik3r1/Adcy2/Prkcz/Prkca/Mapk10/Prkacb/Tgfbr1/Akt3/Gnas	14
mmu04540	mmu04540	Gap junction	11/384	82/6341	0.00999952	0.0435677	0.0315894	Tubb4a/Gnai1/Grm5/Plcb1/Prkg1/Adcy2/Prkca/Itpr1/Prkcb/Prkacb/Gnas	11
mmu04144	mmu04144	Endocytosis	24/384	240/6341	0.0100541	0.0435677	0.0315894	Dnm3/Agap1/Pard3/Epn2/Rab31/Fgfr2/Arap2/Bin1/Cyth1/Itch/Iqsec1/Traf6/Snx1/Rab10/Prkcz/Nedd4/Amph/Eps15/Wipf1/Igf1r/H2-D1/Nedd4l/Tgfbr1/Asap1	24
mmu00514	mmu00514	Other types of O-glycan biosynthesis	7/384	41/6341	0.0106169	0.0453199	0.0328599	Galnt5/Galnt6/St6gal1/St3gal3/Galntl6/Galnt13/Galnt17	7
mmu05417	mmu05417	Lipid and atherosclerosis	19/384	178/6341	0.0109355	0.0459933	0.0333481	Cyp2j12/Ptk2/Plcb1/Camk2a/Pik3r1/Traf6/Prkca/Rap1a/Mapk10/Jak2/Bcl2l1/Ppp3ca/Itpr1/Abcg1/Hsp90ab1/Akt3/Calm2/Calm1/Lyn	19
mmu04114	mmu04114	Oocyte meiosis	13/384	106/6341	0.0112156	0.046488	0.0337068	Ywhaq/Camk2a/Ppp2r5a/Adcy2/Ppp1cc/Slk/Ppp3ca/Itpr1/Cpeb2/Prkacb/Igf1r/Calm2/Calm1	13
mmu04916	mmu04916	Melanogenesis	11/384	88/6341	0.016547	0.0676062	0.0490188	Gnao1/Gnai1/Plcb1/Camk2a/Adcy2/Prkca/Prkcb/Prkacb/Calm2/Calm1/Gnas	11
mmu01521	mmu01521	EGFR tyrosine kinase inhibitor resistance	10/384	77/6341	0.0170236	0.0685738	0.0497204	Gab1/Fgfr2/Nrg1/Pik3r1/Prkca/Jak2/Bcl2l1/Prkcb/Igf1r/Akt3	10
mmu04978	mmu04978	Mineral absorption	7/384	46/6341	0.0195192	0.0774524	0.0561579	Trf/Fth1/Atp1b3/Atp2b1/Atp2b2/Trpm7/Atp1b1	7
mmu05163	mmu05163	Human cytomegalovirus infection	20/384	202/6341	0.0197693	0.0774524	0.0561579	Gnao1/Creb5/Ptk2/Gnai1/Gng11/Plcb1/Pik3r1/Gna12/Adcy2/Arhgef12/Prkca/Ppp3ca/Itpr1/Prkcb/Prkacb/H2-D1/Akt3/Calm2/Calm1/Gnas	20
mmu05142	mmu05142	Chagas disease	11/384	94/6341	0.025874	0.0999994	0.072506	Gnao1/Ppp2r2a/Gnai1/Plcb1/Pik3r1/Traf6/Ppp2r2b/Mapk10/Tgfbr1/Akt3/Gnas	11
mmu04914	mmu04914	Progesterone-mediated oocyte maturation	10/384	83/6341	0.0274284	0.104594	0.0758373	Gnai1/Pik3r1/Adcy2/Mapk10/Cpeb2/Prkacb/Igf1r/Hsp90ab1/Akt3/Pde3b	10
mmu04062	mmu04062	Chemokine signaling pathway	16/384	159/6341	0.0305693	0.115037	0.0834094	Pak1/Pard3/Ptk2/Gnai1/Gng11/Plcb1/Pik3r1/Adcy2/Prkcz/Rap1a/Jak2/Prkcb/Prkacb/Dock2/Akt3/Lyn	16
mmu04962	mmu04962	Vasopressin-regulated water reabsorption	6/384	40/6341	0.0316744	0.116359	0.0843678	Creb5/Dync1li2/Dctn4/Prkacb/Nsf/Gnas	6
mmu05410	mmu05410	Hypertrophic cardiomyopathy	10/384	85/6341	0.0317343	0.116359	0.0843678	Lama2/Ryr2/Cacnb2/Cacna2d1/Cacna2d3/Cacna1d/Cacna1c/Prkag2/Dmd/Itgb5	10
mmu04964	mmu04964	Proximal tubule bicarbonate reclamation	4/384	21/6341	0.0348838	0.125443	0.0909541	Car2/Atp1b3/Atp1b1/Gls	4
mmu05170	mmu05170	Human immunodeficiency virus 1 infection	18/384	188/6341	0.0350889	0.125443	0.0909541	Gnao1/Pak1/Ptk2/Gnai1/Gng11/Pik3r1/Traf6/Prkca/Cfl2/Mapk10/Bcl2l1/Ppp3ca/Itpr1/Prkcb/H2-D1/Akt3/Calm2/Calm1	18
mmu04931	mmu04931	Insulin resistance	11/384	99/6341	0.0361647	0.127693	0.0925855	Creb5/Prkcq/Ptpn11/Pik3r1/Prkcz/Prkce/Mapk10/Ppp1cc/Prkcb/Prkag2/Akt3	11
mmu04976	mmu04976	Bile secretion	7/384	53/6341	0.0392478	0.136889	0.0992532	Car2/Atp1b3/Kcnn2/Adcy2/Prkacb/Atp1b1/Gnas	7
mmu00601	mmu00601	Glycosphingolipid biosynthesis - lacto and neolacto series	4/384	22/6341	0.0406657	0.140125	0.1016	B3galt1/B3galt5/St3gal3/Fut9	4
mmu04260	mmu04260	Cardiac muscle contraction	9/384	77/6341	0.0419059	0.14268	0.103452	Ryr2/Atp1b3/Cacnb2/Cacna2d1/Cacna2d3/Cacna1d/Cacna1c/Atp1b1/Asph	9
mmu04390	mmu04390	Hippo signaling pathway	14/384	140/6341	0.0432711	0.145595	0.105565	Pard3/Ppp2r2a/Ywhaq/Smad7/Ctnna2/Dlg1/Trp53bp2/Ctnna3/Prkcz/Ppp2r2b/Apc/Ppp1cc/Tgfbr1/Dlg2	14
mmu05146	mmu05146	Amoebiasis	9/384	78/6341	0.0449571	0.149509	0.108403	Lama2/Ptk2/Plcb1/Pik3r1/Prkca/Prdx1/Prkcb/Prkacb/Gnas	9
mmu00515	mmu00515	Mannose type O-glycan biosynthesis	4/384	23/6341	0.0469579	0.154367	0.111926	Crppa/St3gal3/Large1/Fut9	4
mmu04934	mmu04934	Cushing syndrome	14/384	142/6341	0.0478308	0.15545	0.112711	Pde8a/Creb5/Gnai1/Plcb1/Camk2a/Adcy2/Rap1a/Apc/Itpr1/Pbx1/Prkacb/Cacna1d/Cacna1c/Gnas	14
mmu00603	mmu00603	Glycosphingolipid biosynthesis - globo and isoglobo series	3/384	14/6341	0.0487036	0.156508	0.113479	B3galt5/Fut9/Hexb	3
mmu04919	mmu04919	Thyroid hormone signaling pathway	12/384	118/6341	0.052684	0.167418	0.121389	Plcb1/Rcan2/Kat2b/Atp1b3/Pik3r1/Prkca/Thra/Ncoa2/Prkcb/Prkacb/Atp1b1/Akt3	12
mmu04213	mmu04213	Longevity regulating pathway - multiple species	7/384	57/6341	0.0549049	0.172558	0.125116	Cryab/Pik3r1/Adcy2/Prkacb/Igf1r/Prkag2/Akt3	7
mmu04625	mmu04625	C-type lectin receptor signaling pathway	10/384	94/6341	0.057007	0.175992	0.127606	Pak1/Ptpn11/Pik3r1/Arhgef12/Mapk10/Ppp3ca/Itpr1/Akt3/Calm2/Calm1	10
mmu00590	mmu00590	Arachidonic acid metabolism	6/384	46/6341	0.0572283	0.175992	0.127606	Cyp2j12/Ptgds/Plaat3/Gpx4/Hpgds/Tbxas1	6
mmu00604	mmu00604	Glycosphingolipid biosynthesis - ganglio series	3/384	15/6341	0.0582312	0.177171	0.128461	St6galnac3/St6galnac5/Hexb	3
mmu05214	mmu05214	Glioma	8/384	71/6341	0.0637612	0.191955	0.13918	Camk2a/Pik3r1/Prkca/Prkcb/Igf1r/Akt3/Calm2/Calm1	8
mmu04910	mmu04910	Insulin signaling pathway	12/384	122/6341	0.0647507	0.192903	0.139867	Inpp5a/Pik3r1/Acaca/Prkcz/Mapk10/Ppp1cc/Prkacb/Prkag2/Akt3/Pde3b/Calm2/Calm1	12
mmu04140	mmu04140	Autophagy - animal	13/384	136/6341	0.0673879	0.198278	0.143764	Vmp1/Wipi1/Prkcq/Pik3r1/Traf6/Atg4c/Mapk10/Lamp1/Bcl2l1/Itpr1/Prkacb/Igf1r/Akt3	13
mmu04810	mmu04810	Regulation of actin cytoskeleton	18/384	204/6341	0.0679414	0.198278	0.143764	Dock1/Pak1/Ptk2/Fgfr2/Chrm3/Pik3r1/Gna12/Arhgef12/Cfl2/Apc/Ppp1cc/Pip4k2a/Rdx/Nckap1/Akt3/Itgb5/Tmsb4x/Diaph2	18
mmu05133	mmu05133	Pertussis	7/384	60/6341	0.0688846	0.199	0.144288	C4b/Gnai1/Traf6/Cfl2/Mapk10/Calm2/Calm1	7
mmu04933	mmu04933	AGE-RAGE signaling pathway in diabetic complications	10/384	98/6341	0.0715802	0.204719	0.148435	Plcb1/Pik3r1/Prkcz/Prkce/Prkca/Mapk10/Jak2/Prkcb/Tgfbr1/Akt3	10
mmu04080	mmu04080	Neuroactive ligand-receptor interaction	21/384	249/6341	0.0756314	0.212155	0.153826	Grm3/Grik2/Grid2/Pard3/Gria2/Grm5/Gabrb3/Grin2a/Grin2b/Gabrb1/Chrm3/Gabrg3/Gria3/Gria1/Grid1/Gabrb2/Thra/P2ry14/Gabbr2/Grin1/Gabra2	21
mmu05206	mmu05206	MicroRNAs in cancer	14/384	152/6341	0.0756637	0.212155	0.153826	Zeb2/Pik3r1/Mmp16/Prkce/Prkca/Rps6ka5/Apc/Rdx/Abl1/Tnr/Prkcb/Stmn1/Gls/Zfpm2	14
mmu00565	mmu00565	Ether lipid metabolism	5/384	38/6341	0.0770243	0.213873	0.155072	Ugt8a/Enpp2/Gal3st1/Plaat3/Pafah1b1	5
mmu04920	mmu04920	Adipocytokine signaling pathway	7/384	62/6341	0.0792858	0.218036	0.15809	Adipor2/Prkcq/Ptpn11/Mapk10/Jak2/Prkag2/Akt3	7
mmu00561	mmu00561	Glycerolipid metabolism	6/384	51/6341	0.0858456	0.233827	0.16954	Dgki/Mboat1/Agpat4/Akr1b3/Dgkb/Dgkh	6
mmu00790	mmu00790	Folate biosynthesis	3/384	18/6341	0.091476	0.246813	0.178955	Qdpr/Gphn/Akr1b3	3
mmu04370	mmu04370	VEGF signaling pathway	6/384	53/6341	0.0991478	0.265012	0.192151	Ptk2/Pik3r1/Prkca/Ppp3ca/Prkcb/Akt3	6
mmu04151	mmu04151	PI3K-Akt signaling pathway	24/384	302/6341	0.101882	0.269197	0.195185	Erbb4/Phlpp1/Magi2/Creb5/Lama2/Ppp2r3a/Ppp2r2a/Ywhaq/Ptk2/Fgfr2/Gng11/Pik3r1/Ppp2r5a/Ntrk2/Prkca/Ppp2r2b/Jak2/Bcl2l1/Tnr/Igf1r/Hsp90ab1/Akt3/Csf3r/Itgb5	24
mmu05100	mmu05100	Bacterial invasion of epithelial cells	7/384	66/6341	0.102668	0.269197	0.195185	Dnm3/Gab1/Dock1/Ptk2/Ctnna2/Ctnna3/Pik3r1	7
mmu05231	mmu05231	Choline metabolism in cancer	9/384	92/6341	0.103537	0.269197	0.195185	Dgki/Slc44a1/Pik3r1/Prkca/Mapk10/Dgkb/Prkcb/Dgkh/Akt3	9
mmu04913	mmu04913	Ovarian steroidogenesis	5/384	42/6341	0.107682	0.27118	0.196623	Cyp2j12/Adcy2/Prkacb/Igf1r/Gnas	5
mmu04510	mmu04510	Focal adhesion	16/384	189/6341	0.108051	0.27118	0.196623	Lama2/Dock1/Pak1/Ptk2/Pik3r1/Rasgrf1/Prkca/Rap1a/Mapk10/Ppp1cc/Flnb/Tnr/Prkcb/Igf1r/Akt3/Itgb5	16
mmu05207	mmu05207	Chemical carcinogenesis - receptor activation	14/384	161/6341	0.108296	0.27118	0.196623	Creb5/Gnai1/Pik3r1/Adcy2/Prkca/Jak2/Cacna1a/Prkcb/Prkacb/Cacna1d/Cacna1c/Hsp90ab1/Akt3/Gnas	14
mmu04659	mmu04659	Th17 cell differentiation	9/384	93/6341	0.108878	0.27118	0.196623	Il1rap/Prkcq/Rora/Mapk10/Jak2/Ppp3ca/Hsp90ab1/Tgfbr1/Runx1	9
mmu05211	mmu05211	Renal cell carcinoma	7/384	67/6341	0.109041	0.27118	0.196623	Gab1/Pak1/Ptpn11/Arnt2/Pik3r1/Rap1a/Akt3	7

## Sheet: S4J_KEGG_MGClus7_HMGB1inVsSalin
	ID	Description	GeneRatio	BgRatio	pvalue	p.adjust	qvalue	geneID	Count
mmu03040	mmu03040	Spliceosome	33/858	127/6341	0.000116442	0.036912	0.0341971	Snrpd1/Snrpg/Ncbp2/Srsf9/Prpf18/Srsf3/Snrpc/Snrpb/Srsf4/Ddx5/U2af1/Slu7/Cdc5l/Prpf31/Srsf7/Aqr/Tra2a/Zmat2/Srsf6/Snrpa1/Sf3b2/Cdc40/Srsf10/Srsf5/Snrnp70/Acin1/Ddx39b/Thoc2/Cwc15/Ddx46/Fus/Srsf1/U2surp	33
mmu03010	mmu03010	Ribosome	32/858	127/6341	0.000271587	0.0430465	0.0398804	Rps17/Mrpl17/Mrpl18/Mrpl27/Rplp1/Rpl10/Rps16/Mrps21/Rps24/Rpl29/Rpl22/Rpl8/Rps6/Mrpl20/Rpl32/Rpl7/Rps28/Rpl37a/Rps7/Mrps6/Rpl30/Rpl36/Rpl7a/Rpl10a/Rpl18/Rps29/Mrpl21/Rps25/Rps21/Rpl22l1/Rpl23/Rpl6	32
mmu04144	mmu04144	Endocytosis	51/858	240/6341	0.000524435	0.0554153	0.0513395	Vps36/Wipf3/Rab5b/Igf2r/Snx6/Dnm3/Zfyve9/Ehd1/Tgfbr1/Arpc5/Psd/Grk4/Itch/Ccr5/Fgfr2/H2-D1/Actr2/Ap2a2/Epn1/Arrb2/Chmp2a/Usp8/Kif5c/Igf1r/Actr3/Rab11a/Kif5b/Arf3/Arfgef2/Cyth3/Prkcz/Dnm2/Sh3kbp1/Rufy1/Smap2/Acap2/Asap1/Asap2/Wasl/Eps15/Rab11fip2/Dnajc6/Washc4/Vta1/Smurf2/Bin1/Cltc/Wipf1/Vps4b/Rab31/Pard3	51
mmu03250	mmu03250	Viral life cycle - HIV-1	16/858	55/6341	0.00188641	0.142675	0.132181	Map1a/Samhd1/Apobec3/Ccr5/Kat2b/Ell2/Map1b/Cpsf7/Crebbp/Aff4/Tnpo3/Psip1/Ranbp2/Serinc3/Vps4b/Mllt3	16
mmu03015	mmu03015	mRNA surveillance pathway	22/858	87/6341	0.0022504	0.142675	0.132181	Pelo/Ssu72/Ncbp2/Ppp2r2d/Upf2/Ppp2r5e/Sympk/Dazap1/Ppp1cb/Ppp2r2c/Wdr82/Casc3/Fip1l1/Papola/Cpsf3/Ppp2r2a/Acin1/Ddx39b/Cpsf7/Pabpn1/Fus/Msi2	22
mmu04720	mmu04720	Long-term potentiation	17/858	62/6341	0.00277853	0.146799	0.136002	Ppp1r1a/Grin2b/Map2k1/Grin2a/Calm2/Ppp3cb/Ppp1cb/Calm1/Ppp3r1/Ppp3ca/Gria1/Camk2d/Araf/Crebbp/Prkcb/Prkacb/Rap1a	17
mmu04140	mmu04140	Autophagy - animal	30/858	136/6341	0.00399041	0.180708	0.167417	Prkaa1/Atg4c/Stx17/Map2k1/Atg14/Rragb/Rab1a/Rubcn/Atg4d/Ctsd/Vmp1/Ern1/Atg12/Tbk1/Akt3/Igf1r/Gabarap/Bcl2l1/Tank/Pik3cb/Sqstm1/Gabarapl2/Ctsl/Mtmr3/Pten/Ambra1/Bcl2/Rptor/Prkacb/Lamp2	30

[truncated: 2 more sheets: S4K_KEGG_MGClust13vsOthers, S4L_KEGG_MGClus13_HMGB1inVsSali]
