# Supplementary material for: APOE4-promoted gliosis and degeneration in tauopathy are ameliorated by pharmacological inhibition of HMGB1 release
Source: Cell Rep. Author manuscript; Available in PMC 2024 Feb 16. (PMC10873109; doi:10.1016/j.celrep.2023.113252)
Supplement: 5 [file NIHMS1941924-supplement-5.xlsx]

## Sheet: Table S5_LogOddsRatio_Patho_MG
	Cluster1	Cluster2	Cluster3	Cluster4	Cluster5	Cluster6	Cluster7	Cluster8	Cluster9	Cluster10	Cluster11	Cluster12	Cluster13	Cluster14	Cluster15	Cluster16	Cluster17	Cluster18
logOddsRatio_for_unit_Hippocampus_Vol_mm3	0.520756	-0.676239	-0.0299423	0.260307	0.0652078	0.254719	-0.120796	-0.0471887	-0.517774	-0.047851	-0.417095	0.0793822	-0.237942	0.0520925	-0.1637	0.300543	-0.0465642	0.0776462
logOddsRatio_for_unit_prop_AT8_Coverage_Area	-0.0702101	0.0804568	0.0058897	-0.0263241	-0.00450647	-0.0334701	0.0128895	0.0128556	0.0317688	0.00988462	0.0459587	-0.0204664	0.0241344	-0.0108266	0.0271786	-0.0282023	0.00295894	-0.0131971
logOddsRatio_for_unit_prop_GFAP_Coverage_Area	-0.140346	0.174462	0.014685	-0.0514829	-0.0118202	-0.060135	0.0472103	0.030684	0.122356	0.0111337	0.0958639	-0.0130626	0.0677501	-0.015135	0.0602726	-0.0879968	0.00647336	-0.0123241
logOddsRatio_for_unit_prop_IBA1_Coverage_Area	-0.111596	0.15517	0.00710294	-0.0475829	-0.0155201	-0.0542661	0.0447868	0.0278654	0.0987304	0.00929001	0.0736733	-0.00897565	0.0648307	-0.0140612	0.0537396	-0.0803953	0.00489366	-0.00524477
logOddsRatio_for_unit_prop_CD68_Coverage_Area	-0.1353	0.169878	0.0154597	-0.0470563	-0.00282802	-0.0567653	0.0244354	0.0213071	0.101698	0.0151009	0.105997	-0.0444459	0.0534754	-0.0176894	0.0456164	-0.0693863	0.011032	-0.0248772
logOddsRatio_for_unit_prop_S100B_Coverage_Area	-0.37276	0.43646	0.00319075	-0.104403	-0.0568087	-0.188184	0.0718273	0.0859812	0.283678	0.0364123	0.214221	-0.0406978	0.178078	-0.0550088	0.15781	-0.234683	-0.0080352	-0.0318244
logOddsRatio_for_unit_prop_MBP_Coverage_Area	-0.0526475	-0.0180333	-0.0443502	0.0694028	0.0371071	0.00296612	0.00321795	-0.00867019	-0.238896	0.0216492	-0.0450634	-0.0412952	-0.0508872	0.059121	-0.0941655	0.131539	-0.0350241	-0.0593877
logOddsRatio_for_10000_unit_HMGB1_Intensity_Cytoplasm	-0.0413083	0.0616494	0.00139966	-0.0213655	-0.00710675	-0.0206247	0.0109462	0.0132849	0.0334435	0.00338643	0.0200544	-0.00156747	0.0246786	-0.00725053	0.0215055	-0.0307195	0.00245098	0.00239706
StdErr_for_unit_Hippocampus_Vol_mm3	0.152202	0.159575	0.00454245	0.169532	0.140979	0.153854	0.0320281	0.0910553	0.318424	0.0386521	0.186741	0.0927837	0.0960559	0.0678078	0.13538	0.108571	0.0576166	0.0766468
StdErr_for_unit_prop_AT8_Coverage_Area	0.0212752	0.0247048	0.00422807	0.0239189	0.019043	0.0206759	0.00518216	0.0120435	0.044867	0.00446173	0.0247615	0.0120254	0.0142927	0.00881416	0.0183267	0.0161024	0.00747035	0.0101125
StdErr_for_unit_prop_GFAP_Coverage_Area	0.0358799	0.0383494	0.0375702	0.0436625	0.0360459	0.0404613	0.00975025	0.0220567	0.0843565	0.0100526	0.0509453	0.0234631	0.0224212	0.0168954	0.032894	0.0268884	0.0149646	0.0203356
StdErr_for_unit_prop_IBA1_Coverage_Area	0.035685	0.0340251	0.00445627	0.0391546	0.032408	0.0372445	0.0169948	0.0199025	0.0747722	0.00923995	0.0462472	0.0217233	0.018265	0.0151429	0.030057	0.0252895	0.0138592	0.0187782
StdErr_for_unit_prop_CD68_Coverage_Area	0.0368631	0.043363	0.0363736	0.0439313	0.0350649	0.0384723	0.0109592	0.0224094	0.0839331	0.00894687	0.0467338	0.025489	0.0252568	0.0164836	0.0338095	0.0041771	0.0139475	0.0183891
StdErr_for_unit_prop_S100B_Coverage_Area	0.0825049	0.0954618	0.00455937	0.111628	0.0900601	0.100872	0.0248849	0.0553677	0.216155	0.0256044	0.12966	0.0570044	0.051174	0.0411309	0.0842275	0.0682516	0.0406069	0.0548776
StdErr_for_unit_prop_MBP_Coverage_Area	0.100355	0.25352	0.0642251	0.0800263	0.0634075	0.0759393	0.020909	0.0413909	0.183592	0.0181964	0.0942044	0.0491811	0.00434712	0.024218	0.0651241	0.0469051	0.0069188	0.0376105
StdErr_for_10000_unit_HMGB1_Intensity_Cytoplasm	0.0164844	0.0167612	0.014147	0.0166449	0.0136553	0.0157875	0.00401804	0.00825442	0.0306432	0.00396946	0.0196634	0.0105008	0.00868544	0.00629317	0.0130358	0.0109215	0.00577837	0.0078826
pvalue_for_unit_Hippocampus_Vol_mm3	0.00062281	2.25769e-05	4.34923e-11	0.124674	0.643698	0.0978042	0.00016223	0.604289	0.103938	0.21572	0.0255128	0.392241	0.0132445	0.442346	0.226588	0.00563738	0.418992	0.311042
pvalue_for_unit_prop_AT8_Coverage_Area	0.000966517	0.00112707	0.16362	0.271091	0.812931	0.105491	0.0128722	0.285775	0.478904	0.0267308	0.0634452	0.0887682	0.0912991	0.219325	0.138073	0.0798716	0.692038	0.191884
pvalue_for_unit_prop_GFAP_Coverage_Area	9.17092e-05	5.38276e-06	0.695894	0.238354	0.742971	0.137217	1.28566e-06	0.164182	0.146928	0.268059	0.0598766	0.577712	0.00251367	0.370356	0.0669025	0.00106537	0.665322	0.54449
pvalue_for_unit_prop_IBA1_Coverage_Area	0.00176438	5.10457e-06	0.110954	0.224267	0.632012	0.145111	0.00840581	0.161485	0.186697	0.314696	0.111153	0.679474	0.000386029	0.353115	0.0737879	0.00147783	0.724014	0.780014
pvalue_for_unit_prop_CD68_Coverage_Area	0.00024222	8.94422e-05	0.670818	0.284109	0.93572	0.140082	0.0257699	0.341701	0.225644	0.0914409	0.0233228	0.0812067	0.0342371	0.283203	0.177266	5.78983e-62	0.428964	0.176111
pvalue_for_unit_prop_S100B_Coverage_Area	6.24153e-06	4.82892e-06	0.484039	0.349646	0.52818	0.0621002	0.00389707	0.120444	0.189392	0.154994	0.0984972	0.475264	0.000501681	0.18109	0.0609834	0.000584964	0.843141	0.561971
pvalue_for_unit_prop_MBP_Coverage_Area	0.599854	0.943293	0.489853	0.385805	0.558403	0.968843	0.877687	0.83408	0.19318	0.234142	0.632396	0.401102	1.18837e-31	0.0146385	0.148194	0.0050417	4.1452e-07	0.114332
pvalue_for_10000_unit_HMGB1_Intensity_Cytoplasm	0.0122137	0.000234979	0.921188	0.199279	0.602758	0.191418	0.00644465	0.107522	0.275103	0.393591	0.307783	0.881339	0.00449195	0.249269	0.099	0.00491207	0.671445	0.761056
p.adjust_for_unit_Hippocampus_Vol_mm3	0.00472024	0.000325107	2.08763e-09	0.28497	0.741541	0.2592	0.00179701	0.713259	0.266504	0.374261	0.0951503	0.53469	0.0544919	0.579071	0.375043	0.0270594	0.558655	0.457041
p.adjust_for_unit_prop_AT8_Coverage_Area	0.00695892	0.00737719	0.323866	0.424316	0.86075	0.266504	0.0544919	0.428662	0.615734	0.096231	0.203025	0.253221	0.253221	0.375043	0.305633	0.238648	0.764953	0.343431
p.pvalue_for_unit_prop_GFAP_Coverage_Area	0.00110051	9.68896e-05	0.764953	0.385652	0.80442	0.305633	3.70271e-05	0.323866	0.309275	0.424182	0.203025	0.69908	0.0144787	0.51778	0.209434	0.00730541	0.755376	0.675918
p.pvalue_for_unit_prop_IBA1_Coverage_Area	0.0105863	9.68896e-05	0.266767	0.375043	0.734395	0.309275	0.0378261	0.323866	0.343431	0.457739	0.266767	0.758482	0.00347426	0.498515	0.226073	0.00925252	0.789834	0.832015
p.pvalue_for_unit_prop_CD68_Coverage_Area	0.00232532	0.00110051	0.755376	0.428662	0.948899	0.305633	0.0951503	0.49205	0.375043	0.253221	0.0907698	0.238648	0.120247	0.428662	0.34035	8.33736e-60	0.566704	0.34035
p.pvalue_for_unit_prop_S100B_Coverage_Area	9.98645e-05	9.68896e-05	0.616828	0.498505	0.661373	0.203025	0.0215838	0.279742	0.343431	0.318845	0.2592	0.615734	0.00424953	0.343118	0.203025	0.00467971	0.879799	0.685795
p.pvalue_for_unit_prop_MBP_Coverage_Area	0.713259	0.94989	0.618761	0.534191	0.685795	0.968843	0.906521	0.876698	0.343431	0.383142	0.734395	0.5398	8.55629e-30	0.0585539	0.309275	0.0250346	1.49227e-05	0.269898
p.pvalue_for_10000_unit_HMGB1_Intensity_Cytoplasm	0.053296	0.00232532	0.940788	0.349954	0.713259	0.343431	0.0299365	0.266767	0.425966	0.53469	0.456916	0.906521	0.023957	0.398831	0.2592	0.0250346	0.755376	0.817851
