# Supplementary material for: APOE4-promoted gliosis and degeneration in tauopathy are ameliorated by pharmacological inhibition of HMGB1 release
Source: Cell Rep. Author manuscript; Available in PMC 2024 Feb 16. (PMC10873109; doi:10.1016/j.celrep.2023.113252)
Supplement: 6 [file NIHMS1941924-supplement-6.xlsx]

## Sheet: Table S6A_LogOddsRatio_AS
	logOddsRatio_fE3_HMGB1i_vs_fE4_Saline	logOddsRatio_fE3_Saline_vs_fE4_Saline	logOddsRatio_fE4_HMGB1i_vs_fE4_Saline	standardError_fE3_HMGB1i_vs_fE4_Saline	standardError_fE3_Saline_vs_fE4_Saline	standardError_fE4_HMGB1i_vs_fE4_Saline	pvalue-fE3_HMGB1i	pvalue-fE3_Saline	pvalue-fE4_HMGB1i	p.adjust-fE3_HMGB1i	p.adjust-fE3_Saline	p.adjust-fE4_HMGB1i
Cluster1	0.0339473	0.025122	-0.867801	1.05504	1.07527	1.16039	0.974332	0.98136	0.454548	0.999986	0.999986	0.823677
Cluster2	0.0610283	0.691031	0.559287	1.1536	1.16099	1.22984	0.95781	0.551704	0.649279	0.999986	0.896465	0.973918
Cluster3	-0.582635	-0.0140433	0.323527	1.00602	1.0169	1.07462	0.562488	0.988982	0.763368	0.896465	0.999986	0.999986
Cluster4	0.888131	0.686835	1.60565	0.697215	0.710687	0.746338	0.202725	0.333825	0.0314465	0.544156	0.74022	0.178197
Cluster5	1.20305	0.412942	1.23719	0.450014	0.490393	0.491525	0.00750953	0.399752	0.0118343	0.122166	0.797505	0.122166
Cluster6	22.6602	20.8346	22.6364	17634	17634	17634	0.998975	0.999057	0.998976	0.999986	0.999986	0.999986
Cluster7	-0.388124	-0.66588	-0.865567	0.219884	0.264993	0.275326	0.0775413	0.0119771	0.00166777	0.282472	0.122166	0.0601719
Cluster8	1.07696	-0.228753	0.706357	1.54654	1.66262	1.67074	0.486199	0.890568	0.672455	0.826538	0.999986	0.979863
Cluster9	-1.00751	-0.115458	-0.838022	0.549398	0.571266	0.614978	0.066676	0.839832	0.172982	0.261575	0.999986	0.490116
Cluster10	0.614091	-0.213717	-0.161137	0.67895	0.731032	0.767257	0.365746	0.77002	0.833655	0.77721	0.999986	0.999986
Cluster11	-1.36217	0.33696	-0.560759	0.721692	0.711364	0.77331	0.0590966	0.635727	0.468366	0.251161	0.973918	0.823677
Cluster12	-2.01533	-3.12974	0.0986398	1.21578	1.59317	1.26777	0.0973886	0.0494747	0.937983	0.331121	0.229382	0.999986
Cluster13	-4.27174	-2.31508	-3.74027	2.07376	1.98917	2.33821	0.039408	0.24449	0.109681	0.200981	0.623449	0.349607
Cluster14	-0.534741	-0.0306224	-0.28472	0.23749	0.25652	0.270042	0.0243455	0.904977	0.29172	0.155203	0.999986	0.676261
Cluster15	1.35586	2.94993	-34.7445	4.07988	3.92189	2.0468e+06	0.739642	0.451949	0.999986	0.999986	0.823677	0.999986
Cluster16	0.897445	0.467751	0.367701	0.379189	0.439207	0.443044	0.017945	0.28688	0.406571	0.152424	0.676261	0.797505
Cluster17	-1.07827	-0.71516	-1.87376	0.466905	0.509483	0.61621	0.0209209	0.160409	0.00235968	0.152424	0.481228	0.0601719

## Sheet: S6B_CountsperSampleperCluste_AS
sample_id	animal_model	cluster_id	total_numbers_of_cells_per_sample	number_of_cells_per_sample_in_cluster
S13	PS19-fE4_Saline	1	254	9
S14	PS19-fE4_Saline	1	403	249
S15	PS19-fE4_HMGB1 Inhibitors	1	82	2
S16	PS19-fE3_Saline	1	82	1
S17	PS19-fE3_Saline	1	48	7
S18	PS19-fE3_HMGB1 Inhibitors	1	489	9
S19andS54	PS19-fE4_Saline	1	418	14
S20andS55	PS19-fE4_Saline	1	79	3
S21andS56	PS19-fE4_HMGB1 Inhibitors	1	570	59
S22andS57	PS19-fE3_Saline	1	281	172
S23andS58	PS19-fE3_Saline	1	603	12
S24andS59	PS19-fE3_HMGB1 Inhibitors	1	405	120
S61	PS19-fE4_HMGB1 Inhibitors	1	423	10
S62	PS19-fE3_HMGB1 Inhibitors	1	1034	100
S63	PS19-fE3_HMGB1 Inhibitors	1	304	30
S13	PS19-fE4_Saline	2	254	3
S14	PS19-fE4_Saline	2	403	25
S15	PS19-fE4_HMGB1 Inhibitors	2	82	17
S16	PS19-fE3_Saline	2	82	4
S17	PS19-fE3_Saline	2	48	1
S19andS54	PS19-fE4_Saline	2	418	115
S21andS56	PS19-fE4_HMGB1 Inhibitors	2	570	21
S22andS57	PS19-fE3_Saline	2	281	13
S23andS58	PS19-fE3_Saline	2	603	208
S24andS59	PS19-fE3_HMGB1 Inhibitors	2	405	51
S61	PS19-fE4_HMGB1 Inhibitors	2	423	12
S62	PS19-fE3_HMGB1 Inhibitors	2	1034	200
S63	PS19-fE3_HMGB1 Inhibitors	2	304	11
S13	PS19-fE4_Saline	3	254	5
S14	PS19-fE4_Saline	3	403	26
S15	PS19-fE4_HMGB1 Inhibitors	3	82	16
S16	PS19-fE3_Saline	3	82	1
S17	PS19-fE3_Saline	3	48	11
S18	PS19-fE3_HMGB1 Inhibitors	3	489	1
S19andS54	PS19-fE4_Saline	3	418	107
S20andS55	PS19-fE4_Saline	3	79	5
S21andS56	PS19-fE4_HMGB1 Inhibitors	3	570	109
S22andS57	PS19-fE3_Saline	3	281	4
S23andS58	PS19-fE3_Saline	3	603	171
S24andS59	PS19-fE3_HMGB1 Inhibitors	3	405	74
S61	PS19-fE4_HMGB1 Inhibitors	3	423	8
S62	PS19-fE3_HMGB1 Inhibitors	3	1034	111
S63	PS19-fE3_HMGB1 Inhibitors	3	304	9
S13	PS19-fE4_Saline	4	254	1
S14	PS19-fE4_Saline	4	403	12
S15	PS19-fE4_HMGB1 Inhibitors	4	82	19
S16	PS19-fE3_Saline	4	82	8
S17	PS19-fE3_Saline	4	48	6
S18	PS19-fE3_HMGB1 Inhibitors	4	489	3
S19andS54	PS19-fE4_Saline	4	418	31
S20andS55	PS19-fE4_Saline	4	79	6
S21andS56	PS19-fE4_HMGB1 Inhibitors	4	570	91
S22andS57	PS19-fE3_Saline	4	281	8
S23andS58	PS19-fE3_Saline	4	603	34
S24andS59	PS19-fE3_HMGB1 Inhibitors	4	405	34
S61	PS19-fE4_HMGB1 Inhibitors	4	423	35
S62	PS19-fE3_HMGB1 Inhibitors	4	1034	289
S63	PS19-fE3_HMGB1 Inhibitors	4	304	36
S13	PS19-fE4_Saline	5	254	3
S14	PS19-fE4_Saline	5	403	8
S15	PS19-fE4_HMGB1 Inhibitors	5	82	5
S16	PS19-fE3_Saline	5	82	1
S17	PS19-fE3_Saline	5	48	2
S18	PS19-fE3_HMGB1 Inhibitors	5	489	88
S19andS54	PS19-fE4_Saline	5	418	21
S20andS55	PS19-fE4_Saline	5	79	4
S21andS56	PS19-fE4_HMGB1 Inhibitors	5	570	92
S22andS57	PS19-fE3_Saline	5	281	24
S23andS58	PS19-fE3_Saline	5	603	21
S24andS59	PS19-fE3_HMGB1 Inhibitors	5	405	18
S61	PS19-fE4_HMGB1 Inhibitors	5	423	27
S62	PS19-fE3_HMGB1 Inhibitors	5	1034	133
S63	PS19-fE3_HMGB1 Inhibitors	5	304	14
S16	PS19-fE3_Saline	6	82	9
S18	PS19-fE3_HMGB1 Inhibitors	6	489	15
S21andS56	PS19-fE4_HMGB1 Inhibitors	6	570	2
S22andS57	PS19-fE3_Saline	6	281	2
S24andS59	PS19-fE3_HMGB1 Inhibitors	6	405	1
S61	PS19-fE4_HMGB1 Inhibitors	6	423	258
S62	PS19-fE3_HMGB1 Inhibitors	6	1034	3
S63	PS19-fE3_HMGB1 Inhibitors	6	304	134
S13	PS19-fE4_Saline	7	254	24
S14	PS19-fE4_Saline	7	403	23
S15	PS19-fE4_HMGB1 Inhibitors	7	82	3
S16	PS19-fE3_Saline	7	82	2
S17	PS19-fE3_Saline	7	48	1
S18	PS19-fE3_HMGB1 Inhibitors	7	489	11
S19andS54	PS19-fE4_Saline	7	418	38
S20andS55	PS19-fE4_Saline	7	79	3
S21andS56	PS19-fE4_HMGB1 Inhibitors	7	570	16
S22andS57	PS19-fE3_Saline	7	281	10
S23andS58	PS19-fE3_Saline	7	603	30
S24andS59	PS19-fE3_HMGB1 Inhibitors	7	405	26
S61	PS19-fE4_HMGB1 Inhibitors	7	423	16
S62	PS19-fE3_HMGB1 Inhibitors	7	1034	54
S63	PS19-fE3_HMGB1 Inhibitors	7	304	24
S13	PS19-fE4_Saline	8	254	2
S14	PS19-fE4_Saline	8	403	1
S15	PS19-fE4_HMGB1 Inhibitors	8	82	8
S16	PS19-fE3_Saline	8	82	28
S18	PS19-fE3_HMGB1 Inhibitors	8	489	155
S19andS54	PS19-fE4_Saline	8	418	1
S20andS55	PS19-fE4_Saline	8	79	17
S21andS56	PS19-fE4_HMGB1 Inhibitors	8	570	3
S22andS57	PS19-fE3_Saline	8	281	2
S24andS59	PS19-fE3_HMGB1 Inhibitors	8	405	3
S61	PS19-fE4_HMGB1 Inhibitors	8	423	7
S62	PS19-fE3_HMGB1 Inhibitors	8	1034	5
S63	PS19-fE3_HMGB1 Inhibitors	8	304	13
S13	PS19-fE4_Saline	9	254	18
S14	PS19-fE4_Saline	9	403	8
S15	PS19-fE4_HMGB1 Inhibitors	9	82	2
S16	PS19-fE3_Saline	9	82	4
S18	PS19-fE3_HMGB1 Inhibitors	9	489	5
S19andS54	PS19-fE4_Saline	9	418	37
S20andS55	PS19-fE4_Saline	9	79	3
S21andS56	PS19-fE4_HMGB1 Inhibitors	9	570	18
S22andS57	PS19-fE3_Saline	9	281	9
S23andS58	PS19-fE3_Saline	9	603	60
S24andS59	PS19-fE3_HMGB1 Inhibitors	9	405	30
S61	PS19-fE4_HMGB1 Inhibitors	9	423	6
S62	PS19-fE3_HMGB1 Inhibitors	9	1034	6
S63	PS19-fE3_HMGB1 Inhibitors	9	304	6
S13	PS19-fE4_Saline	10	254	1
S14	PS19-fE4_Saline	10	403	4
S15	PS19-fE4_HMGB1 Inhibitors	10	82	1
S16	PS19-fE3_Saline	10	82	8
S18	PS19-fE3_HMGB1 Inhibitors	10	489	50
S19andS54	PS19-fE4_Saline	10	418	11
S20andS55	PS19-fE4_Saline	10	79	12
S21andS56	PS19-fE4_HMGB1 Inhibitors	10	570	9
S22andS57	PS19-fE3_Saline	10	281	3
S23andS58	PS19-fE3_Saline	10	603	8
S24andS59	PS19-fE3_HMGB1 Inhibitors	10	405	10
S61	PS19-fE4_HMGB1 Inhibitors	10	423	16
S62	PS19-fE3_HMGB1 Inhibitors	10	1034	54
S63	PS19-fE3_HMGB1 Inhibitors	10	304	7
S13	PS19-fE4_Saline	11	254	46
S14	PS19-fE4_Saline	11	403	15
S15	PS19-fE4_HMGB1 Inhibitors	11	82	6
S16	PS19-fE3_Saline	11	82	4
S17	PS19-fE3_Saline	11	48	14
S18	PS19-fE3_HMGB1 Inhibitors	11	489	2
S19andS54	PS19-fE4_Saline	11	418	3
S20andS55	PS19-fE4_Saline	11	79	4
S21andS56	PS19-fE4_HMGB1 Inhibitors	11	570	12
S22andS57	PS19-fE3_Saline	11	281	5
S23andS58	PS19-fE3_Saline	11	603	25
S24andS59	PS19-fE3_HMGB1 Inhibitors	11	405	4
S61	PS19-fE4_HMGB1 Inhibitors	11	423	5
S62	PS19-fE3_HMGB1 Inhibitors	11	1034	18
S63	PS19-fE3_HMGB1 Inhibitors	11	304	7
S13	PS19-fE4_Saline	12	254	6
S14	PS19-fE4_Saline	12	403	2
S15	PS19-fE4_HMGB1 Inhibitors	12	82	1
S16	PS19-fE3_Saline	12	82	1
S19andS54	PS19-fE4_Saline	12	418	10
S20andS55	PS19-fE4_Saline	12	79	2
S21andS56	PS19-fE4_HMGB1 Inhibitors	12	570	110
S24andS59	PS19-fE3_HMGB1 Inhibitors	12	405	4
S62	PS19-fE3_HMGB1 Inhibitors	12	1034	5
S13	PS19-fE4_Saline	13	254	106
S14	PS19-fE4_Saline	13	403	1
S17	PS19-fE3_Saline	13	48	4
S18	PS19-fE3_HMGB1 Inhibitors	13	489	1
S20andS55	PS19-fE4_Saline	13	79	15
S21andS56	PS19-fE4_HMGB1 Inhibitors	13	570	3
S22andS57	PS19-fE3_Saline	13	281	1
S24andS59	PS19-fE3_HMGB1 Inhibitors	13	405	1
S13	PS19-fE4_Saline	14	254	8
S14	PS19-fE4_Saline	14	403	16
S15	PS19-fE4_HMGB1 Inhibitors	14	82	1
S16	PS19-fE3_Saline	14	82	3
S17	PS19-fE3_Saline	14	48	1
S18	PS19-fE3_HMGB1 Inhibitors	14	489	10
S19andS54	PS19-fE4_Saline	14	418	10
S21andS56	PS19-fE4_HMGB1 Inhibitors	14	570	15
S22andS57	PS19-fE3_Saline	14	281	8
S23andS58	PS19-fE3_Saline	14	603	17
S24andS59	PS19-fE3_HMGB1 Inhibitors	14	405	8
S61	PS19-fE4_HMGB1 Inhibitors	14	423	8
S62	PS19-fE3_HMGB1 Inhibitors	14	1034	17
S63	PS19-fE3_HMGB1 Inhibitors	14	304	4
S16	PS19-fE3_Saline	15	82	4
S18	PS19-fE3_HMGB1 Inhibitors	15	489	112
S20andS55	PS19-fE4_Saline	15	79	1
S22andS57	PS19-fE3_Saline	15	281	3
S13	PS19-fE4_Saline	16	254	1
S14	PS19-fE4_Saline	16	403	2
S15	PS19-fE4_HMGB1 Inhibitors	16	82	1
S16	PS19-fE3_Saline	16	82	3
S17	PS19-fE3_Saline	16	48	1
S18	PS19-fE3_HMGB1 Inhibitors	16	489	24
S19andS54	PS19-fE4_Saline	16	418	8
S20andS55	PS19-fE4_Saline	16	79	3
S21andS56	PS19-fE4_HMGB1 Inhibitors	16	570	5
S22andS57	PS19-fE3_Saline	16	281	4
S23andS58	PS19-fE3_Saline	16	603	11
S24andS59	PS19-fE3_HMGB1 Inhibitors	16	405	8
S61	PS19-fE4_HMGB1 Inhibitors	16	423	13
S62	PS19-fE3_HMGB1 Inhibitors	16	1034	29
S63	PS19-fE3_HMGB1 Inhibitors	16	304	6
S13	PS19-fE4_Saline	17	254	21
S14	PS19-fE4_Saline	17	403	11
S16	PS19-fE3_Saline	17	82	1
S18	PS19-fE3_HMGB1 Inhibitors	17	489	3
S19andS54	PS19-fE4_Saline	17	418	12
S20andS55	PS19-fE4_Saline	17	79	1
S21andS56	PS19-fE4_HMGB1 Inhibitors	17	570	5
S22andS57	PS19-fE3_Saline	17	281	13
S23andS58	PS19-fE3_Saline	17	603	6
S24andS59	PS19-fE3_HMGB1 Inhibitors	17	405	13
S61	PS19-fE4_HMGB1 Inhibitors	17	423	2
S62	PS19-fE3_HMGB1 Inhibitors	17	1034	10
S63	PS19-fE3_HMGB1 Inhibitors	17	304	3

## Sheet: S6C_DEGene_AS_Cluster6vsOtherAS
gene	p_val	avg_log2FC	pct.1	pct.2	p_val_adj
Xist	0	1.79018	0.967	0.166	0
Tsix	7.27571e-156	0.621531	0.514	0.079	1.40625e-151
Wdr17	1.1972e-102	0.926884	1	0.929	2.31396e-98
Tspan7	4.12719e-82	0.815602	0.953	0.652	7.97703e-78
Ptprt	2.48748e-54	0.599579	0.884	0.512	4.8078e-50
Slc1a2	1.10449e-52	0.579437	1	0.957	2.13476e-48
Grm3	6.90426e-49	0.645412	0.83	0.504	1.33445e-44
Slc1a3	2.2754e-47	0.604561	0.906	0.65	4.3979e-43
Gpc5	6.13258e-47	0.524084	1	0.939	1.18531e-42
Fam163a	6.75365e-44	0.288718	0.267	0.069	1.30535e-39
Ptn	1.16253e-43	0.552214	0.821	0.514	2.24694e-39
Mir99ahg	2.46444e-43	0.534623	0.979	0.873	4.76327e-39
Gm42418	6.29471e-43	0.447838	1	0.992	1.21664e-38
Nrxn1	7.3783e-43	0.483663	1	0.99	1.42608e-38
Slco1c1	2.0482e-41	0.451685	0.575	0.27	3.95876e-37
Cspg5	1.12399e-40	0.490429	0.774	0.438	2.17244e-36
Gm35552	4.5128e-40	0.336334	0.328	0.106	8.72233e-36
Rorb	5.09877e-40	0.576804	0.875	0.609	9.85491e-36
Nckap5	1.01736e-39	0.504552	0.722	0.401	1.96636e-35
Hes5	1.53132e-39	0.442888	0.408	0.157	2.95974e-35
Son	1.69811e-39	0.493663	0.962	0.835	3.28211e-35
Ntm	6.63456e-39	0.450857	0.995	0.975	1.28233e-34
Lsamp	2.89263e-37	0.411364	1	0.996	5.59087e-33
Malat1	9.6242e-36	0.229146	1	1	1.86017e-31
Msi2	5.54947e-35	0.451547	0.948	0.76	1.0726e-30
Rgs20	1.558e-34	0.481505	0.861	0.575	3.0113e-30
Gabrb1	2.29051e-33	0.444119	0.983	0.887	4.42709e-29
Gpc6	4.19893e-33	0.388835	0.66	0.354	8.11568e-29
Ptprz1	1.50826e-32	0.501552	0.917	0.741	2.91516e-28
Gldc	3.24363e-32	0.333057	0.46	0.206	6.26928e-28
Dclk1	1.03182e-31	0.483841	0.946	0.768	1.9943e-27
Rnf121	1.5699e-31	0.309225	0.382	0.155	3.0343e-27
Lgr4	1.91001e-31	0.339168	0.415	0.18	3.69166e-27
Apoc1	2.83798e-31	0.136751	0.116	0.019	5.48524e-27
Ctnnd2	2.86443e-31	0.403698	0.981	0.916	5.53636e-27
C030018K13Rik	4.51332e-30	0.257157	0.302	0.11	8.72335e-26
Emx2os	6.22632e-30	0.29381	0.325	0.124	1.20342e-25
Gnao1	1.8733e-29	0.374416	0.84	0.526	3.62071e-25
Plpp3	2.16645e-29	0.448549	0.91	0.656	4.18732e-25
Maml2	3.49766e-29	0.376532	0.807	0.504	6.76028e-25
Apoe	9.75114e-28	0.198111	0.2	0.058	1.8847e-23
Gli3	1.40306e-27	0.350931	0.606	0.336	2.71183e-23
Mir100hg	4.83972e-27	0.3879	0.915	0.714	9.35421e-23
Gm3764	1.82617e-26	0.406828	0.927	0.719	3.52962e-22
Etv5	3.66867e-26	0.240931	0.267	0.098	7.09081e-22
Eya1	6.74801e-26	0.271159	0.392	0.177	1.30426e-21
Mmd2	1.06439e-25	0.293242	0.583	0.321	2.05725e-21
Garem1	1.86035e-25	0.313066	0.462	0.233	3.59568e-21
Cadm1	2.11369e-25	0.40301	0.785	0.551	4.08534e-21
Dennd1a	5.05045e-25	0.321314	0.693	0.425	9.7615e-21
Ranbp3l	8.8417e-25	0.234026	0.292	0.115	1.70892e-20
Phkg1	3.08315e-24	0.312913	0.627	0.368	5.95912e-20
Rgs6	3.55674e-24	-0.550371	0.146	0.385	6.87446e-20
Ugp2	3.57834e-24	0.280242	0.509	0.268	6.91622e-20
Prdm16	1.19848e-23	0.290501	0.448	0.226	2.31642e-19
Clmn	2.3454e-23	0.30718	0.538	0.298	4.53319e-19
Dbx2	4.23512e-23	0.260398	0.399	0.192	8.18564e-19
Shc3	4.56738e-23	0.275059	0.417	0.207	8.82784e-19
Mertk	5.06003e-23	0.391163	0.675	0.43	9.78002e-19
Adhfe1	5.28643e-23	0.271576	0.384	0.184	1.02176e-18
Tle4	5.64274e-23	0.314482	0.594	0.344	1.09063e-18
Phka1	6.08633e-23	0.322489	0.561	0.325	1.17637e-18
Luzp2	7.5018e-23	0.654687	0.833	0.687	1.44995e-18
Acss1	2.0433e-22	0.266089	0.439	0.223	3.9493e-18
Sox6	5.80623e-22	0.331007	0.733	0.48	1.12223e-17
Dtna	9.83625e-22	0.340618	0.922	0.712	1.90115e-17
Zbtb20	1.0803e-21	0.351099	0.993	0.941	2.08799e-17
Kdm6a	1.09869e-21	0.240359	0.285	0.122	2.12355e-17
Gm10561	1.22487e-21	0.210792	0.269	0.108	2.36744e-17
Mgat5	1.47828e-21	0.300623	0.486	0.266	2.85722e-17
Lix1	1.48631e-21	0.264775	0.399	0.197	2.87274e-17
Fam13c	1.51525e-21	0.251016	0.401	0.197	2.92868e-17
Pag1	1.63588e-21	0.247782	0.333	0.153	3.16183e-17
Grin2c	1.64408e-21	0.255201	0.422	0.215	3.17768e-17
Rbfox1	2.07224e-21	-0.989606	0.075	0.279	4.00523e-17
Dgkb	2.46914e-21	0.355722	0.903	0.714	4.77235e-17
Mfge8	2.80626e-21	0.251728	0.278	0.118	5.42393e-17
Cpeb4	2.87798e-21	0.303932	0.573	0.334	5.56255e-17
B3galt1	2.88623e-21	0.402	0.87	0.704	5.57851e-17
Gpm6a	2.89026e-21	0.386556	0.788	0.586	5.5863e-17
Gulp1	3.48806e-21	0.244534	0.358	0.171	6.74173e-17
Shroom3	3.49422e-21	0.25047	0.325	0.148	6.75363e-17
Eps8	5.55803e-21	0.27296	0.425	0.22	1.07426e-16
Nfia	6.28098e-21	0.364482	0.901	0.733	1.21399e-16
Prex2	7.12225e-21	0.358479	0.858	0.605	1.37659e-16
Gria1	7.9436e-21	-0.679201	0.224	0.425	1.53534e-16
Id4	7.9543e-21	0.286316	0.491	0.269	1.53741e-16
Stk38l	1.42849e-20	0.176885	0.217	0.08	2.76098e-16
Fchsd2	1.95086e-20	0.259257	0.443	0.234	3.77062e-16
Slc7a11	2.33853e-20	0.331081	0.505	0.29	4.51991e-16
Csgalnact1	2.71305e-20	0.28953	0.578	0.344	5.24378e-16
Ghr	2.77279e-20	0.285696	0.453	0.244	5.35925e-16
Osbpl9	3.57922e-20	0.252934	0.552	0.315	6.91792e-16
Lrp4	4.22264e-20	0.234326	0.307	0.138	8.16152e-16
4930488L21Rik	5.216e-20	0.229557	0.363	0.176	1.00815e-15
Alcam	7.82729e-20	0.296207	0.521	0.309	1.51286e-15
Mfap3l	8.30419e-20	0.223638	0.3	0.134	1.60503e-15
Hmgn3	1.11856e-19	0.246572	0.439	0.233	2.16195e-15
Macf1	1.25237e-19	0.328735	0.965	0.854	2.42059e-15
Csmd3	2.4161e-19	-0.462442	0.066	0.255	4.66984e-15
St6galnac5	2.50783e-19	0.329824	0.415	0.224	4.84713e-15
Cmss1	2.70663e-19	0.315847	0.833	0.603	5.23137e-15
Emx2	3.05906e-19	0.162419	0.177	0.06	5.91256e-15
Csrp1	4.28501e-19	0.267334	0.491	0.282	8.28206e-15
Adk	5.84248e-19	0.303929	0.667	0.432	1.12923e-14
Eda	5.91919e-19	0.277637	0.302	0.14	1.14406e-14
Slc27a1	6.467e-19	0.245976	0.439	0.238	1.24994e-14
Dach1	6.56826e-19	0.232136	0.243	0.101	1.26951e-14
Nrxn3	9.94055e-19	-0.937146	0.118	0.304	1.92131e-14
Npas3	1.01796e-18	0.300106	0.986	0.895	1.96751e-14
Desi2	1.21597e-18	0.246754	0.422	0.229	2.35023e-14
Glul	1.28807e-18	0.300768	0.691	0.451	2.48959e-14
Palld	1.73666e-18	0.224038	0.292	0.134	3.35662e-14
Phactr3	2.05983e-18	0.262835	0.491	0.285	3.98123e-14
Nrg3	2.23985e-18	-0.902756	0.073	0.252	4.32919e-14
Cdh10	2.32705e-18	0.312686	0.696	0.466	4.49771e-14
Mt2	2.48506e-18	0.212749	0.276	0.124	4.80312e-14
Kcnd2	2.63851e-18	-0.773726	0.333	0.5	5.09971e-14
Fermt2	2.81363e-18	0.28141	0.542	0.329	5.43818e-14
Gsap	2.90135e-18	0.235254	0.3	0.14	5.60773e-14
Gpm6b	3.7117e-18	0.337036	0.917	0.767	7.17397e-14
hapoE-transgene	5.09861e-18	-0.482389	0.184	0.385	9.85459e-14
Hapln1	5.54252e-18	0.168378	0.191	0.071	1.07126e-13
Cxcl14	6.15715e-18	0.203658	0.311	0.148	1.19005e-13
Nnat	7.7466e-18	0.397328	0.453	0.265	1.49726e-13
Nkain2	1.18616e-17	-0.728112	0.075	0.251	2.2926e-13
Mgll	1.21043e-17	0.27419	0.517	0.303	2.33952e-13
Cdkal1	1.25607e-17	0.217886	0.384	0.201	2.42773e-13
Gm48742	1.47023e-17	0.261575	0.585	0.364	2.84167e-13
Prelid3a	2.36904e-17	0.20088	0.34	0.169	4.57888e-13
Lama2	2.9921e-17	0.246081	0.712	0.464	5.78314e-13
Tenm2	2.99605e-17	-0.851381	0.078	0.25	5.79076e-13
Eif2s3y	3.2722e-17	-0.242142	0.009	0.163	6.3245e-13
Htra1	3.30902e-17	0.266938	0.62	0.397	6.39568e-13
Tcf7l2	3.47463e-17	0.231687	0.526	0.313	6.71577e-13
Pde8b	4.28217e-17	0.265139	0.531	0.328	8.27658e-13
Syt1	4.79928e-17	-0.67484	0.179	0.354	9.27605e-13
Nim1k	5.42749e-17	0.234241	0.363	0.191	1.04903e-12
Pigk	5.90765e-17	0.299297	0.517	0.31	1.14183e-12
Srgap2	1.06184e-16	0.211351	0.363	0.191	2.05233e-12
Kcnip4	1.06976e-16	-1.19942	0.182	0.357	2.06763e-12
Gm4876	1.90257e-16	0.195196	0.3	0.144	3.67728e-12
S1pr1	1.90436e-16	0.260241	0.434	0.251	3.68074e-12
Cmtm5	1.97314e-16	0.189836	0.278	0.131	3.81368e-12
Nwd1	2.10767e-16	0.234982	0.585	0.363	4.0737e-12
Slc24a2	2.24775e-16	-0.461455	0.101	0.274	4.34445e-12
Zhx3	2.24939e-16	0.207979	0.425	0.236	4.34761e-12
Sfxn5	2.31174e-16	0.259586	0.717	0.487	4.46813e-12
Meg3	3.69219e-16	-1.15397	0.167	0.333	7.13627e-12
Uty	3.79589e-16	-0.209264	0.002	0.141	7.3367e-12
Stard13	4.6202e-16	0.209783	0.422	0.234	8.92991e-12
Rmst	9.0142e-16	0.249884	0.566	0.349	1.74226e-11
Cntnap2	1.06899e-15	-0.81335	0.059	0.217	2.06614e-11
Itpr2	1.58518e-15	0.21337	0.406	0.227	3.06384e-11
Gk	1.62153e-15	0.199256	0.33	0.171	3.1341e-11
Fgfr1	1.65983e-15	0.21272	0.396	0.221	3.20812e-11
Grm7	1.96202e-15	-0.451484	0.04	0.192	3.79219e-11
Plcd4	2.01823e-15	0.212735	0.349	0.186	3.90083e-11
Ttr	2.41678e-15	-0.763242	0.354	0.487	4.67115e-11
Trps1	2.80166e-15	0.304579	0.854	0.671	5.41505e-11
Asrgl1	3.47933e-15	0.201029	0.491	0.293	6.72485e-11
Mid1	4.97408e-15	0.212587	0.311	0.16	9.61389e-11
Dlg2	5.65391e-15	-0.794002	0.245	0.404	1.09279e-10
Nfib	6.68314e-15	0.290167	0.814	0.618	1.29172e-10
Aldh7a1	7.86707e-15	0.159565	0.236	0.107	1.52055e-10
Arhgef26	1.06183e-14	0.200547	0.528	0.325	2.0523e-10
Ppara	1.29759e-14	0.134494	0.175	0.069	2.50797e-10
Myo10	1.40494e-14	0.201828	0.483	0.29	2.71546e-10
Pde7b	1.44621e-14	0.24539	0.415	0.243	2.79523e-10
Caskin1	1.60769e-14	0.16711	0.264	0.127	3.10734e-10
Zhx2	1.73448e-14	0.190451	0.33	0.176	3.35239e-10
Nrg3os	1.83934e-14	-0.402297	0.007	0.135	3.55508e-10
Rb1	2.03241e-14	0.21514	0.476	0.29	3.92824e-10
Nhsl1	2.06585e-14	0.232453	0.613	0.399	3.99287e-10
Rgcc	2.15335e-14	0.182955	0.229	0.105	4.16199e-10
Glis3	2.36493e-14	0.224194	0.509	0.31	4.57094e-10
Ivd	2.42609e-14	0.201095	0.366	0.203	4.68916e-10
Timmdc1	2.43172e-14	0.166687	0.262	0.127	4.70002e-10
Zeb1	2.55387e-14	0.213404	0.675	0.443	4.93613e-10
Qk	3.79521e-14	0.251171	0.967	0.834	7.33539e-10
Scg3	4.31784e-14	0.194355	0.399	0.227	8.34551e-10
Gm11266	4.95157e-14	0.187369	0.304	0.159	9.5704e-10
Irak2	5.00447e-14	0.19661	0.401	0.23	9.67265e-10
Ptprd	5.06043e-14	-0.76835	0.366	0.494	9.7808e-10
Cth	5.22213e-14	0.115497	0.118	0.038	1.00933e-09
Shroom4	5.50902e-14	0.143664	0.189	0.079	1.06478e-09
Syne1	6.28597e-14	0.263492	0.87	0.683	1.21495e-09
Phkb	6.97303e-14	0.185052	0.389	0.221	1.34775e-09
Opcml	7.13053e-14	-0.772444	0.099	0.249	1.37819e-09
Gm13872	7.19164e-14	0.183894	0.325	0.174	1.39e-09
Afg1l	7.37707e-14	0.17086	0.238	0.113	1.42584e-09
Frmpd4	7.66286e-14	-0.459331	0.026	0.159	1.48108e-09
Tenm3	7.88635e-14	0.197004	0.656	0.435	1.52427e-09
Farp1	9.0294e-14	0.246958	0.75	0.553	1.7452e-09
Camk1d	9.58979e-14	0.233443	0.731	0.51	1.85351e-09
Gm44257	1.00887e-13	0.175107	0.285	0.146	1.94994e-09
Papss2	1.09767e-13	0.128228	0.158	0.061	2.12157e-09
Hopx	1.11194e-13	0.14815	0.179	0.075	2.14917e-09
Nav3	1.17611e-13	-0.464067	0.123	0.277	2.27318e-09
Purg	1.20167e-13	0.162259	0.241	0.115	2.3226e-09
Bcat2	1.54391e-13	0.107394	0.123	0.042	2.98408e-09
Fabp7	1.56944e-13	0.163491	0.186	0.08	3.03341e-09
Gm973	1.63517e-13	0.191792	0.375	0.213	3.16046e-09
Fam155a	1.64254e-13	-0.477935	0.057	0.197	3.1747e-09
Sox9	1.65251e-13	0.188414	0.269	0.137	3.19397e-09
Xylt1	1.84073e-13	0.200131	0.509	0.321	3.55776e-09
Myo6	2.01378e-13	0.224795	0.686	0.482	3.89223e-09
Gstm5	2.41441e-13	0.177701	0.304	0.161	4.66656e-09
Epha6	4.36864e-13	-0.674744	0.038	0.169	8.4437e-09
A830019P07Rik	4.7681e-13	0.172781	0.215	0.1	9.21579e-09
Zfpm2	4.9082e-13	0.246637	0.554	0.364	9.48657e-09
Rftn2	5.1718e-13	0.188736	0.283	0.148	9.99605e-09
Mt3	5.25403e-13	0.178692	0.491	0.304	1.0155e-08
2022-03-01	6.53386e-13	-0.303252	0.024	0.148	1.26287e-08
Cadps	6.65368e-13	-0.33492	0.083	0.228	1.28602e-08
Scrg1	6.67051e-13	0.1385	0.172	0.072	1.28928e-08
Plcl1	7.16462e-13	0.222167	0.467	0.289	1.38478e-08
Cyp2d22	7.21923e-13	0.19436	0.292	0.157	1.39533e-08
Them4	7.78948e-13	0.164952	0.196	0.088	1.50555e-08
Ctnna3	8.09559e-13	-0.409347	0.04	0.172	1.56472e-08
Abtb2	8.26868e-13	0.154129	0.208	0.095	1.59817e-08
Dock1	8.59843e-13	0.197427	0.547	0.35	1.6619e-08
Dlgap2	9.89934e-13	-0.333565	0.017	0.136	1.91334e-08
4930570B17Rik	9.92878e-13	0.223548	0.425	0.266	1.91903e-08
Cpne2	1.09534e-12	0.157639	0.241	0.118	2.11708e-08
Ccdc50	1.10364e-12	0.187659	0.384	0.226	2.13311e-08
Cwf19l2	1.16454e-12	0.180814	0.285	0.151	2.25082e-08
Peli2	1.17753e-12	0.1742	0.276	0.144	2.27593e-08
Ralyl	1.1815e-12	-0.418286	0.05	0.182	2.28361e-08
Gm20642	1.21338e-12	-0.357366	0.019	0.138	2.34522e-08
Prdx6	1.32124e-12	0.248709	0.63	0.441	2.55369e-08
Egfr	1.46423e-12	0.189317	0.422	0.255	2.83006e-08
Gm45025	1.52777e-12	0.166415	0.226	0.11	2.95288e-08
Ate1	1.60688e-12	0.193668	0.351	0.204	3.10578e-08
Cables1	1.71685e-12	0.196583	0.335	0.19	3.31834e-08
Gabbr2	1.81e-12	-0.288073	0.092	0.238	3.49837e-08
Mtss2	1.86865e-12	0.202305	0.455	0.285	3.61173e-08
Rsbn1l	1.90649e-12	0.168327	0.363	0.207	3.68486e-08
Tmeff2	2.03129e-12	-0.335721	0.042	0.171	3.92607e-08
Trp53bp2	2.12974e-12	0.167618	0.318	0.174	4.11636e-08
Swt1	2.38258e-12	0.160549	0.252	0.129	4.60505e-08
Sox2	2.57766e-12	0.156085	0.248	0.124	4.98209e-08
Gm6145	3.25377e-12	0.209471	0.646	0.445	6.28889e-08
6430590A07Rik	3.30867e-12	0.172234	0.267	0.14	6.395e-08
Mro	3.33231e-12	0.150708	0.217	0.104	6.44069e-08
Ogt	3.37898e-12	0.18306	0.547	0.359	6.5309e-08
Pou3f3	3.48633e-12	0.174309	0.304	0.167	6.73838e-08
Cyp7b1	3.48993e-12	0.20086	0.333	0.19	6.74533e-08
Cox7b	3.53526e-12	0.164802	0.297	0.161	6.83296e-08
Slc39a12	3.64577e-12	0.177036	0.521	0.335	7.04655e-08
Frmd4a	4.20242e-12	0.272631	0.844	0.716	8.12245e-08
Ston2	4.41499e-12	0.140229	0.344	0.193	8.5333e-08
Ddah1	4.92702e-12	0.18084	0.34	0.194	9.52294e-08
Tcf7l1	5.17322e-12	0.157265	0.255	0.131	9.9988e-08
Eif4a2	5.30714e-12	0.168004	0.309	0.171	1.02576e-07
Cdh4	5.53364e-12	0.190975	0.189	0.087	1.06954e-07
Eps15	5.69899e-12	0.191509	0.476	0.301	1.1015e-07
Slc7a2	6.25708e-12	0.160615	0.231	0.115	1.20937e-07
Parp8	6.3268e-12	0.165425	0.255	0.132	1.22284e-07
Ankrd29	6.34663e-12	0.110753	0.132	0.05	1.22668e-07
Zfp521	6.45666e-12	0.185889	0.38	0.227	1.24794e-07
Pcdh7	6.77849e-12	0.266172	0.733	0.545	1.31015e-07
Xkr4	6.86249e-12	-0.277113	0.031	0.151	1.32638e-07
Stard8	7.09491e-12	0.116098	0.132	0.051	1.37131e-07
Tubb2b	7.46796e-12	0.156185	0.193	0.09	1.44341e-07
Anks1b	7.49427e-12	-0.446372	0.116	0.251	1.44849e-07
Spred1	7.56589e-12	0.176316	0.415	0.254	1.46234e-07
Nrf1	8.23632e-12	0.214619	0.366	0.224	1.59192e-07
Fgfr3	8.35694e-12	0.179904	0.425	0.262	1.61523e-07
Slc7a10	9.7728e-12	0.168954	0.387	0.23	1.88889e-07
Dusp11	1.05649e-11	0.188162	0.278	0.153	2.04199e-07
Snhg11	1.05887e-11	-1.00733	0.257	0.382	2.04659e-07
Fam20a	1.18691e-11	0.172476	0.368	0.217	2.29407e-07
Etv4	1.22386e-11	0.151596	0.203	0.097	2.36547e-07
Mlc1	1.3255e-11	0.132006	0.2	0.095	2.56193e-07
Eva1a	1.36506e-11	0.177256	0.29	0.161	2.63839e-07
Ndrg2	1.38944e-11	0.171739	0.587	0.386	2.68552e-07
Ncan	1.53006e-11	0.157701	0.231	0.117	2.95731e-07
Gramd3	1.62149e-11	0.17978	0.413	0.256	3.13402e-07
Acsbg1	1.67032e-11	0.181554	0.408	0.252	3.2284e-07
Abcd2	1.71896e-11	0.166306	0.236	0.121	3.32241e-07
Gli2	1.82594e-11	0.166367	0.328	0.187	3.52917e-07
Bcl2	1.85059e-11	0.1895	0.384	0.235	3.57682e-07
Gria4	1.92606e-11	-0.307891	0.021	0.132	3.72269e-07
Kctd16	2.08371e-11	-0.314967	0.033	0.149	4.02739e-07
Hecw2	2.11702e-11	-0.1862	0.009	0.113	4.09178e-07
Fads2	2.1943e-11	0.160709	0.321	0.183	4.24114e-07
mt-Co1	2.35054e-11	0.162862	0.33	0.19	4.54312e-07
Rapgef3	2.38113e-11	0.157306	0.274	0.148	4.60225e-07
Ptpra	2.41484e-11	0.173987	0.425	0.266	4.66741e-07
Ank3	2.42187e-11	-0.353162	0.116	0.249	4.68098e-07
Prdx1	2.4848e-11	0.161527	0.316	0.18	4.80262e-07
Chchd3	2.54315e-11	0.180145	0.377	0.228	4.91539e-07
Arap2	2.5534e-11	0.17161	0.467	0.298	4.93521e-07
Crlf3	2.73969e-11	0.168632	0.307	0.174	5.29527e-07
Rora	2.76275e-11	0.219397	0.969	0.881	5.33985e-07
Prdm16os	2.77624e-11	0.109974	0.132	0.052	5.36591e-07
Gm28376	2.83991e-11	-0.235077	0.019	0.128	5.48898e-07
Fam107a	2.8529e-11	0.175648	0.344	0.202	5.51408e-07
Rims1	2.8589e-11	-0.322649	0.045	0.164	5.52567e-07
Glud1	3.10169e-11	0.191274	0.625	0.429	5.99495e-07
Rfx4	3.37826e-11	0.1608	0.415	0.255	6.5295e-07
Dpp6	3.40807e-11	-0.249147	0.05	0.172	6.58711e-07
Pantr2	3.42165e-11	0.16219	0.285	0.159	6.61336e-07
Slc4a4	3.83295e-11	0.240304	0.915	0.781	7.40832e-07
Cped1	4.00742e-11	0.115882	0.16	0.07	7.74555e-07
Chrm3	4.14963e-11	-0.310962	0.009	0.11	8.0204e-07
Gstm1	4.48815e-11	0.14172	0.231	0.118	8.67469e-07
Ptpn13	4.59315e-11	0.147968	0.241	0.126	8.87764e-07
Kat6b	4.64515e-11	0.168169	0.325	0.19	8.97815e-07
E130102H24Rik	4.74854e-11	0.169603	0.366	0.22	9.17798e-07
Frem2	4.91544e-11	0.123503	0.163	0.072	9.50056e-07
Gm266	5.14256e-11	0.117745	0.153	0.066	9.93954e-07
2900052N01Rik	5.19143e-11	0.109085	0.149	0.063	1.0034e-06
Polr3h	5.82036e-11	0.151676	0.292	0.164	1.12496e-06
Crot	5.98546e-11	0.150941	0.231	0.119	1.15687e-06
Lrfn5	6.00159e-11	-0.277545	0.038	0.152	1.15999e-06
Actb	6.24069e-11	0.157206	0.561	0.369	1.2062e-06
Il18	6.27932e-11	0.15228	0.335	0.195	1.21367e-06
4930419G24Rik	7.22492e-11	-0.270033	0.007	0.104	1.39643e-06
Fjx1	7.32714e-11	0.159622	0.248	0.131	1.41619e-06
Rps2	7.48426e-11	0.151172	0.255	0.137	1.44656e-06
Ppfia2	7.52881e-11	-0.257145	0.05	0.168	1.45517e-06
Dgki	7.7686e-11	-0.229338	0.061	0.185	1.50151e-06
Znrf3	8.23704e-11	0.175552	0.417	0.263	1.59205e-06
Appl2	8.26198e-11	0.202659	0.632	0.438	1.59687e-06
Pdcd4	8.3058e-11	0.164802	0.274	0.151	1.60534e-06
Mt1	8.37399e-11	0.218816	0.608	0.43	1.61852e-06
Nadk	8.58982e-11	0.113889	0.156	0.068	1.66024e-06
Wscd1	8.75714e-11	0.123984	0.16	0.071	1.69258e-06
Jam2	9.04823e-11	0.125665	0.226	0.115	1.74884e-06
Srsf3	9.0609e-11	0.146063	0.255	0.137	1.75129e-06
Slit3	9.19282e-11	-0.241035	0.012	0.111	1.77679e-06
Cdk8	9.86589e-11	0.172991	0.41	0.259	1.90688e-06
St3gal4	9.89421e-11	0.169484	0.358	0.217	1.91235e-06
Gpam	1.03578e-10	0.171892	0.42	0.266	2.00196e-06
Daam2	1.06025e-10	0.166311	0.517	0.341	2.04926e-06
Kcnq5	1.08342e-10	-0.439161	0.038	0.149	2.09404e-06
Kbtbd11	1.17769e-10	0.150159	0.295	0.167	2.27624e-06
Ttyh1	1.24154e-10	0.193607	0.634	0.44	2.39965e-06
Arhgef19	1.26082e-10	0.159057	0.271	0.15	2.43691e-06
Mdga2	1.29331e-10	0.265809	0.936	0.831	2.49971e-06
Gsk3b	1.29573e-10	0.175357	0.434	0.279	2.50439e-06
Megf10	1.32801e-10	0.164891	0.33	0.196	2.56678e-06
Slitrk2	1.34242e-10	0.120658	0.184	0.087	2.59462e-06
Itgav	1.34875e-10	0.142119	0.264	0.144	2.60687e-06
Tra2a	1.3728e-10	0.199051	0.462	0.308	2.65336e-06
Hs6st3	1.39608e-10	-0.460437	0.031	0.138	2.69835e-06
A330015K06Rik	1.4192e-10	-0.254266	0.012	0.11	2.74303e-06
Nipsnap2	1.42027e-10	0.147074	0.21	0.106	2.7451e-06
Lrrtm4	1.44752e-10	-0.472752	0.061	0.179	2.79777e-06
Gm26618	1.47217e-10	0.127117	0.212	0.106	2.84542e-06
Gphn	1.56443e-10	0.18387	0.847	0.662	3.02374e-06
Bmpr1b	1.60233e-10	0.174655	0.597	0.406	3.09699e-06
Ttyh3	1.61438e-10	0.156317	0.356	0.214	3.12027e-06
Spag9	1.62197e-10	0.169289	0.708	0.515	3.13493e-06
Dpf3	1.72712e-10	0.152307	0.274	0.152	3.33817e-06
Ap3s1	1.74398e-10	0.153121	0.243	0.131	3.37077e-06
Aldoc	1.84869e-10	0.179869	0.396	0.247	3.57314e-06
Lpp	1.87422e-10	0.191274	0.389	0.248	3.6225e-06
Clasp2	1.89543e-10	0.185714	0.587	0.412	3.66348e-06
Mtif2	1.95545e-10	0.134527	0.236	0.124	3.77949e-06
Ube2h	2.00826e-10	0.148998	0.276	0.154	3.88156e-06
Rfx3	2.07717e-10	0.213736	0.519	0.357	4.01476e-06
Lin7c	2.12431e-10	0.130363	0.175	0.082	4.10587e-06
Kcnb2	2.15416e-10	-0.239024	0.017	0.116	4.16356e-06
Tcf4	2.16069e-10	0.215585	0.934	0.782	4.17619e-06
Prkd1	2.2533e-10	0.174048	0.55	0.369	4.35517e-06
Gna13	2.3865e-10	0.154494	0.3	0.173	4.61263e-06
Sgip1	2.46691e-10	0.196947	0.618	0.452	4.76805e-06
Lrrc7	2.48399e-10	-0.353654	0.064	0.179	4.80106e-06
Entpd1	2.59694e-10	0.10805	0.116	0.045	5.01936e-06
Nr2f1	2.65055e-10	0.156753	0.248	0.135	5.12299e-06
Rbm26	2.70718e-10	0.172316	0.467	0.31	5.23243e-06
Pcmtd2	2.79085e-10	0.136961	0.236	0.125	5.39416e-06
Cdh20	2.84705e-10	0.179841	0.583	0.398	5.50278e-06
Lingo2	2.84875e-10	-0.381493	0.033	0.139	5.50606e-06
Fgd4	2.93424e-10	0.150827	0.351	0.212	5.6713e-06
Tubb2a	3.00581e-10	0.166335	0.342	0.206	5.80963e-06
Sat1	3.08071e-10	0.17386	0.672	0.473	5.9544e-06
Ckap5	3.72799e-10	0.168202	0.41	0.262	7.20546e-06
Kcnh7	3.74025e-10	-0.359188	0.042	0.151	7.22915e-06
AW047730	4.05011e-10	0.133781	0.21	0.107	7.82805e-06
Ptpn12	4.10157e-10	0.161208	0.264	0.148	7.92752e-06
Agl	4.1557e-10	0.158484	0.318	0.19	8.03213e-06
Chd6	4.18299e-10	0.168022	0.415	0.268	8.08489e-06
Tnrc6a	4.28553e-10	0.147852	0.502	0.332	8.28308e-06
Ndufs5	4.29583e-10	0.147852	0.281	0.159	8.30297e-06
Fmn2	4.34709e-10	0.172527	0.677	0.485	8.40206e-06
Bcan	4.34784e-10	0.163326	0.491	0.324	8.4035e-06
Frmd5	4.49166e-10	-0.246029	0.024	0.124	8.68148e-06
Ccnl2	4.67333e-10	0.14462	0.366	0.224	9.03262e-06
Cadm2	4.79124e-10	0.189952	0.981	0.97	9.26051e-06
Eci2	5.04992e-10	0.133282	0.186	0.092	9.76049e-06
Atf7	5.34338e-10	0.169244	0.375	0.235	1.03277e-05
Dpp10	5.36735e-10	-0.641085	0.021	0.119	1.0374e-05
Sumo1	5.51337e-10	0.188269	0.521	0.361	1.06562e-05
Nrcam	5.52517e-10	0.21898	0.771	0.612	1.0679e-05
Gabra2	6.17142e-10	0.172743	0.446	0.293	1.19281e-05
Gm13031	6.49622e-10	0.126212	0.163	0.076	1.25559e-05
Paqr8	6.66126e-10	0.181966	0.502	0.34	1.28749e-05
Mfn1	7.15368e-10	0.139892	0.314	0.184	1.38266e-05
Klf9	7.15682e-10	0.169072	0.363	0.228	1.38327e-05
Grin2a	7.3142e-10	-0.479232	0.087	0.202	1.41369e-05
Ryr3	7.37587e-10	-0.23493	0.012	0.103	1.42561e-05
Neo1	7.71223e-10	0.156799	0.453	0.295	1.49062e-05
St6gal1	8.35819e-10	0.13509	0.248	0.136	1.61547e-05
Ldhb	8.51239e-10	0.168846	0.37	0.234	1.64527e-05
A830082K12Rik	8.67293e-10	0.156828	0.226	0.122	1.6763e-05
Tiparp	8.91025e-10	0.144931	0.257	0.144	1.72217e-05
Flot2	9.11088e-10	0.103537	0.13	0.055	1.76095e-05
Gm40578	9.26063e-10	0.154767	0.422	0.271	1.78989e-05
Prkg1	9.27515e-10	-0.264535	0.028	0.129	1.7927e-05
Rnf182	1.02566e-09	0.130501	0.238	0.129	1.9824e-05
Fam126a	1.05479e-09	0.100985	0.125	0.052	2.0387e-05
Serpine2	1.05606e-09	0.163906	0.41	0.266	2.04115e-05
Tmem47	1.11444e-09	0.155237	0.528	0.353	2.154e-05
Ap3b1	1.15058e-09	0.141216	0.241	0.133	2.22384e-05
Gria2	1.17221e-09	0.230787	0.91	0.815	2.26564e-05
Fgd6	1.3166e-09	0.145412	0.373	0.234	2.54472e-05
Zfp280c	1.33074e-09	0.15884	0.274	0.159	2.57205e-05
Ostm1	1.36167e-09	0.118896	0.2	0.102	2.63184e-05
Hivep3	1.3821e-09	0.185194	0.554	0.389	2.67131e-05
Etv6	1.50142e-09	0.141852	0.252	0.142	2.90194e-05
Igdcc4	1.54715e-09	0.127316	0.229	0.123	2.99033e-05
Brinp1	1.58237e-09	-0.264518	0.05	0.155	3.05841e-05
Stxbp5l	1.5984e-09	-0.225135	0.031	0.13	3.08938e-05
Pnpla7	1.65667e-09	0.158138	0.33	0.201	3.20202e-05
Dap3	1.67405e-09	0.102066	0.144	0.064	3.2356e-05
Slc6a1	1.72319e-09	0.15223	0.425	0.277	3.33059e-05
Ccnd3	1.72479e-09	0.146186	0.229	0.125	3.33368e-05
Pcdh11x	1.76259e-09	0.190269	0.356	0.225	3.40674e-05
Ntrk3	1.84102e-09	-0.227637	0.092	0.21	3.55833e-05
Arhgef11	1.86728e-09	0.126126	0.245	0.135	3.60908e-05
Sf3b1	1.87343e-09	0.140436	0.377	0.238	3.62096e-05
Pdcd10	2.03689e-09	0.143306	0.241	0.133	3.93689e-05
Arhgap5	2.04386e-09	0.190219	0.771	0.6	3.95037e-05
Enpp2	2.10577e-09	-0.204355	0.059	0.168	4.07004e-05
Myo18a	2.1147e-09	0.148131	0.307	0.185	4.08729e-05
C130071C03Rik	2.1547e-09	0.162495	0.559	0.389	4.16461e-05
Thrsp	2.17733e-09	0.139589	0.2	0.104	4.20834e-05
Alpk1	2.3078e-09	0.12955	0.193	0.099	4.46052e-05
Fyn	2.43316e-09	0.151746	0.325	0.2	4.70282e-05
Gm7967	2.47486e-09	0.111121	0.142	0.063	4.78341e-05
Arhgef12	2.48113e-09	0.153763	0.625	0.443	4.79553e-05
Rab30	2.55179e-09	0.147333	0.358	0.225	4.93211e-05
Pcdh17	2.78788e-09	0.185702	0.321	0.201	5.38841e-05
Soat1	2.947e-09	0.148909	0.285	0.169	5.69596e-05
Gng12	3.00692e-09	0.140123	0.259	0.148	5.81178e-05
Pcdh10	3.07351e-09	0.170142	0.373	0.24	5.94049e-05
Zkscan3	3.09029e-09	0.128062	0.2	0.105	5.97291e-05
Snhg3	3.12233e-09	0.11373	0.158	0.075	6.03484e-05
Fmnl2	3.29379e-09	0.155797	0.448	0.298	6.36624e-05
Ptbp2	3.32752e-09	0.133051	0.262	0.15	6.43143e-05
Vegfa	3.42791e-09	0.149498	0.375	0.235	6.62546e-05
Atp5mpl	3.87517e-09	0.108138	0.175	0.086	7.48992e-05
Kdm4c	3.87628e-09	0.158465	0.295	0.178	7.49208e-05
Pign	3.98739e-09	0.104176	0.153	0.072	7.70683e-05
Notch2	3.99606e-09	0.157063	0.25	0.143	7.72359e-05
Manbal	4.08096e-09	0.115283	0.142	0.065	7.88767e-05
Stxbp6	4.14341e-09	0.145343	0.252	0.144	8.00839e-05
Crtc3	4.34475e-09	0.157633	0.321	0.198	8.39754e-05
Clybl	4.38256e-09	0.178243	0.46	0.314	8.47061e-05
Cbfa2t2	4.71347e-09	0.141288	0.29	0.173	9.1102e-05
Srsf2	5.02982e-09	0.146107	0.281	0.167	9.72163e-05
Psd3	5.36367e-09	0.180355	0.483	0.34	0.000103669
Dbi	5.47665e-09	0.1342	0.351	0.218	0.000105853
1700111E14Rik	5.50446e-09	-0.163524	0.019	0.107	0.00010639
Pou2f1	5.77682e-09	0.146961	0.358	0.228	0.000111654
Tulp3	5.92838e-09	0.143379	0.264	0.154	0.000114584
Tbl1xr1	5.99303e-09	0.146225	0.3	0.182	0.000115833
Slc8a1	5.99421e-09	-0.315636	0.108	0.222	0.000115856
Sema4b	6.27216e-09	0.106867	0.13	0.058	0.000121228
Glrb	6.38859e-09	0.133467	0.267	0.155	0.000123479
Fam222b	6.41196e-09	0.13919	0.241	0.136	0.00012393
Lhfp	6.5756e-09	0.143093	0.396	0.255	0.000127093
Ftl1	6.75843e-09	0.139841	0.255	0.147	0.000130627
Ccdc77	6.76548e-09	0.108114	0.13	0.058	0.000130763
Esco1	7.3684e-09	0.126006	0.262	0.151	0.000142416
Pcsk6	7.50668e-09	0.14582	0.245	0.14	0.000145089
Car2	8.27974e-09	0.117524	0.375	0.236	0.000160031
0610043K17Rik	8.28033e-09	0.15501	0.245	0.141	0.000160042
Fam171b	8.28287e-09	0.152167	0.422	0.283	0.000160091
Hacd2	9.06604e-09	0.138296	0.363	0.231	0.000175229
Kcnk2	9.09994e-09	0.172455	0.252	0.148	0.000175884
1110051M20Rik	9.31382e-09	0.15931	0.363	0.236	0.000180017
Cspp1	9.46016e-09	0.143044	0.394	0.256	0.000182846
Ankrd6	9.63577e-09	0.108117	0.172	0.086	0.00018624
Ccser1	1.04752e-08	-0.277268	0.101	0.212	0.000202465
Glt8d1	1.04832e-08	0.144584	0.269	0.16	0.00020262
Etnppl	1.05367e-08	-0.162798	0.021	0.108	0.000203653
Maob	1.09014e-08	0.103717	0.17	0.085	0.000210703
Tafa1	1.10032e-08	-0.462112	0.071	0.173	0.000212671
Nfatc3	1.12227e-08	0.118823	0.182	0.094	0.000216912
Tmed5	1.12748e-08	0.118874	0.198	0.105	0.00021792
Cecr2	1.13358e-08	0.136508	0.281	0.167	0.000219097
Lims1	1.144e-08	0.142459	0.29	0.175	0.000221112
Ago3	1.15287e-08	0.151013	0.328	0.207	0.000222827
Slc38a9	1.20715e-08	0.12848	0.231	0.13	0.000233317
Itch	1.25581e-08	0.127012	0.337	0.21	0.000242723
Diaph3	1.32249e-08	0.128836	0.186	0.098	0.000255611
Foxn2	1.33147e-08	0.104926	0.17	0.085	0.000257347
Mir9-3hg	1.4268e-08	0.144591	0.347	0.22	0.000275772
Magi3	1.45866e-08	0.156805	0.3	0.185	0.000281929
Leng8	1.46406e-08	0.153903	0.34	0.217	0.000282974
Hcn1	1.47193e-08	-0.19155	0.024	0.11	0.000284494
Ttc4	1.50628e-08	0.110285	0.191	0.101	0.000291133
Lrrc8c	1.52504e-08	0.104348	0.149	0.071	0.000294761
Ndufs4	1.59825e-08	0.137163	0.297	0.182	0.00030891
Chst2	1.61974e-08	0.158919	0.205	0.114	0.000313064
Nsdhl	1.6346e-08	0.102286	0.123	0.054	0.000315936
Celrr	1.65723e-08	0.134679	0.233	0.133	0.000320309
Sybu	1.73211e-08	0.149175	0.573	0.411	0.000334782
Baz1b	1.75469e-08	0.126006	0.238	0.136	0.000339146
Taf1d	1.8034e-08	0.13677	0.222	0.125	0.000348561
Epas1	1.80633e-08	0.113271	0.191	0.101	0.000349127
Cblb	1.83867e-08	0.122268	0.177	0.092	0.000355378
Ptprn2	1.87721e-08	-0.207519	0.064	0.166	0.000362827
Fgf1	1.89819e-08	0.143888	0.307	0.189	0.000366881
Cbs	1.97934e-08	0.140306	0.259	0.153	0.000382566
Slc30a10	2.00562e-08	0.130639	0.245	0.142	0.000387646
Arntl	2.00905e-08	0.160953	0.267	0.16	0.000388309
H3f3a	2.02488e-08	0.146896	0.337	0.215	0.000391369
Edil3	2.06346e-08	-0.244499	0.054	0.152	0.000398825
Nedd4	2.09979e-08	0.138499	0.479	0.328	0.000405848
Sntg1	2.12592e-08	-0.226375	0.066	0.168	0.000410897
Vcam1	2.15698e-08	0.10075	0.108	0.046	0.000416901
Atp1a2	2.16012e-08	0.194612	0.837	0.684	0.000417509
Atp5h	2.20516e-08	0.134322	0.321	0.201	0.000426213
Lhx2	2.23556e-08	0.10644	0.165	0.083	0.000432088
Mcur1	2.25024e-08	0.137806	0.179	0.095	0.000434927
Ppp2r5a	2.30051e-08	0.148182	0.37	0.242	0.000444643
Coro2b	2.3212e-08	0.109375	0.184	0.096	0.000448641
Sec61a2	2.32455e-08	0.123828	0.226	0.128	0.000449289
Rapgef4	2.39907e-08	-0.148599	0.026	0.112	0.000463693
Rian	2.40547e-08	-0.189591	0.05	0.145	0.000464928
Zfp329	2.41618e-08	0.150373	0.29	0.179	0.000467
Psma1	2.50814e-08	0.114609	0.193	0.104	0.000484773
Gm26827	2.58579e-08	0.13792	0.297	0.182	0.000499781
Daam1	2.59792e-08	0.157052	0.363	0.238	0.000502126
Pias2	2.60595e-08	0.123872	0.236	0.135	0.000503677
Kcnn3	2.65003e-08	0.119514	0.186	0.099	0.000512198
Mtmr3	2.65801e-08	0.146068	0.283	0.174	0.00051374
Abcd3	2.67276e-08	0.113847	0.236	0.134	0.000516591
C2cd3	2.7427e-08	0.103254	0.151	0.074	0.000530108
Fars2	2.74329e-08	0.144465	0.337	0.215	0.000530222
Dpp8	2.76202e-08	0.116734	0.175	0.091	0.000533843
Nsmf	2.76408e-08	0.128421	0.21	0.116	0.000534242
Adcyap1r1	2.80149e-08	0.115189	0.203	0.111	0.000541473
Fgf14	2.91557e-08	-0.381239	0.403	0.516	0.000563522
Hipk2	2.98269e-08	0.127555	0.356	0.229	0.000576494
Plekhg1	3.18107e-08	0.147821	0.384	0.256	0.000614838
Tank	3.31737e-08	0.125959	0.241	0.139	0.000641181
Gm20713	3.40742e-08	0.141507	0.941	0.768	0.000658586
Pcyt1b	3.45318e-08	0.111287	0.153	0.076	0.00066743
Rabep1	3.47344e-08	0.164763	0.432	0.3	0.000671347
Ednrb	3.59325e-08	0.131465	0.25	0.147	0.000694504
Gm19522	3.60832e-08	0.148855	0.278	0.171	0.000697417
Spock1	3.64099e-08	-0.161059	0.021	0.103	0.00070373
Usp54	3.71353e-08	0.131117	0.259	0.154	0.00071775
Etl4	3.73031e-08	-0.264627	0.033	0.12	0.000720994
Tlr3	3.75118e-08	0.127457	0.179	0.095	0.000725029
Phf21a	4.15979e-08	0.155497	0.547	0.392	0.000804005
Tead1	4.32931e-08	0.124122	0.321	0.202	0.00083677
Clpp	4.60456e-08	0.128719	0.17	0.089	0.000889969
Stx16	4.64999e-08	0.145528	0.37	0.246	0.000898749
Eif5	4.65734e-08	0.130511	0.318	0.201	0.000900171
Tnik	4.69091e-08	0.20548	0.809	0.661	0.000906658
Amer2	4.85624e-08	0.136322	0.186	0.101	0.000938614
Gabrg1	4.91595e-08	0.121959	0.215	0.12	0.000950155
Cyp4f15	4.95897e-08	0.105971	0.165	0.085	0.00095847
Tmem56	5.21333e-08	0.100291	0.163	0.083	0.00100763
Cbx5	5.30797e-08	0.154868	0.342	0.224	0.00102592
Itgb5	5.335e-08	0.123609	0.191	0.104	0.00103115
Etfa	5.76607e-08	0.119601	0.2	0.111	0.00111447
Nek7	6.00415e-08	0.136132	0.236	0.139	0.00116048
Shroom2	6.02869e-08	0.134182	0.222	0.128	0.00116522
Sin3b	6.19622e-08	0.107228	0.139	0.067	0.00119761
Negr1	6.22628e-08	0.187311	0.804	0.634	0.00120341
Hepacam	6.2381e-08	0.13264	0.467	0.324	0.0012057
St5	6.34675e-08	0.113562	0.217	0.123	0.0012267
Usp53	6.64242e-08	0.146782	0.328	0.21	0.00128385
Chic2	6.79704e-08	0.116383	0.193	0.106	0.00131373
Itprid2	6.95525e-08	0.125532	0.177	0.095	0.00134431
Epb41l5	6.97735e-08	0.109921	0.16	0.082	0.00134858
D130040H23Rik	7.33184e-08	0.143046	0.292	0.183	0.0014171
Ddx3x	7.35062e-08	0.120328	0.172	0.091	0.00142073
Sst	7.43089e-08	0.104926	0.16	0.082	0.00143624
Adgrl3	7.53047e-08	0.211847	0.84	0.692	0.00145549
Wasf3	7.61029e-08	0.136558	0.458	0.312	0.00147092
Mir124-2hg	7.74768e-08	0.147497	0.267	0.164	0.00149747
Abi1	7.75767e-08	0.143274	0.458	0.322	0.0014994
Erc2	7.76247e-08	-0.283669	0.073	0.168	0.00150033
Slc15a2	7.88278e-08	0.14054	0.281	0.174	0.00152358
Wwtr1	8.73511e-08	0.126413	0.283	0.174	0.00168832
Sash1	8.79196e-08	0.158084	0.691	0.527	0.00169931
Map4	8.86715e-08	0.12382	0.432	0.293	0.00171384
Eri3	9.02547e-08	0.120723	0.208	0.118	0.00174444
Numa1	9.28223e-08	0.112829	0.2	0.112	0.00179407
Gm15614	9.38082e-08	0.118737	0.189	0.104	0.00181312
Gm26672	9.38117e-08	0.120495	0.264	0.16	0.00181319
Efr3b	9.55224e-08	0.130155	0.3	0.19	0.00184626
Gm48765	1.0073e-07	0.143968	0.257	0.157	0.00194691
Vapa	1.02612e-07	0.115651	0.262	0.158	0.00198328
Hacd3	1.02739e-07	0.128034	0.259	0.157	0.00198575
Lhfpl2	1.05068e-07	0.103577	0.123	0.057	0.00203075
Ncoa1	1.07324e-07	0.151004	0.597	0.443	0.00207436
Tnr	1.0768e-07	-0.150635	0.026	0.106	0.00208125
Timm23	1.08124e-07	0.12916	0.25	0.151	0.00208982
Acsl6	1.10374e-07	0.122592	0.384	0.255	0.0021333
Nde1	1.12363e-07	0.104275	0.132	0.064	0.00217176
Zfp608	1.15031e-07	0.137669	0.403	0.273	0.00222331
Tbcel	1.18662e-07	0.100474	0.193	0.106	0.00229349
Prrx1	1.1946e-07	0.122561	0.231	0.136	0.00230892
Ndufc2	1.2364e-07	0.12605	0.29	0.182	0.00238971
Gm5089	1.33194e-07	0.11159	0.406	0.27	0.00257438
Ppil6	1.33401e-07	0.112232	0.189	0.104	0.00257838
Ppme1	1.33761e-07	0.106958	0.177	0.095	0.00258533
Sfxn1	1.3525e-07	0.109532	0.179	0.097	0.0026141
Ikzf2	1.36514e-07	0.115566	0.229	0.134	0.00263853
Abhd3	1.37169e-07	0.140131	0.238	0.142	0.0026512
Vdac1	1.38898e-07	0.126076	0.259	0.158	0.00268462
Csad	1.43011e-07	0.103063	0.179	0.097	0.00276411
Cst3	1.43527e-07	0.185529	0.87	0.743	0.00277409
Trip12	1.46639e-07	0.129762	0.366	0.242	0.00283425
Gm26873	1.60131e-07	0.127156	0.259	0.159	0.00309501
Ppargc1a	1.60212e-07	0.144331	0.34	0.224	0.00309657
Pbxip1	1.61117e-07	0.112836	0.217	0.126	0.00311407
Spire1	1.61961e-07	0.135843	0.502	0.357	0.00313038
Ehbp1	1.62202e-07	0.130458	0.425	0.292	0.00313505
Ptpn4	1.62474e-07	0.149475	0.392	0.268	0.0031403
Vdac2	1.62698e-07	0.114401	0.248	0.149	0.00314462
Rhoa	1.69668e-07	0.112674	0.182	0.1	0.00327934
Tra2b	1.69857e-07	0.110523	0.281	0.173	0.003283
Cyp2j9	1.70165e-07	0.115153	0.219	0.127	0.00328896
Usp19	1.70772e-07	0.1143	0.205	0.117	0.00330067
Pdlim5	1.71201e-07	0.131918	0.314	0.202	0.00330897
Cnn3	1.7444e-07	0.10499	0.191	0.106	0.00337158
Dido1	1.7645e-07	0.111886	0.278	0.172	0.00341043
Sgcz	1.79555e-07	-0.379751	0.028	0.107	0.00347044
Fth1	1.81731e-07	-0.319356	0.748	0.747	0.0035125
Dync1i1	1.83726e-07	-0.139371	0.033	0.115	0.00355106
Robo2	1.84033e-07	0.129549	0.375	0.249	0.00355699
Diaph2	1.86409e-07	0.135823	0.384	0.259	0.00360291
Il1rapl1	1.86794e-07	-0.307948	0.389	0.502	0.00361036
AC149090.1	1.89416e-07	0.147396	0.502	0.362	0.00366103
Cd81	1.92094e-07	0.150178	0.517	0.373	0.00371279
Eif4g1	1.94705e-07	0.114292	0.215	0.124	0.00376325
Scarb2	1.98284e-07	0.104658	0.172	0.093	0.00383244
Ubap2l	1.98434e-07	0.118676	0.276	0.172	0.00383533
Cpsf6	1.98859e-07	0.115427	0.307	0.196	0.00384354
Cit	2.00057e-07	-0.129477	0.028	0.107	0.00386669
Gnb1	2.02949e-07	0.123547	0.314	0.202	0.00392259
Serpinb6a	2.03964e-07	0.108338	0.179	0.098	0.00394222
5730522E02Rik	2.0847e-07	-0.185766	0.028	0.106	0.0040293
Dop1b	2.11683e-07	0.114888	0.205	0.118	0.00409142
Csrnp3	2.12285e-07	-0.124584	0.024	0.1	0.00410304
Cntn4	2.12564e-07	-0.259013	0.031	0.109	0.00410844
Rabl6	2.14067e-07	0.122148	0.231	0.138	0.00413748
Stag2	2.17215e-07	0.117728	0.259	0.159	0.00419833
Cacnb4	2.22729e-07	-0.168411	0.047	0.133	0.0043049
Arhgap42	2.2417e-07	0.11099	0.236	0.14	0.00433276
Tnrc18	2.25401e-07	0.12802	0.226	0.134	0.00435656
Wwc2	2.33926e-07	0.107397	0.203	0.115	0.00452132
Cdc73	2.35094e-07	0.127039	0.222	0.131	0.0045439
Tbce	2.39837e-07	0.116794	0.205	0.118	0.00463557
Wdr33	2.43167e-07	0.122745	0.34	0.223	0.00469992
Bcas3	2.45122e-07	0.13454	0.373	0.252	0.00473771
Kctd1	2.50495e-07	0.120474	0.241	0.145	0.00484158
Tmem44	2.65515e-07	0.104662	0.191	0.107	0.00513187
Gpd2	2.72427e-07	0.116097	0.238	0.143	0.00526547
Taf15	2.73141e-07	0.117745	0.295	0.187	0.00527926
Dnajc7	2.79437e-07	0.126245	0.233	0.14	0.00540096
Gm11146	2.82522e-07	0.1268	0.255	0.157	0.00546058
Yme1l1	2.99594e-07	0.122867	0.212	0.125	0.00579055
Camkmt	3.03849e-07	0.122049	0.236	0.142	0.00587279
Erc1	3.10952e-07	0.130458	0.281	0.179	0.00601009
Zswim6	3.11099e-07	0.166361	0.321	0.216	0.00601291
Gtf2i	3.21416e-07	0.115339	0.347	0.228	0.00621233
Dhx36	3.22515e-07	0.134385	0.363	0.245	0.00623358
Pcyt2	3.26663e-07	0.120383	0.309	0.199	0.00631374
Ttc28	3.35215e-07	0.114216	0.292	0.185	0.00647904
Aifm3	3.39368e-07	0.112263	0.222	0.131	0.0065593
Wsb1	3.45136e-07	0.114082	0.295	0.188	0.00667079
Rbm28	3.6641e-07	0.12395	0.198	0.114	0.00708198
Chchd2	3.82855e-07	0.114242	0.387	0.261	0.00739983
Sarnp	3.83368e-07	0.122617	0.233	0.141	0.00740973
Gapdh	3.84016e-07	0.127216	0.311	0.203	0.00742226
Add3	3.97571e-07	0.140663	0.514	0.373	0.00768424
Mysm1	4.0643e-07	0.128538	0.238	0.145	0.00785548
Asap2	4.15709e-07	0.132539	0.361	0.243	0.00803483
Klhl32	4.20641e-07	0.117182	0.212	0.125	0.00813015
Aff3	4.31226e-07	-0.127643	0.028	0.104	0.00833473
Mocs2	4.551e-07	0.103507	0.153	0.081	0.00879618
Ctnna2	4.57847e-07	0.13973	0.571	0.418	0.00884926
Tmtc2	4.64364e-07	0.164277	0.439	0.313	0.00897523
Rab3gap1	4.65856e-07	0.111319	0.264	0.164	0.00900406
Dnm2	4.66406e-07	0.12349	0.203	0.119	0.00901469
Igsf11	4.72574e-07	0.133575	0.307	0.201	0.00913391
C030005K06Rik	4.7906e-07	0.115146	0.21	0.123	0.00925927
Tril	5.00676e-07	0.108552	0.196	0.112	0.00967706
Agmo	5.00994e-07	0.110493	0.248	0.151	0.00968321
Lrmda	5.1127e-07	0.158176	0.342	0.231	0.00988183
Fez1	5.18208e-07	0.121522	0.288	0.184	0.0100159
Pts	5.18874e-07	0.115302	0.21	0.124	0.0100288
Pbx1	5.20825e-07	0.179438	0.788	0.643	0.0100665
Unc80	5.27205e-07	-0.143845	0.052	0.137	0.0101898
Sycp2	5.30465e-07	0.112625	0.325	0.213	0.0102528
Srgap3	5.31453e-07	0.137524	0.524	0.383	0.0102719
Grm5	5.41381e-07	-0.377032	0.175	0.27	0.0104638
Rab28	5.44328e-07	0.106786	0.2	0.116	0.0105208
Lcor	5.46377e-07	0.133681	0.278	0.179	0.0105604
Fam193a	5.54212e-07	0.11545	0.288	0.185	0.0107118
Nrxn2	6.00236e-07	0.129674	0.295	0.192	0.0116014
Galnt17	6.04004e-07	-0.196581	0.04	0.119	0.0116742
Rufy3	6.07084e-07	0.117889	0.292	0.188	0.0117337
Hdac4	6.27827e-07	0.118436	0.255	0.159	0.0121346
Fam228b	6.42707e-07	0.114398	0.366	0.246	0.0124222
Erbb4	6.45696e-07	-0.549882	0.25	0.333	0.01248
Cs	6.50936e-07	0.117015	0.224	0.135	0.0125813
Timp3	6.52164e-07	0.129091	0.264	0.167	0.012605
Gabbr1	6.52883e-07	0.122402	0.373	0.254	0.0126189
N4bp2l2	6.97905e-07	0.123928	0.29	0.188	0.0134891
Dock11	7.07698e-07	0.108723	0.153	0.082	0.0136784
Atl2	7.21137e-07	0.122295	0.304	0.199	0.0139381
Epc1	7.23154e-07	0.111878	0.363	0.245	0.0139771
Myh14	7.35689e-07	0.109897	0.2	0.117	0.0142194
Itsn1	7.36914e-07	0.11898	0.436	0.308	0.0142431
Atrx	7.44421e-07	0.129281	0.384	0.267	0.0143882
Nxn	7.50723e-07	0.10373	0.316	0.205	0.01451
Tet2	7.67095e-07	0.11269	0.215	0.128	0.0148264
Atad2b	7.81862e-07	0.14742	0.356	0.245	0.0151118
Hmg20a	7.88132e-07	0.112849	0.25	0.155	0.015233
Abhd6	7.99511e-07	0.103645	0.193	0.112	0.0154529
Srsf7	8.05465e-07	0.115658	0.377	0.257	0.015568
Galntl6	8.12313e-07	-0.588305	0.045	0.123	0.0157004
Cldn10	8.17522e-07	0.117124	0.335	0.224	0.0158011
Usp24	8.36751e-07	0.13413	0.295	0.193	0.0161727
Chuk	8.56783e-07	0.10561	0.2	0.117	0.0165599
4930505G20Rik	8.59461e-07	0.115795	0.236	0.145	0.0166117
Zfyve9	8.74966e-07	0.110047	0.255	0.159	0.0169113
Fam168b	8.82326e-07	0.120142	0.292	0.19	0.0170536
Gm21798	8.9281e-07	-0.194701	0.083	0.174	0.0172562
Fnbp1	9.29101e-07	0.110799	0.585	0.428	0.0179577
Phf14	9.29856e-07	0.120123	0.377	0.258	0.0179723
Pcca	9.34373e-07	0.137114	0.307	0.205	0.0180596
Ablim1	9.37104e-07	0.135168	0.325	0.22	0.0181124
Bicral	9.60947e-07	0.122613	0.314	0.208	0.0185732
Ptms	1.0072e-06	0.118285	0.224	0.136	0.0194672
Plp1	1.0538e-06	-0.338673	0.321	0.404	0.0203679
Carmil1	1.07533e-06	0.102392	0.347	0.231	0.0207839
Dstyk	1.07714e-06	0.11197	0.219	0.133	0.0208189
Fat3	1.11284e-06	0.121386	0.462	0.327	0.021509
Rnf216	1.11734e-06	0.113414	0.229	0.14	0.0215959
Adgrl1	1.1257e-06	0.118305	0.255	0.161	0.0217574
Kif21a	1.1303e-06	0.124318	0.486	0.353	0.0218464
Gabrb3	1.13884e-06	-0.29755	0.118	0.207	0.0220116
Fstl1	1.17559e-06	0.102088	0.191	0.111	0.0227218
Nbeal1	1.17819e-06	0.127938	0.278	0.181	0.0227721
Sbno1	1.2082e-06	0.104021	0.257	0.162	0.0233522
Specc1	1.22162e-06	0.125769	0.344	0.234	0.0236115
Ift74	1.23251e-06	0.113423	0.158	0.087	0.0238219
Tjp2	1.26385e-06	0.107198	0.212	0.127	0.0244277
Cdr1os	1.27353e-06	-0.150103	0.047	0.126	0.0246149
Lonrf3	1.27977e-06	0.104483	0.139	0.073	0.0247354
Numb	1.29786e-06	0.12558	0.231	0.143	0.0250851
Clstn2	1.31726e-06	-0.203496	0.052	0.132	0.02546
Setbp1	1.33917e-06	0.147474	0.377	0.267	0.0258835
Pcsk2	1.33956e-06	-0.192988	0.08	0.167	0.025891
Dnajc3	1.3703e-06	0.1215	0.321	0.214	0.0264852
Hdac8	1.38247e-06	0.134651	0.696	0.531	0.0267204
Gpr37l1	1.39732e-06	0.134889	0.316	0.213	0.0270074
Sdc4	1.40493e-06	0.106093	0.2	0.119	0.0271545
Ndufa4	1.42471e-06	0.111624	0.34	0.23	0.0275369
Wapl	1.46508e-06	0.121611	0.276	0.179	0.028317
Ssbp1	1.47572e-06	0.114288	0.21	0.127	0.0285228
Pip4k2a	1.52122e-06	0.120495	0.25	0.159	0.0294022
Gm15520	1.52893e-06	0.1158	0.288	0.188	0.0295511
Suz12	1.54172e-06	0.101179	0.212	0.128	0.0297984
Ktn1	1.57006e-06	0.122383	0.401	0.28	0.030346
Laptm4a	1.58634e-06	0.109425	0.276	0.177	0.0306608
Vcl	1.59743e-06	0.166442	0.42	0.301	0.0308752
Kmt2c	1.612e-06	0.11665	0.526	0.385	0.0311568
Fabp5	1.61243e-06	0.139551	0.243	0.153	0.0311651
Pard3b	1.63475e-06	0.119088	0.401	0.28	0.0315965
Ccdc88a	1.73674e-06	0.120136	0.566	0.419	0.0335678
Epb41l2	1.77811e-06	0.11745	0.257	0.164	0.0343672
Gpatch2	1.79649e-06	0.10762	0.212	0.129	0.0347225
Egfros	1.80153e-06	0.106818	0.229	0.14	0.03482
Snrk	1.82384e-06	0.105942	0.222	0.136	0.0352512
Bmp2k	1.84008e-06	0.120567	0.262	0.168	0.0355651
Jarid2	1.88284e-06	0.111119	0.29	0.19	0.0363916
Stox2	1.88634e-06	0.152878	0.623	0.485	0.0364592
Stambpl1	1.93419e-06	0.109703	0.175	0.1	0.0373841
Cox11	1.95093e-06	0.103022	0.17	0.097	0.0377076
Sdc2	1.96388e-06	0.111168	0.245	0.154	0.0379578
Add1	1.99032e-06	0.109555	0.274	0.177	0.0384688
Adcy2	2.04626e-06	0.119679	0.46	0.331	0.0395501
Herc2	2.08358e-06	0.110513	0.269	0.173	0.0402715
Tnrc6b	2.08649e-06	0.135	0.55	0.418	0.0403276
Xiap	2.20017e-06	0.110505	0.205	0.124	0.0425248
Sox5	2.21883e-06	0.119801	0.495	0.366	0.0428855
Mical2	2.24143e-06	0.11304	0.458	0.325	0.0433223
Tasor	2.24687e-06	0.112843	0.229	0.143	0.0434276
Trak1	2.27577e-06	0.104134	0.283	0.184	0.043986
Esf1	2.28453e-06	0.113992	0.212	0.129	0.0441553
Fndc3b	2.28518e-06	0.105597	0.212	0.129	0.0441679
Npepps	2.28545e-06	0.125069	0.351	0.243	0.0441732
Tor1aip1	2.30078e-06	0.100695	0.217	0.132	0.0444695
Chd9	2.35518e-06	0.132586	0.651	0.492	0.0455208
Dok6	2.37854e-06	-0.200218	0.068	0.149	0.0459724
Crebrf	2.38508e-06	0.104233	0.245	0.155	0.0460988
Sik3	2.49937e-06	0.144535	0.509	0.385	0.0483078
Kcnq3	2.57068e-06	-0.180336	0.196	0.304	0.0496861
Htt	2.61461e-06	0.107112	0.226	0.14	0.0505352
Hmgb1	2.6463e-06	0.111809	0.307	0.204	0.0511476
Foxo1	2.71867e-06	0.118078	0.233	0.147	0.0525465
Prrc2c	2.84995e-06	0.111398	0.436	0.311	0.0550839
Pibf1	2.8512e-06	0.102061	0.238	0.149	0.055108
Cntn1	2.9079e-06	-0.227993	0.316	0.411	0.0562039
Prdm5	2.91467e-06	0.102379	0.158	0.089	0.0563348
Nipbl	2.96795e-06	0.104316	0.394	0.275	0.0573645
Arhgap26	3.01481e-06	0.117585	0.373	0.261	0.0582703
Nfyc	3.02413e-06	0.101217	0.278	0.181	0.0584504
Rchy1	3.04924e-06	0.104628	0.179	0.105	0.0589357
Cnksr2	3.13129e-06	-0.23364	0.087	0.169	0.0605215
Lrrc58	3.17909e-06	0.105739	0.271	0.175	0.0614454
Unc13c	3.19377e-06	-0.151068	0.04	0.113	0.0617291
Aco2	3.25562e-06	0.118522	0.285	0.19	0.0629247
Klhl5	3.27485e-06	0.104315	0.215	0.132	0.0632962
Taok1	3.29804e-06	0.105752	0.292	0.193	0.0637445
Nudt3	3.31045e-06	0.111818	0.205	0.126	0.0639844
Sumo2	3.34192e-06	0.126228	0.29	0.194	0.0645926
Srgap1	3.35716e-06	-0.176073	0.101	0.189	0.0648872
Pygb	3.40718e-06	0.128344	0.389	0.278	0.065854
U2surp	3.47849e-06	0.118573	0.311	0.211	0.0672323
Klhl24	3.52607e-06	0.102465	0.205	0.125	0.0681518
Pnkd	3.5286e-06	0.103478	0.186	0.111	0.0682007
Rab14	3.58752e-06	0.114174	0.33	0.225	0.0693395
Ryr2	3.59489e-06	-0.212769	0.083	0.164	0.069482
Ambra1	3.65027e-06	0.110052	0.344	0.238	0.0705523
Rhot1	3.70426e-06	0.102213	0.196	0.118	0.0715959
Chd4	3.78432e-06	0.103047	0.413	0.291	0.0731432
Akap8l	3.82816e-06	0.110933	0.333	0.227	0.0739907
Nadk2	4.1227e-06	0.114131	0.219	0.137	0.0796836
Ubr5	4.21578e-06	0.132008	0.375	0.266	0.0814826
Krit1	4.2439e-06	0.100625	0.252	0.162	0.0820261
Vav3	4.3711e-06	0.110063	0.328	0.224	0.0844845
Uhrf2	4.51272e-06	0.118245	0.193	0.118	0.0872218
Depdc5	4.64019e-06	0.114599	0.189	0.114	0.0896856
Arhgap31	4.75298e-06	0.101442	0.163	0.093	0.0918657
Aqp9	4.78837e-06	0.102291	0.144	0.079	0.0925496
Fbrsl1	5.01618e-06	0.109863	0.229	0.144	0.0969528
Tmem161b	5.16568e-06	0.103703	0.212	0.131	0.0998424
Kdm3b	5.19541e-06	0.119282	0.193	0.118	0.100417
Xrcc4	5.38817e-06	0.128595	0.229	0.147	0.104142
Eif4g3	5.48509e-06	0.102429	0.377	0.265	0.106016
Rpl21	5.49708e-06	0.106925	0.321	0.219	0.106247
Lrrtm3	5.52044e-06	-0.139672	0.033	0.101	0.106699
Brd4	5.72574e-06	0.111304	0.245	0.159	0.110667
Comt	5.73787e-06	0.101625	0.193	0.117	0.110901
Gm38604	6.00332e-06	0.119211	0.217	0.136	0.116032
Fnip1	6.02579e-06	0.116503	0.241	0.156	0.116466
Atp2b1	6.21163e-06	-0.279579	0.401	0.468	0.120058
Grid1	6.29261e-06	0.124051	0.34	0.237	0.121623
Metap2	6.49402e-06	0.104106	0.186	0.112	0.125516
Nlgn1	6.62667e-06	0.107552	0.936	0.856	0.12808
Mapk8ip3	6.79316e-06	0.104076	0.241	0.155	0.131298
Pak3	6.83411e-06	-0.112143	0.035	0.103	0.13209
Hivep1	6.91608e-06	0.105254	0.182	0.109	0.133674
Cacna1c	6.97311e-06	-0.166797	0.064	0.139	0.134776
Cul1	6.97708e-06	0.107485	0.264	0.174	0.134853
Shisa6	7.02211e-06	-0.147705	0.038	0.105	0.135723
Atf7ip	7.22278e-06	0.105344	0.276	0.183	0.139602
Plxna4	7.29531e-06	-0.142706	0.064	0.14	0.141004
Tet3	7.37767e-06	0.102508	0.156	0.09	0.142596
Rab31	7.37938e-06	0.122543	0.347	0.245	0.142629
Setd2	7.3976e-06	0.103414	0.212	0.133	0.142981
Luzp1	7.46095e-06	0.108272	0.285	0.192	0.144205
Grk3	7.63313e-06	0.105073	0.389	0.276	0.147533
Cul3	7.98266e-06	0.108385	0.252	0.166	0.154289
Cdh8	8.44507e-06	-0.138412	0.04	0.107	0.163226
Rbm5	8.72364e-06	0.114436	0.333	0.234	0.168611
Pex5l	8.89109e-06	-0.303635	0.097	0.174	0.171847
Akap10	9.09302e-06	0.101547	0.196	0.12	0.17575
Ctnnd1	9.13532e-06	0.105613	0.233	0.151	0.176567
Pfdn5	9.20492e-06	0.107198	0.208	0.13	0.177913
Cdk12	9.2577e-06	0.101667	0.302	0.205	0.178933
Sorcs2	9.2624e-06	0.115192	0.262	0.174	0.179024
Shisa4	9.38656e-06	0.118082	0.314	0.217	0.181423
Mcu	9.77813e-06	0.105457	0.226	0.146	0.188992
F3	9.93517e-06	0.122045	0.599	0.45	0.192027
Zmym4	1.01026e-05	0.104366	0.323	0.224	0.195263
Top2b	1.05097e-05	0.101067	0.248	0.162	0.203132
Nt5c2	1.06232e-05	0.115131	0.297	0.204	0.205325
Ccser2	1.06376e-05	0.104048	0.198	0.123	0.205604
Ppp2r2b	1.12164e-05	0.10747	0.63	0.483	0.21679
Rcn2	1.12719e-05	0.105754	0.248	0.162	0.217863
Pitpnc1	1.14851e-05	0.123326	0.851	0.679	0.221985
Clk1	1.14891e-05	0.101765	0.335	0.233	0.22206
Aldoa	1.19634e-05	0.129959	0.361	0.26	0.231229
Zc3h13	1.27078e-05	0.114247	0.252	0.168	0.245617
Grina	1.27756e-05	0.122029	0.295	0.204	0.246928
Rc3h1	1.27888e-05	0.105448	0.184	0.113	0.247182
Phlpp1	1.28311e-05	0.13448	0.639	0.496	0.247999
Ifi27	1.31376e-05	0.104165	0.163	0.095	0.253923
Tjp1	1.3276e-05	0.136594	0.547	0.42	0.256598
Arid1b	1.33206e-05	0.121219	0.335	0.239	0.25746
Ube2e2	1.37929e-05	-0.208518	0.252	0.339	0.26659
Mxi1	1.39217e-05	0.104048	0.191	0.118	0.269079
Gm16168	1.41855e-05	0.119399	0.42	0.302	0.274178
Ssbp2	1.47586e-05	0.101992	0.408	0.295	0.285253
Snap25	1.5365e-05	-0.229021	0.208	0.292	0.296976
Pik3c2a	1.54691e-05	0.119231	0.248	0.165	0.298986
Shoc2	1.55586e-05	0.108138	0.156	0.092	0.300717
Ifrd1	1.56567e-05	0.106183	0.252	0.169	0.302612
Zfp407	1.57435e-05	0.106671	0.217	0.14	0.304289
Zfp638	1.6274e-05	0.102709	0.384	0.278	0.314545
Snap91	1.72727e-05	-0.101493	0.04	0.105	0.333847
Pias1	1.75018e-05	0.113009	0.314	0.22	0.338274
Phf3	1.75604e-05	0.109783	0.33	0.234	0.339407
Ppp1r9a	1.79799e-05	0.134894	0.33	0.235	0.347516
Gm26917	1.83502e-05	0.115051	0.257	0.174	0.354673
Fut9	1.87652e-05	0.140276	0.533	0.417	0.362693
Ccdc85a	1.91275e-05	0.102606	0.354	0.251	0.369696
Sparcl1	1.9162e-05	0.128422	0.764	0.602	0.370363
Rab11fip2	1.91824e-05	0.120988	0.325	0.232	0.370757
Setd5	1.97188e-05	0.107604	0.311	0.217	0.381124
Oxct1	2.05015e-05	0.118544	0.351	0.253	0.396253
Psma3	2.13119e-05	0.108493	0.33	0.235	0.411916
Map1b	2.17843e-05	-0.171405	0.144	0.228	0.421047
Zfp532	2.36512e-05	0.100834	0.245	0.163	0.457131
Rps3a1	2.39212e-05	0.102199	0.281	0.192	0.462349
Fgfr2	2.39413e-05	0.127746	0.896	0.792	0.462737
Spock3	2.43637e-05	-0.121884	0.038	0.1	0.470901
Dennd4c	2.45215e-05	0.100034	0.229	0.15	0.473951
4930402H24Rik	2.46087e-05	0.123131	0.632	0.503	0.475637
Agbl4	2.50844e-05	-0.167264	0.071	0.142	0.484832
Sorbs2os	2.58077e-05	-0.126802	0.059	0.128	0.498812
Fam49b	2.61711e-05	0.10045	0.295	0.204	0.505836
Ndufaf4	2.62084e-05	0.113565	0.184	0.116	0.506556
Elp4	2.75707e-05	0.107839	0.269	0.184	0.532886
Samd12	2.85975e-05	-0.133977	0.064	0.133	0.552732
Fut8	2.87921e-05	0.107388	0.41	0.301	0.556493
Hivep2	2.91402e-05	-0.220678	0.245	0.328	0.563222
Mir124a-1hg	3.00619e-05	-0.110851	0.05	0.115	0.581037
Gbf1	3.01955e-05	0.11382	0.259	0.177	0.583619
Srek1	3.06133e-05	0.109942	0.373	0.274	0.591695
Nrg1	3.20307e-05	-0.325426	0.057	0.121	0.619088
Cpe	3.27362e-05	0.153122	0.844	0.746	0.632726
9430041J12Rik	3.32041e-05	0.108669	0.264	0.181	0.641768
Gpcpd1	3.36485e-05	0.109569	0.262	0.179	0.650359
Vps13c	3.4976e-05	0.107549	0.248	0.168	0.676016
Fhit	3.57756e-05	0.121077	0.295	0.207	0.691471
Cacna2d3	3.74856e-05	-0.216164	0.08	0.149	0.724523
Prickle1	3.7765e-05	-0.16316	0.104	0.179	0.729921
Trpm7	3.84796e-05	0.102356	0.34	0.244	0.743734
Ubn2	3.92602e-05	0.113153	0.406	0.301	0.758822
Thrb	4.11547e-05	0.108825	0.436	0.327	0.795438
Ccdc58	4.14493e-05	0.107181	0.226	0.151	0.801132
Tsc22d1	4.24887e-05	0.102199	0.288	0.201	0.821222
Pcmtd1	4.24942e-05	0.110424	0.321	0.23	0.821328
Ddx5	4.49867e-05	0.119761	0.762	0.637	0.869503
2610035D17Rik	4.70692e-05	0.11379	0.307	0.219	0.909754
Mllt10	4.91507e-05	0.115676	0.392	0.293	0.949986
Trio	4.94297e-05	0.101431	0.281	0.196	0.955378
Cacna1e	4.95428e-05	-0.152219	0.068	0.135	0.957564
Lgi4	4.97466e-05	0.10369	0.245	0.167	0.961502
Gm47283	5.05438e-05	-0.112166	0.071	0.141	0.976911
Pebp1	5.12812e-05	0.104972	0.328	0.236	0.991164
Ranbp9	5.1997e-05	0.110117	0.259	0.178	1
Ahi1	5.24608e-05	-0.280687	0.281	0.346	1
Snhg20	5.33049e-05	0.106636	0.25	0.171	1
Slc4a10	5.33082e-05	-0.118092	0.052	0.115	1
Ddx46	5.34737e-05	0.101855	0.219	0.146	1
Ephb1	5.36268e-05	0.110302	0.257	0.177	1
Kpna4	5.55724e-05	0.101721	0.262	0.181	1
Prkcb	5.63777e-05	-0.172302	0.125	0.2	1
Gm35188	5.89042e-05	0.124857	0.892	0.798	1
Abhd18	5.94656e-05	0.108474	0.257	0.178	1
Mbtd1	5.98317e-05	0.106031	0.248	0.17	1
Rbm39	6.0454e-05	0.107362	0.677	0.544	1
Mib1	6.12042e-05	0.101669	0.245	0.168	1
Myt1l	6.14199e-05	-0.160364	0.104	0.176	1
Sesn3	6.45366e-05	0.121644	0.285	0.203	1
Wwc1	6.53341e-05	0.119961	0.321	0.235	1
Nf1	6.78867e-05	0.117209	0.37	0.277	1
Exoc4	6.81647e-05	0.110562	0.45	0.346	1
Bcl11a	7.28355e-05	-0.102951	0.047	0.108	1
App	7.69305e-05	-0.197801	0.255	0.331	1
Mast3	7.71045e-05	-0.102677	0.042	0.101	1
Btbd7	7.84242e-05	0.101863	0.233	0.159	1
Dlc1	8.05103e-05	0.104177	0.222	0.149	1
Nsd1	8.76085e-05	0.109906	0.453	0.354	1
Nbea	9.11209e-05	-0.190158	0.267	0.345	1
Unc79	9.25595e-05	-0.10376	0.057	0.119	1
Esrrg	9.44602e-05	-0.126739	0.061	0.124	1
Sub1	0.000102194	0.104277	0.236	0.161	1
L3mbtl3	0.000114477	0.118896	0.163	0.104	1
Klf7	0.000114667	0.111967	0.302	0.22	1
Ptprn	0.00011719	-0.106063	0.064	0.127	1
Kif1b	0.000124888	0.102146	0.682	0.547	1
Prex1	0.000125343	0.106513	0.224	0.154	1
Trf	0.000126216	-0.16196	0.099	0.167	1
Naca	0.000132276	0.107588	0.259	0.183	1
Ehmt1	0.000134375	0.105781	0.248	0.174	1
Baz2b	0.000139742	0.101414	0.45	0.347	1
Scn2a	0.000146623	-0.112419	0.08	0.146	1
Kirrel3	0.000147167	0.120693	0.719	0.587	1
Cacnb2	0.000150204	-0.258639	0.104	0.168	1
Sbf2	0.000154544	0.108218	0.259	0.185	1
Ube3a	0.00015797	-0.35378	0.302	0.351	1
Plcb1	0.000160868	0.138436	0.873	0.788	1
Kcnj3	0.000165064	-0.128687	0.097	0.166	1
Pja2	0.000178156	0.106672	0.295	0.216	1
Trip11	0.000183925	0.103017	0.245	0.174	1
Cacna2d1	0.000185571	-0.167737	0.099	0.164	1
Gria3	0.000202124	-0.170266	0.097	0.161	1
Rgs7bp	0.000205158	-0.145033	0.12	0.189	1
Chl1	0.000227846	-0.128914	0.083	0.146	1
Slc38a1	0.000232306	-0.1194	0.054	0.111	1
Epha5	0.000257904	-0.275204	0.297	0.361	1
Ash1l	0.00034996	0.103133	0.358	0.275	1
Akap6	0.000352633	-0.144183	0.248	0.329	1
Ankrd28	0.000382384	0.101526	0.285	0.211	1
Tmem178b	0.000417707	-0.14951	0.163	0.231	1
Apod	0.000433572	-0.160963	0.146	0.214	1
Sh3gl2	0.000507247	-0.122061	0.092	0.152	1
Pde4d	0.000572495	-0.233704	0.427	0.479	1
Map7	0.000609003	-0.115786	0.068	0.123	1
Ptgds	0.000623018	-0.242719	0.328	0.376	1
Prickle2	0.000638377	-0.159611	0.172	0.238	1
Smarca2	0.000644094	0.100103	0.29	0.219	1
Bach2	0.000738372	0.106689	0.37	0.294	1
Tshz2	0.00078864	-0.204982	0.059	0.109	1
Nell2	0.000809362	-0.140168	0.13	0.193	1
Celf4	0.000857886	-0.124953	0.085	0.141	1
Tom1l2	0.000919393	0.104716	0.304	0.234	1
Mbp	0.00105961	-0.225817	0.097	0.15	1
Pde1a	0.00107843	-0.152381	0.066	0.116	1
Schip1	0.00118442	-0.272137	0.165	0.222	1
5031439G07Rik	0.00132888	-0.112177	0.101	0.158	1
Enox1	0.00179129	-0.154147	0.142	0.198	1
Rasgrf1	0.00254263	-0.119099	0.101	0.152	1
Nav2	0.00334707	-0.1389	0.278	0.335	1
Rnf220	0.00371728	-0.110159	0.059	0.101	1
Snhg14	0.00387569	-0.14369	0.153	0.206	1
Atxn1	0.0044094	-0.125802	0.259	0.317	1
Magi2	0.00471739	-0.219673	0.83	0.809	1
C730002L08Rik	0.00479015	-0.125653	0.127	0.178	1
Prkce	0.00517545	-0.136928	0.198	0.25	1
Adcy8	0.00566306	-0.10775	0.092	0.138	1
Rtn1	0.0064782	-0.154016	0.349	0.398	1
Camk2a	0.00658248	-0.159422	0.142	0.188	1
Atp1b1	0.00736605	-0.167462	0.366	0.405	1
Epha7	0.00746692	-0.116608	0.085	0.127	1
Sgcd	0.00980595	-0.144926	0.064	0.101	1
Msra	0.011513	-0.120065	0.106	0.147	1
Sorbs2	0.0126887	-0.119346	0.13	0.172	1
Kcnma1	0.0142439	-0.149891	0.295	0.339	1
Pde4b	0.0144496	-0.105938	0.455	0.355	1
Csmd1	0.0168718	-0.44679	0.29	0.312	1
Prkca	0.0170832	-0.174854	0.302	0.336	1
Oxr1	0.0171118	-0.14922	0.189	0.23	1
9630028H03Rik	0.0171132	-0.184985	0.361	0.393	1
Arpp21	0.0225837	-0.189137	0.184	0.218	1
Tspan5	0.027356	-0.114066	0.21	0.249	1
Gm48678	0.0300268	-0.127866	0.304	0.34	1
Grik2	0.032352	-0.178889	0.382	0.402	1
Gpr158	0.0331924	-0.103169	0.16	0.197	1
Itm2b	0.0360591	-0.156249	0.432	0.445	1
Car10	0.0496874	-0.110736	0.09	0.12	1
Ppp3ca	0.0535983	-0.173541	0.667	0.625	1
Rims2	0.0625584	-0.129193	0.264	0.291	1
Large1	0.0794174	-0.119037	0.226	0.254	1
Egfem1	0.0942508	-0.177677	0.132	0.156	1
Neat1	0.0961651	-0.185463	0.269	0.286	1
5330438D12Rik	0.0966921	-0.103769	0.42	0.432	1
Unc5c	0.0993309	-0.114066	0.165	0.194	1
Dcc	0.117529	-0.142634	0.167	0.193	1
Grip1	0.130436	-0.118529	0.08	0.101	1
Mgat4c	0.185995	-0.16266	0.302	0.319	1
Mpp6	0.230224	-0.104645	0.262	0.276	1
Rtn4	0.353261	-0.104971	0.368	0.364	1
Gsdme	0.399861	-0.12798	0.368	0.362	1
Sema6d	0.435855	-0.110577	0.349	0.343	1
Gfap	0.487592	-0.120131	0.215	0.188	1
Slc6a11	0.488531	-0.128106	0.347	0.339	1
Lrp1b	0.492719	-0.148368	0.743	0.689	1
Dlgap1	0.50085	-0.182771	0.689	0.614	1
Trpm3	0.715178	-0.139706	0.842	0.753	1
Celf2	0.719119	-0.332333	0.788	0.681	1
Asic2	0.875348	-0.148405	0.316	0.286	1

## Sheet: S6D_DEGene_AS_Cluste13vsOtherAS
gene	p_val	avg_log2FC	pct.1	pct.2	p_val_adj
Ttr	1.73548e-81	2.15219	0.985	0.487	3.35434e-77
Spp1	6.2917e-69	0.350464	0.242	0.015	1.21606e-64
C1qa	7.90295e-46	0.483506	0.333	0.048	1.52748e-41
Apod	1.51204e-36	0.820294	0.636	0.214	2.92247e-32
Ctss	4.7552e-30	0.30615	0.205	0.027	9.19085e-26
C1qb	8.37124e-26	0.319973	0.235	0.041	1.61799e-21
Tyrobp	3.25389e-20	0.206131	0.129	0.016	6.28912e-16
Ptgds	5.19561e-19	0.741906	0.667	0.376	1.00421e-14
Cryab	1.09155e-16	0.491665	0.402	0.15	2.10975e-12
Plp1	4.6518e-16	0.520784	0.705	0.404	8.991e-12
Fth1	5.851e-15	0.547366	0.924	0.747	1.13088e-10
Trem2	1.10793e-13	0.175334	0.114	0.019	2.14141e-09
Ctsd	9.52907e-12	0.358517	0.311	0.119	1.84178e-07
C1qc	6.20606e-11	0.169501	0.114	0.023	1.19951e-06
Kcnip4	7.52368e-09	-1.11735	0.114	0.357	0.000145418
Epha5	4.06123e-08	-0.492469	0.129	0.361	0.000784954
Luzp2	8.13787e-08	0.550791	0.833	0.687	0.00157289
Ank3	8.50572e-08	-0.424902	0.045	0.249	0.00164399
H2-K1	1.06296e-07	0.140037	0.152	0.048	0.0020545
Enpp2	1.14441e-07	0.28331	0.341	0.168	0.00221191
Nkain2	2.34742e-07	-0.677482	0.053	0.251	0.00453709
Csmd1	2.76626e-07	-0.723855	0.106	0.312	0.00534662
H2-D1	4.31114e-07	0.141611	0.144	0.047	0.00833257
Snhg11	5.56883e-07	-1.00756	0.182	0.382	0.0107634
Gm36975	6.8128e-07	-0.355233	0.053	0.235	0.0131678
Ndufa12	8.37372e-07	0.23214	0.265	0.123	0.0161847
Grin2a	9.54639e-07	-0.53893	0.03	0.202	0.0184513
Trf	1.2688e-06	0.261618	0.326	0.167	0.0245233
Tenm2	1.64435e-06	-0.826653	0.076	0.25	0.031782
Meg3	1.7821e-06	-1.11107	0.152	0.333	0.0344444
Ecrg4	2.9367e-06	0.148951	0.114	0.036	0.0567606
Frmpd4	5.91705e-06	-0.4779	0.015	0.159	0.114365
Cd9	6.12053e-06	0.260299	0.295	0.155	0.118298
Camk2a	8.894e-06	-0.317443	0.038	0.188	0.171903
Strbp	8.96686e-06	-0.27063	0.341	0.56	0.173312
Cacnb2	9.8885e-06	-0.353597	0.023	0.168	0.191125
Csmd3	1.05622e-05	-0.344896	0.083	0.255	0.204145
Cadps	1.11168e-05	-0.346391	0.068	0.228	0.214865
B2m	1.22729e-05	0.130528	0.121	0.042	0.237211
Grm5	1.48236e-05	-0.457916	0.106	0.27	0.286511
Gm20642	1.57229e-05	-0.362638	0.008	0.138	0.303893
Robo2	1.70454e-05	-0.294884	0.083	0.249	0.329454
Opcml	1.81276e-05	-0.733156	0.091	0.249	0.350369
Slc8a1	2.02862e-05	-0.340944	0.068	0.222	0.392092
Fam155a	2.47217e-05	-0.465429	0.053	0.197	0.47782
Lrp1b	3.61535e-05	-0.418148	0.538	0.689	0.698776
Grin2b	3.92717e-05	-0.379632	0.212	0.387	0.759043
Lingo2	4.12115e-05	-0.402511	0.015	0.139	0.796537
Gm28376	4.12141e-05	-0.247012	0.008	0.128	0.796587
Ubb	4.22122e-05	0.292899	0.598	0.466	0.815878
Lrfn5	4.23995e-05	-0.280621	0.023	0.152	0.819498
Celf2	4.4708e-05	-0.658197	0.561	0.681	0.864117
Dhx36	4.59613e-05	-0.233056	0.091	0.245	0.88834
Mrtfb	4.86212e-05	-0.204318	0.03	0.16	0.93975
Kctd16	4.90112e-05	-0.318765	0.023	0.149	0.947288
Malat1	5.38604e-05	-0.136481	1	1	1
Lrrc7	5.6544e-05	-0.361024	0.045	0.179	1
Lrrtm4	6.30044e-05	-0.473042	0.045	0.179	1
Ptprd	6.43313e-05	-0.626238	0.326	0.494	1
Nrg3os	6.53141e-05	-0.358831	0.015	0.135	1
Anks1b	7.29852e-05	-0.419259	0.106	0.251	1
Prkca	7.45076e-05	-0.279824	0.167	0.336	1
Car2	8.86137e-05	0.253562	0.371	0.236	1
Snhg14	9.41152e-05	-0.257394	0.068	0.206	1
Kcnb2	0.000105312	-0.25176	0.008	0.116	1
Npas3	0.000114561	0.261456	0.97	0.895	1
Hs6st3	0.000118929	-0.464235	0.023	0.138	1
Nrg3	0.000122481	-0.733352	0.114	0.252	1
Unc5c	0.000134467	-0.280205	0.061	0.194	1
Dlgap2	0.000135587	-0.324767	0.023	0.136	1
Cacna2d3	0.000140024	-0.269603	0.03	0.149	1
Cacna1e	0.000157147	-0.215245	0.023	0.135	1
Erc2	0.000157456	-0.30375	0.045	0.168	1
Sat1	0.00016349	0.381703	0.591	0.473	1
Sphkap	0.000194156	-0.176117	0.008	0.109	1
Plppr4	0.000195633	-0.167635	0.015	0.121	1
Schip1	0.000209424	-0.367453	0.091	0.222	1
Gpr158	0.000209678	-0.226997	0.068	0.197	1
Sort1	0.000214136	-0.185177	0.061	0.187	1
Bcl11a	0.000215155	-0.158558	0.008	0.108	1
Cttnbp2	0.000215767	-0.241397	0.106	0.25	1
Pitpnc1	0.000215786	0.345218	0.78	0.679	1
Nrg1	0.000219745	-0.364046	0.015	0.121	1
Rims2	0.000220099	-0.242549	0.144	0.291	1
Grik2	0.000235462	-0.249113	0.235	0.402	1
Cacnb4	0.000235473	-0.184515	0.023	0.133	1
Trerf1	0.000240604	-0.158983	0.023	0.132	1
Igf1r	0.000241903	-0.201703	0.106	0.252	1
Fam168a	0.000242384	-0.173078	0.091	0.233	1
Ryr2	0.000250164	-0.248582	0.045	0.164	1
Kcnq5	0.000254976	-0.448765	0.038	0.149	1
Cntnap2	0.000256812	-0.724436	0.091	0.217	1
Erbb4	0.000260155	0.319981	0.47	0.333	1
5730522E02Rik	0.000262879	-0.204335	0.008	0.106	1
Agbl4	0.000264733	-0.199944	0.03	0.142	1
Nhsl1	0.000265506	0.285929	0.515	0.399	1
Epha6	0.000283272	-0.636301	0.053	0.169	1
Cnksr2	0.0002888	-0.279795	0.053	0.169	1
Nav3	0.000290056	-0.356625	0.136	0.277	1
Kcnh7	0.000290651	-0.344624	0.038	0.151	1
Gm47283	0.000290655	-0.172958	0.03	0.141	1
Ryr3	0.000304672	-0.240955	0.008	0.103	1
Khdrbs3	0.000308404	-0.23295	0.068	0.193	1
Atp2b1	0.000313947	-0.313552	0.318	0.468	1
Pde1a	0.000320839	-0.218587	0.015	0.116	1
Slc4a4	0.000325037	0.303768	0.856	0.781	1
Cdr1os	0.000331115	-0.193892	0.023	0.126	1
Ugp2	0.000344335	-0.223632	0.129	0.268	1
Egfem1	0.000344414	-0.33107	0.045	0.156	1
Prickle1	0.000349844	-0.222726	0.061	0.179	1
Kcmf1	0.00035765	-0.150634	0.038	0.15	1
Trpm3	0.000374266	0.358439	0.856	0.753	1
Rbfox1	0.000377235	-0.708626	0.144	0.279	1
Timp2	0.000380188	0.120144	0.144	0.065	1
Ptprj	0.000394954	-0.172899	0.038	0.148	1
Dock9	0.000408966	-0.185062	0.053	0.168	1
Hsp90aa1	0.000412759	0.271323	0.462	0.332	1
Dclk2	0.000414551	-0.155747	0.023	0.124	1
Sbf2	0.000416416	-0.154674	0.061	0.185	1
Otud7a	0.000418801	-0.218682	0.152	0.296	1
Runx1t1	0.000418858	-0.152546	0.015	0.114	1
Dok6	0.000436748	-0.210775	0.038	0.149	1
Gldc	0.000437439	-0.22076	0.083	0.206	1
Rbm33	0.000440067	-0.146378	0.038	0.149	1
Unc80	0.000440266	-0.165575	0.03	0.137	1
Frmd5	0.000486831	-0.226022	0.023	0.124	1
Osbpl6	0.000489981	-0.166764	0.015	0.11	1
Chrm3	0.000491816	-0.292087	0.015	0.11	1
Grm3	0.000500165	0.378491	0.591	0.504	1
Pde4dip	0.000506103	-0.160421	0.03	0.133	1
Map1b	0.000508219	-0.208289	0.098	0.228	1
A330015K06Rik	0.000538455	-0.238758	0.015	0.11	1
Gm15738	0.000561295	-0.189948	0.061	0.175	1
mt-Co2	0.000572093	0.173267	0.22	0.123	1
Grm7	0.000585866	-0.362701	0.076	0.192	1
Tnpo1	0.000587033	-0.13325	0.03	0.136	1
Ube3a	0.000605191	-0.353469	0.212	0.351	1
Cdh8	0.00062028	-0.173431	0.015	0.107	1
Slc24a2	0.000648303	-0.329445	0.144	0.274	1
Gm20275	0.000652539	-0.174679	0.136	0.282	1
Ahi1	0.000653067	-0.29243	0.205	0.346	1
Trim2	0.000667605	-0.197877	0.114	0.24	1
Tnr	0.00069873	-0.165892	0.015	0.106	1
Kcnj3	0.000729796	-0.170986	0.053	0.166	1
Enox1	0.000744506	-0.237333	0.083	0.198	1
Egfros	0.000749745	-0.177947	0.038	0.14	1
Zranb2	0.000778868	-0.196243	0.212	0.365	1
Gria3	0.00078518	-0.214467	0.053	0.161	1
1600010M07Rik	0.000785213	-0.144953	0.023	0.117	1
4930419G24Rik	0.000830801	-0.247784	0.015	0.104	1
Ctsz	0.000878885	0.16953	0.129	0.06	1
Spock1	0.000880027	-0.169666	0.015	0.103	1
Atxn1	0.000883376	-0.160338	0.167	0.317	1
Syt1	0.000884514	-0.507102	0.235	0.354	1
Dgki	0.000888812	-0.176166	0.068	0.185	1
Rps5	0.00090119	0.174361	0.227	0.131	1
Cacna1c	0.000903384	-0.184509	0.038	0.139	1
Pacrg	0.000907122	-0.216879	0.152	0.29	1
BC005561	0.000914166	-0.172238	0.083	0.201	1
Dmxl2	0.000922562	-0.138202	0.023	0.115	1
Rapgef2	0.000938113	-0.157621	0.061	0.172	1
Huwe1	0.000988206	-0.136709	0.136	0.281	1
Gabrb3	0.00099486	-0.286072	0.091	0.207	1
Lgr4	0.0010002	-0.15934	0.068	0.18	1
Actr2	0.00100028	-0.14581	0.045	0.148	1
Rims1	0.00101065	-0.293987	0.061	0.164	1
A930037H05Rik	0.00103201	0.152922	0.129	0.061	1
Brinp1	0.00104119	-0.24937	0.053	0.155	1
Brd9	0.00105092	-0.156157	0.076	0.193	1
Ttc19	0.00106594	-0.173396	0.098	0.219	1
Ppfia2	0.00111773	-0.211409	0.061	0.168	1
Slit3	0.00111903	-0.225527	0.023	0.111	1
Fndc3a	0.0011407	-0.127889	0.015	0.101	1
Hsp90ab1	0.00114803	0.2568	0.576	0.469	1
Lrrtm3	0.00121116	-0.159846	0.015	0.101	1
Rapgef4	0.00123112	-0.142481	0.023	0.112	1
Cpe	0.00124555	0.198747	0.841	0.746	1
Gm43713	0.00125552	-0.141778	0.03	0.124	1
A830082K12Rik	0.00127576	-0.143645	0.03	0.122	1
Rian	0.00128908	-0.174443	0.045	0.145	1
Ube2e1	0.00131067	-0.124905	0.023	0.112	1
Scn2a	0.00134014	-0.124635	0.045	0.146	1
Pcsk2	0.00134925	-0.17874	0.061	0.167	1
C1ql3	0.00137015	-0.144955	0.03	0.123	1
Nell2	0.00138795	-0.204511	0.083	0.193	1
Pspc1	0.00139924	-0.136769	0.038	0.134	1
Qk	0.00140436	0.201738	0.917	0.834	1
Dock3	0.00146587	-0.164212	0.106	0.227	1
Apc	0.00148541	-0.203824	0.265	0.406	1
Chd3	0.00149401	-0.148701	0.038	0.131	1
Sgcz	0.00155317	-0.410571	0.023	0.107	1
Rnf169	0.00157548	-0.14036	0.061	0.165	1
Vps13c	0.00162348	-0.123808	0.061	0.168	1
Stxbp5l	0.00165036	-0.207872	0.038	0.13	1
Ube2e2	0.00166219	-0.210998	0.205	0.339	1
Klhdc10	0.00168233	-0.146577	0.083	0.196	1
Xkr4	0.00168569	-0.228822	0.053	0.151	1
Galnt17	0.00170839	-0.202925	0.03	0.119	1
4930480K15Rik	0.00176489	-0.14996	0.045	0.14	1
Bclaf1	0.00183472	-0.13485	0.091	0.204	1
Mllt3	0.00193127	-0.159913	0.083	0.19	1
Neat1	0.00198591	-0.290199	0.167	0.286	1
Vps54	0.00203783	-0.137723	0.038	0.128	1
Plxna4	0.00205642	-0.153264	0.045	0.14	1
Ctsb	0.00208481	0.172559	0.22	0.132	1
Rictor	0.00209182	-0.119925	0.03	0.118	1
Ddhd2	0.00211377	-0.125472	0.076	0.186	1
Cabin1	0.00213676	-0.119044	0.03	0.118	1
Kcnk2	0.00220284	-0.151672	0.053	0.148	1
Akap8l	0.00231133	-0.156961	0.114	0.227	1
Tef	0.00236636	-0.148082	0.053	0.146	1
Brd1	0.00238732	-0.112658	0.03	0.117	1
Lsamp	0.0023964	-0.217372	1	0.996	1
Msra	0.00239868	-0.17657	0.053	0.147	1
Klc1	0.00242239	-0.142806	0.045	0.136	1
Ralgps2	0.00242577	-0.120001	0.038	0.128	1
Napg	0.00245387	-0.115654	0.038	0.128	1
Slc7a2	0.00250169	-0.129289	0.03	0.115	1
Rpsa	0.00251176	0.205757	0.28	0.185	1
Mir124a-1hg	0.00254909	-0.126954	0.03	0.115	1
Ccser1	0.00256256	-0.228457	0.106	0.212	1
Jarid2	0.00260516	-0.135453	0.083	0.19	1
2610020C07Rik	0.00260536	-0.14397	0.053	0.146	1
Ostm1	0.0026311	-0.126387	0.023	0.102	1
Galntl6	0.00266251	-0.589968	0.038	0.123	1
Dpp6	0.00270515	-0.157068	0.068	0.172	1
Apba1	0.00278415	-0.133823	0.045	0.135	1
Bicral	0.00283573	-0.152112	0.098	0.208	1
Tmem132b	0.00285912	-0.128391	0.03	0.115	1
Olfm1	0.00290756	-0.16855	0.152	0.28	1
Tmem243	0.00291215	-0.189198	0.159	0.276	1
Tafa5	0.00294011	-0.124382	0.076	0.181	1
Bicd1	0.00300287	-0.131185	0.083	0.187	1
Wdr33	0.00305511	-0.162126	0.114	0.223	1
Rpl12	0.00308171	0.151352	0.212	0.127	1
Sipa1l1	0.00310555	-0.14154	0.045	0.134	1
Ctnna3	0.00312581	-0.314007	0.076	0.172	1
Tra2b	0.00313864	-0.154604	0.076	0.173	1
Mag	0.00315554	0.101379	0.152	0.08	1
Ralyl	0.00317374	-0.313296	0.083	0.182	1
Me3	0.0032541	-0.14091	0.038	0.121	1
Sdcbp	0.00330221	-0.11333	0.038	0.124	1
Rab11fip2	0.00335555	-0.157012	0.121	0.232	1
Qdpr	0.00337077	0.13257	0.129	0.066	1
Cd63	0.00338111	0.182561	0.311	0.214	1
4921511C10Rik	0.0034188	-0.127261	0.023	0.1	1
Gmds	0.00341987	-0.115218	0.045	0.134	1
Mast3	0.00344685	-0.109021	0.023	0.101	1
Ensa	0.00349879	-0.124021	0.03	0.11	1
Nrxn3	0.0035051	-0.662634	0.197	0.304	1
Ano3	0.00351382	-0.154732	0.038	0.12	1
Fam168b	0.00353523	-0.15853	0.091	0.19	1
Ubn2	0.00353725	-0.174265	0.182	0.301	1
Phactr1	0.00354145	-0.296103	0.25	0.362	1
Phf3	0.00354189	-0.146519	0.121	0.234	1
Clstn2	0.00355572	-0.206967	0.045	0.132	1
Ppp2r5e	0.00357268	-0.119133	0.045	0.133	1
Dlg2	0.00360388	-0.597424	0.303	0.404	1
Gria4	0.00360738	-0.243036	0.045	0.132	1
Dpp10	0.00362683	-0.600168	0.038	0.119	1
Gucy1a2	0.00363318	-0.115654	0.038	0.123	1
Nfyc	0.00366309	-0.153856	0.083	0.181	1
Cyp51	0.00383707	-0.124905	0.03	0.109	1
Pex5l	0.00388105	-0.317462	0.083	0.174	1
Gm26936	0.00388464	-0.105022	0.038	0.121	1
Itgb8	0.00390042	-0.139904	0.061	0.151	1
2022-03-01	0.00400854	-0.23153	0.061	0.148	1
Ubr2	0.00403466	-0.147723	0.076	0.17	1
Eda	0.00409464	-0.162219	0.053	0.14	1
A330093E20Rik	0.00410601	-0.166081	0.083	0.179	1
Rbm4b	0.00411323	-0.134354	0.076	0.172	1
Hes5	0.00412381	-0.211793	0.068	0.157	1
Rif1	0.00418296	-0.121736	0.045	0.13	1
Prkg1	0.0041833	-0.229803	0.045	0.129	1
Rpl32	0.00419075	0.131732	0.25	0.158	1
Gm10561	0.00430009	-0.121392	0.03	0.108	1
5330434G04Rik	0.00438342	-0.120512	0.03	0.108	1
Chfr	0.0043988	-0.116814	0.045	0.13	1
Gm32250	0.00441112	-0.128631	0.053	0.14	1
Fam49a	0.00448468	-0.106337	0.038	0.12	1
Tmod2	0.0044958	-0.146501	0.129	0.238	1
Atp1b2	0.00449885	-0.137575	0.136	0.247	1
Rock2	0.00455404	-0.130533	0.098	0.203	1
Ttc3	0.00457848	-0.162086	0.28	0.421	1
Elmod1	0.0045949	-0.114336	0.03	0.108	1
Etnk1	0.00461819	-0.159185	0.114	0.214	1
Tsc22d1	0.00462604	-0.142311	0.098	0.201	1
Fau	0.00462647	0.196827	0.341	0.248	1
Arpc2	0.00470693	-0.120146	0.061	0.15	1
Itgb3bp	0.00490229	-0.104041	0.061	0.153	1
Rbms3	0.00491532	0.106315	0.212	0.128	1
Epm2aip1	0.00494953	-0.102795	0.03	0.107	1
Magi3	0.00520009	-0.147263	0.091	0.185	1
Tmeff2	0.0053333	-0.270173	0.083	0.171	1
Slc4a10	0.00533739	-0.137433	0.038	0.115	1
mt-Nd4	0.00539687	0.103975	0.136	0.072	1
Sptan1	0.00540079	-0.125474	0.083	0.179	1
Magi2	0.00547117	-0.316462	0.788	0.809	1
Gm14964	0.00551873	-0.124925	0.076	0.169	1
Itsn2	0.0055527	-0.138131	0.083	0.177	1
Fip1l1	0.00561252	-0.11463	0.038	0.115	1
Thrb	0.00562566	-0.125427	0.197	0.327	1
Dbndd2	0.00568581	0.122574	0.197	0.119	1
Atp6v0e	0.00568854	-0.114645	0.053	0.138	1
Tpr	0.0056903	-0.145463	0.167	0.281	1
Ptprn2	0.00573015	-0.170632	0.076	0.166	1
Epha7	0.00596414	-0.142153	0.045	0.127	1
Cadm2	0.00599506	-0.198671	0.947	0.97	1
Specc1	0.00600794	-0.138582	0.129	0.234	1
Pnn	0.00602165	-0.144376	0.174	0.291	1
Atf2	0.00602477	-0.118694	0.061	0.147	1
Fxr1	0.00611371	-0.114204	0.098	0.198	1
Zzef1	0.00612901	-0.101825	0.045	0.127	1
Senp7	0.00634046	-0.101399	0.068	0.159	1
Herc6	0.0063674	0.10828	0.129	0.068	1
Lgi4	0.00640336	-0.122987	0.076	0.167	1
Ppm1e	0.00642181	-0.17494	0.136	0.241	1
Smarca2	0.00645533	-0.152459	0.121	0.219	1
Itm2b	0.00648641	0.209728	0.53	0.445	1
Taf1d	0.00651021	-0.11333	0.045	0.125	1
Rufy2	0.0065444	-0.132189	0.076	0.164	1
Ankrd12	0.0066043	-0.136088	0.174	0.287	1
Ntrk3	0.00682392	-0.166792	0.114	0.21	1
Golga1	0.00687363	-0.103527	0.03	0.102	1
Fam219a	0.00687977	-0.102201	0.03	0.103	1
3110021N24Rik	0.00692979	-0.146968	0.098	0.193	1
Lncpint	0.0069613	-0.153112	0.258	0.383	1
Trim9	0.00696606	0.260342	0.485	0.41	1
Akap9	0.00697671	-0.137883	0.114	0.213	1
Msi2	0.0070459	0.190381	0.811	0.76	1
Gria2	0.00710305	-0.225288	0.773	0.815	1
Arhgap39	0.00711743	-0.111283	0.03	0.101	1
Chd9	0.00714092	-0.168567	0.371	0.492	1
Btbd9	0.00715089	-0.129037	0.083	0.174	1
Slc44a1	0.00720249	-0.123456	0.045	0.122	1
Sox2	0.00720343	-0.107922	0.045	0.124	1
Gnai1	0.00731367	-0.10741	0.03	0.101	1
Kcnab1	0.00740845	-0.116236	0.068	0.154	1
Esco1	0.00746944	-0.141029	0.068	0.151	1
Efr3a	0.00750481	-0.111003	0.045	0.123	1
Camk2b	0.00750482	-0.13038	0.053	0.131	1
Atp6v0a1	0.00769102	-0.111065	0.106	0.204	1
Mapkap1	0.00783038	-0.113946	0.068	0.152	1
Lnpep	0.00783274	-0.149632	0.114	0.206	1
Pclo	0.00787777	-0.134189	0.144	0.252	1
Hcn1	0.00788026	-0.16105	0.038	0.11	1
Atg16l2	0.00792135	-0.115364	0.045	0.122	1
2022-03-02	0.00796146	-0.123757	0.053	0.131	1
Tmcc1	0.00797028	-0.14848	0.235	0.362	1
Gm11146	0.00798828	0.115808	0.242	0.157	1
Car10	0.00806302	-0.184785	0.045	0.12	1
Palld	0.008065	-0.107595	0.053	0.134	1
Glt8d1	0.00811918	-0.135884	0.076	0.16	1
Myt1l	0.00813054	-0.176512	0.091	0.176	1
Nptn	0.00818597	-0.133193	0.174	0.288	1
Nr3c2	0.00827531	-0.155877	0.273	0.399	1
Spock3	0.00828205	-0.121685	0.03	0.1	1
Trim37	0.00828886	-0.110527	0.053	0.132	1
Ccdc58	0.00829085	-0.12294	0.068	0.151	1
Adam23	0.00829124	-0.144968	0.114	0.208	1
Purb	0.00832835	-0.143905	0.106	0.199	1
Gm16189	0.00834772	-0.108725	0.03	0.1	1
Dtnb	0.00835998	-0.106337	0.045	0.121	1
Etl4	0.00847028	-0.216336	0.045	0.12	1
Cacna1a	0.00858096	-0.18999	0.129	0.223	1
Nim1k	0.00858974	0.139164	0.28	0.191	1
Gm16168	0.0086141	-0.211937	0.197	0.302	1
Fbxw2	0.00879609	-0.106629	0.045	0.121	1
Celf4	0.00887127	-0.133304	0.061	0.141	1
Srsf7	0.00893336	-0.11069	0.152	0.257	1
Aco2	0.00899103	-0.130605	0.098	0.19	1
Ywhab	0.00936777	-0.115922	0.068	0.149	1
Cwc27	0.00939322	-0.104291	0.045	0.12	1
Scaf11	0.00939837	-0.104138	0.038	0.109	1
Btbd7	0.00954639	-0.123517	0.076	0.159	1
Nvl	0.00957789	-0.111486	0.045	0.118	1
Ranbp2	0.00967845	-0.113499	0.061	0.14	1
Aak1	0.00970912	-0.112542	0.144	0.25	1
Tshz2	0.00971054	-0.198888	0.038	0.109	1
Plekha5	0.00976165	-0.123493	0.061	0.139	1
Cck	0.0100158	-0.142745	0.174	0.284	1
Uvrag	0.0108467	-0.10767	0.045	0.117	1
Eid1	0.0110323	-0.108749	0.083	0.169	1
Vps13a	0.01105	-0.103893	0.068	0.15	1
Ago3	0.0111941	-0.119349	0.114	0.207	1
Dmxl1	0.0112009	-0.140786	0.152	0.247	1
Rpl23	0.0112011	0.206123	0.318	0.229	1
Otulin	0.011226	-0.121925	0.091	0.178	1
Tnrc6c	0.0112349	-0.143451	0.212	0.319	1
Pik3c2a	0.0112661	-0.12798	0.083	0.165	1
9630028H03Rik	0.0113242	-0.160304	0.273	0.393	1
Ext1	0.0114357	-0.180765	0.197	0.292	1
Rps8	0.0114826	0.211034	0.394	0.31	1
Akt3	0.0115637	-0.111854	0.227	0.355	1
Rasal2	0.0115812	-0.128999	0.144	0.245	1
Ammecr1	0.0116784	-0.126071	0.045	0.115	1
Scai	0.0118705	-0.102197	0.068	0.149	1
Calm1	0.0119754	-0.194394	0.545	0.657	1
Cyp2d22	0.0119767	-0.11206	0.076	0.157	1
Lims1	0.012147	-0.126297	0.091	0.175	1
Tspan5	0.0122867	-0.14635	0.152	0.249	1
Atp1b1	0.0124049	-0.1387	0.28	0.405	1
Ddx24	0.0124436	-0.103014	0.144	0.25	1
Cdc42bpa	0.0125563	-0.172505	0.265	0.375	1
Hsp90b1	0.0126496	0.10586	0.288	0.198	1
Msmo1	0.0127812	-0.125469	0.098	0.182	1
Ip6k1	0.0128446	-0.119865	0.076	0.154	1
Ube3c	0.0128827	-0.124376	0.091	0.174	1
Hmgcs1	0.0129172	-0.139904	0.068	0.143	1
Samd4	0.0129349	-0.145237	0.083	0.161	1
Slc35f1	0.0129494	-0.121474	0.045	0.116	1
Rhobtb3	0.0129522	-0.114858	0.061	0.134	1
Ccnh	0.0131334	-0.100148	0.061	0.137	1
Gcc2	0.0131364	-0.122675	0.076	0.154	1
AY036118	0.01341	0.158867	0.712	0.652	1
Fgfr3	0.0134525	-0.150032	0.167	0.262	1
Nfib	0.0135839	-0.158164	0.492	0.618	1
Id4	0.0136281	-0.156956	0.167	0.269	1
Thra	0.0137092	-0.115942	0.114	0.205	1
Kalrn	0.0137472	-0.202159	0.25	0.35	1
Acss2	0.0137543	-0.11206	0.068	0.146	1
Gm28750	0.0138899	-0.136875	0.091	0.172	1
Wdfy3	0.0140303	-0.102496	0.114	0.205	1
Dnm3	0.0140498	-0.165803	0.098	0.177	1
Gm15577	0.0141087	-0.105763	0.038	0.103	1
Cacna2d1	0.0141439	-0.148725	0.083	0.164	1
Cyp4f15	0.0142351	0.10562	0.144	0.085	1
Nsd3	0.0143022	-0.106725	0.129	0.222	1
Smarca5	0.0143273	-0.116299	0.061	0.133	1
Cox7a2	0.0143672	0.146984	0.227	0.154	1
Mapt	0.0143928	-0.152038	0.242	0.35	1
Rabgap1l	0.014442	-0.114963	0.167	0.272	1
Gm48678	0.0146403	-0.14171	0.235	0.34	1
Prickle2	0.0148407	-0.134746	0.144	0.238	1
Pura	0.0148433	-0.152362	0.144	0.23	1
Tiparp	0.0148835	-0.109703	0.068	0.144	1
AC149090.1	0.0150207	-0.169078	0.258	0.362	1
Phip	0.0152594	-0.109184	0.129	0.222	1
Tmem47	0.0154733	-0.157332	0.242	0.353	1
U2surp	0.0156793	-0.10542	0.121	0.211	1
Notch2	0.0157257	-0.105448	0.068	0.143	1
Map7	0.0158658	-0.116076	0.053	0.123	1
Rsf1	0.0160651	0.136177	0.25	0.174	1
Rnf220	0.0161611	-0.12868	0.038	0.101	1
Cd47	0.0161759	-0.12329	0.098	0.18	1
Pde10a	0.0164116	0.233786	0.235	0.163	1
Arpp21	0.0166557	-0.221818	0.136	0.218	1
Zscan26	0.0168423	-0.10908	0.061	0.131	1
Tspyl4	0.0169088	-0.105732	0.068	0.142	1
Sox6	0.0170206	0.198435	0.553	0.48	1
Syn2	0.0172145	-0.131714	0.227	0.336	1
Cep85l	0.0172255	0.216505	0.409	0.337	1
Nr3c1	0.0173059	-0.130072	0.144	0.233	1
Oxr1	0.0173424	-0.146581	0.136	0.23	1
Pip4p2	0.0173735	-0.112066	0.068	0.14	1
Gabbr2	0.0174051	0.161714	0.326	0.238	1
Ptchd4	0.0175708	-0.12889	0.061	0.13	1
Nucks1	0.0176061	-0.115012	0.106	0.19	1
Acin1	0.0176428	-0.133724	0.121	0.204	1
Tmsb4x	0.0177326	0.220404	0.576	0.527	1
Klhl29	0.0180003	-0.108963	0.045	0.11	1
Nova1	0.0180165	-0.114359	0.068	0.139	1
Ccdc50	0.018028	-0.119537	0.136	0.226	1
Epn2	0.0181059	-0.116884	0.091	0.168	1
5031425E22Rik	0.0183483	-0.123539	0.197	0.297	1
Ftx	0.0186618	-0.103724	0.061	0.13	1
Uqcrh	0.0187128	0.183998	0.235	0.167	1
Psma3	0.0191554	-0.110576	0.144	0.235	1
Cntn4	0.0196611	-0.170364	0.045	0.109	1
Cmip	0.0196792	-0.130605	0.114	0.193	1
Srsf11	0.0199009	-0.106622	0.174	0.277	1
Zdhhc20	0.0200121	-0.120182	0.083	0.157	1
mt-Co3	0.0201053	0.113583	0.273	0.192	1
Stim1	0.0203725	-0.108088	0.053	0.118	1
Arhgap26	0.0204061	-0.146087	0.174	0.261	1
Cog5	0.0204987	-0.118637	0.129	0.214	1
Btbd1	0.0205359	-0.10267	0.091	0.169	1
Ahcyl2	0.0206403	-0.10553	0.144	0.24	1
Id3	0.0207744	-0.203455	0.114	0.189	1
9930021J03Rik	0.0208594	-0.110953	0.098	0.176	1
Ddah1	0.0209066	0.126595	0.273	0.194	1
Fam171b	0.021096	-0.101049	0.182	0.283	1
Smyd3	0.0211125	-0.133513	0.114	0.193	1
Ctnnd2	0.021138	0.162317	0.947	0.916	1
Mapk1	0.0219464	-0.113236	0.106	0.183	1
Gprc5b	0.0225187	-0.104473	0.098	0.175	1
Gja1	0.022648	-0.118987	0.227	0.331	1
Gm48742	0.0227088	-0.190629	0.273	0.364	1
Spon1	0.0229215	0.162082	0.212	0.147	1
Cnp	0.0232652	0.114875	0.167	0.107	1
Rpl30	0.0234143	0.180023	0.288	0.219	1
Ftl1	0.0236239	0.184767	0.212	0.147	1
Nrgn	0.0240198	-0.143156	0.212	0.309	1
Sf3b1	0.024078	-0.112638	0.152	0.238	1
Gm26749	0.0241467	-0.10857	0.076	0.145	1
Timp4	0.0247486	-0.103304	0.068	0.136	1
Prkcb	0.0248639	-0.132254	0.121	0.2	1
Snca	0.0249449	-0.10862	0.061	0.126	1
Tuba1a	0.0253377	0.145691	0.25	0.18	1
Rmdn1	0.0255383	-0.106545	0.159	0.248	1
Sltm	0.0255831	-0.103294	0.121	0.204	1
Il1rapl1	0.0255943	-0.179514	0.394	0.502	1
Apbb2	0.0258129	-0.115987	0.083	0.153	1
Rps12	0.026285	0.121987	0.22	0.151	1
Rpl11	0.0264189	0.147024	0.288	0.217	1
Pi4ka	0.0265826	-0.102428	0.106	0.183	1
Selenow	0.0266685	-0.109287	0.136	0.221	1
Mef2c	0.0268046	-0.186256	0.159	0.24	1
Golgb1	0.0269745	-0.100366	0.121	0.203	1
Psme4	0.027151	-0.111957	0.129	0.209	1
Setd7	0.0272639	-0.101795	0.083	0.154	1
Fut8	0.0272907	-0.12215	0.205	0.301	1
Edil3	0.0276945	-0.171872	0.083	0.152	1
Gm13872	0.0278454	-0.105704	0.098	0.174	1
Gm17106	0.0283572	-0.114803	0.098	0.171	1
Rgs6	0.0284011	0.228372	0.439	0.385	1
Rps9	0.0284541	0.104668	0.25	0.177	1
P4ha1	0.028774	-0.114025	0.091	0.16	1
Kank1	0.0290167	0.155161	0.386	0.308	1
Gm37240	0.0291414	-0.127376	0.235	0.334	1
Paqr8	0.0294101	-0.144547	0.242	0.34	1
Srrm2	0.0294199	-0.121501	0.379	0.499	1
Gm35188	0.0296344	-0.162145	0.727	0.798	1
Rbm25	0.0297357	-0.106603	0.182	0.276	1
Tagln3	0.0299421	-0.128473	0.159	0.241	1
Myo9a	0.0300212	-0.102909	0.136	0.216	1
Cdh19	0.0301633	0.150033	0.311	0.232	1
Arpc3	0.0302841	-0.10747	0.068	0.132	1
Slc39a12	0.0304073	-0.149534	0.242	0.335	1
Rpl19	0.0309315	0.168083	0.318	0.246	1
Zeb2	0.0312192	-0.161852	0.288	0.385	1
Nme7	0.0313803	-0.128078	0.144	0.221	1
Epha4	0.0317461	-0.10796	0.114	0.19	1
Abr	0.0325575	0.178623	0.424	0.362	1
Kdm4c	0.0329096	-0.103373	0.106	0.178	1
Sybu	0.0329801	-0.110571	0.303	0.411	1
Trpm7	0.0333267	-0.138665	0.167	0.244	1
Caly	0.0336855	-0.114435	0.076	0.139	1
Gtf2i	0.0342154	-0.124683	0.152	0.228	1
Cdc37l1	0.0343833	-0.133287	0.212	0.297	1
Arhgap5	0.034713	-0.141262	0.462	0.6	1
Usp9x	0.0354835	-0.109293	0.129	0.204	1
Ank2	0.0355261	-0.157416	0.78	0.859	1
F3	0.035597	-0.125387	0.341	0.45	1
Frmd4a	0.0358247	0.1562	0.735	0.716	1
Astn2	0.0359442	-0.148084	0.197	0.288	1
Rab3c	0.035975	-0.102369	0.045	0.1	1
Sptbn1	0.0361227	-0.1252	0.258	0.356	1
Arglu1	0.0366976	-0.107458	0.303	0.42	1
Slc1a2	0.0369442	-0.228954	0.97	0.957	1
Pfkp	0.0369618	-0.104487	0.121	0.196	1
Zfhx4	0.0369711	-0.115076	0.076	0.138	1
Aqp4	0.0370957	-0.160618	0.205	0.285	1
Myo18a	0.0371967	-0.106521	0.114	0.185	1
Fgd6	0.0374154	-0.128557	0.159	0.234	1
Hspa8	0.0375806	-0.140643	0.295	0.385	1
Psmc6	0.0379097	-0.10434	0.114	0.185	1
Luc7l2	0.038062	-0.109186	0.424	0.534	1
Mir9-3hg	0.0392441	-0.110482	0.144	0.22	1
Tcf4	0.0392602	-0.150576	0.712	0.782	1
Klf7	0.0392938	-0.113257	0.144	0.22	1
Camta1	0.0398078	-0.12103	0.144	0.218	1
Tcf7l2	0.0399515	0.22426	0.364	0.313	1
Tnfaip8	0.0408513	0.126293	0.182	0.127	1
Clybl	0.0408582	-0.142371	0.235	0.314	1
Tpt1	0.0409615	0.225298	0.364	0.308	1
Chd7	0.0412226	-0.100216	0.083	0.146	1
Gm14211	0.0426984	-0.105308	0.068	0.127	1
Stx16	0.042789	-0.103615	0.167	0.246	1
Asic2	0.043086	-0.230413	0.212	0.286	1
Ncl	0.0434741	-0.108358	0.098	0.163	1
Arhgef11	0.0434903	-0.101297	0.076	0.135	1
Clasp1	0.0436531	-0.103395	0.121	0.191	1
Dnajc3	0.0438414	-0.124938	0.144	0.214	1
Gm4258	0.0439789	-0.117431	0.121	0.189	1
Gm20713	0.0441449	-0.243059	0.742	0.768	1
Kmt2e	0.0441568	-0.102572	0.197	0.28	1
Dab1	0.0442574	-0.167474	0.356	0.455	1
Rnf213	0.0450378	0.1898	0.114	0.072	1
Shisa6	0.0453034	-0.1364	0.053	0.105	1
Srgap2	0.0453329	-0.102732	0.121	0.191	1
Ncam2	0.0463001	0.192347	0.47	0.401	1
Mmp16	0.0466781	-0.10731	0.068	0.125	1
Tcf25	0.0475706	-0.109581	0.25	0.336	1
Soga3	0.0477369	-0.11437	0.159	0.232	1
Gpatch8	0.0482004	-0.116539	0.273	0.36	1
Mgll	0.0483439	-0.129747	0.22	0.303	1
Scaper	0.0484086	-0.116439	0.159	0.231	1
Gm21798	0.0488769	-0.114753	0.106	0.174	1
Senp6	0.0491174	-0.100304	0.121	0.19	1
Nlgn1	0.0491625	-0.197756	0.818	0.856	1
Kif1a	0.0493293	-0.10181	0.129	0.198	1
Serf2	0.0503457	0.101555	0.174	0.12	1
Snap25	0.0504336	-0.122237	0.205	0.292	1
Aopep	0.0508326	-0.101882	0.114	0.179	1
Rasgrf1	0.0512995	-0.106265	0.091	0.152	1
Sorbs2	0.0518334	-0.107308	0.106	0.172	1
Prkce	0.0521576	-0.104278	0.174	0.25	1
Slc7a11	0.0522048	0.201791	0.348	0.29	1
Dlgap1	0.0528792	-0.205836	0.523	0.614	1
Oxct1	0.0530172	-0.110187	0.182	0.253	1
Fam172a	0.0544778	-0.107439	0.205	0.285	1
Srgap1	0.0557254	0.141804	0.25	0.189	1
Tenm4	0.0563446	-0.128467	0.098	0.158	1
1700085D07Rik	0.0565666	-0.102604	0.083	0.14	1
5330438D12Rik	0.0571368	-0.11145	0.326	0.432	1
Pcmt1	0.0593618	-0.101399	0.098	0.158	1
Rtn3	0.0603092	-0.101161	0.311	0.406	1
Macrod2	0.0606537	-0.137583	0.311	0.406	1
Aplp1	0.0608811	0.139128	0.288	0.224	1
Plxdc2	0.0611087	-0.103826	0.121	0.185	1
Naaladl2	0.0631622	-0.140118	0.152	0.214	1
Bcl2	0.0637401	0.220297	0.28	0.235	1
Dennd1a	0.0637935	-0.115598	0.326	0.425	1
Rasa2	0.0653345	0.123656	0.303	0.241	1
Lhfp	0.0657373	0.223452	0.311	0.255	1
Rbm39	0.0659492	-0.100779	0.432	0.544	1
Tafa1	0.0663864	-0.316855	0.114	0.173	1
Hnrnpu	0.06733	-0.117208	0.258	0.331	1
Zfhx3	0.0684486	-0.109195	0.061	0.11	1
Hnrnpa3	0.0695628	-0.109032	0.212	0.283	1
Auts2	0.0698201	-0.110986	0.538	0.667	1
Mllt10	0.0701497	-0.112261	0.22	0.293	1
Ppp3ca	0.0702004	-0.149675	0.523	0.625	1
Sgcd	0.0706388	-0.134418	0.053	0.101	1
Fgfr2	0.0733898	-0.158857	0.78	0.792	1
4930445B16Rik	0.0739098	-0.1197	0.091	0.145	1
Wasf3	0.0746892	-0.112012	0.235	0.312	1
4930402H24Rik	0.0755538	0.152154	0.538	0.503	1
Lamp1	0.0763579	0.118506	0.227	0.174	1
Maml2	0.0775761	0.138343	0.545	0.504	1
Msantd2	0.0778468	0.100602	0.114	0.075	1
Rsrp1	0.0793686	-0.1028	0.424	0.54	1
Sycp2	0.0801061	-0.115663	0.152	0.213	1
Cdh11	0.0827544	-0.107543	0.144	0.203	1
Rpl27a	0.0827581	0.186991	0.303	0.257	1
Ncoa1	0.0833372	-0.10285	0.356	0.443	1
Gpam	0.0854002	-0.111617	0.197	0.266	1
Xrcc6	0.0873329	-0.10267	0.106	0.159	1
Rtn1	0.08751	-0.105328	0.303	0.398	1
Pde7b	0.0879442	0.177524	0.295	0.243	1
Atad2b	0.0885871	-0.104514	0.182	0.245	1
Xist	0.0895648	-0.20275	0.114	0.166	1
Tenm3	0.0902611	-0.161583	0.356	0.435	1
Lrig1	0.0929285	0.105643	0.303	0.242	1
Mir99ahg	0.0940034	0.113813	0.909	0.873	1
Rfx4	0.0956552	0.155766	0.311	0.255	1
Rpl13a	0.0979207	0.133622	0.197	0.151	1
Fam149b	0.100036	0.116584	0.114	0.078	1
Sdhb	0.108772	0.107049	0.106	0.072	1
Pik3r1	0.111465	0.150028	0.326	0.282	1
Fam13c	0.111558	0.174493	0.242	0.197	1
Wdr17	0.114093	-0.203129	0.947	0.929	1
Gm31356	0.114271	-0.124799	0.303	0.376	1
Ndufs5	0.11723	0.111486	0.205	0.159	1
Clmn	0.117856	-0.136405	0.242	0.298	1
Znrf3	0.119086	0.131714	0.311	0.263	1
Rps11	0.120373	0.108157	0.205	0.159	1
Robo1	0.124383	-0.118924	0.159	0.213	1
Dmd	0.124449	-0.126703	0.561	0.637	1
Gnao1	0.128951	-0.1107	0.455	0.526	1
Atp6v0c	0.131831	0.151584	0.447	0.425	1
Gpc6	0.135653	-0.127664	0.288	0.354	1
Slc15a2	0.137029	0.108224	0.22	0.174	1
Kcnip3	0.138995	0.118726	0.227	0.181	1
Meis2	0.139489	-0.126131	0.22	0.276	1
Clu	0.151935	-0.114188	0.25	0.307	1
Ntrk2	0.156089	0.206105	0.545	0.569	1
Dcc	0.156607	-0.146275	0.144	0.193	1
Phlpp1	0.157381	-0.111604	0.424	0.496	1
Dtna	0.16183	-0.105382	0.659	0.712	1
Wnk1	0.164492	0.147334	0.295	0.252	1
Lama2	0.165249	-0.119463	0.386	0.464	1
Son	0.166444	-0.136939	0.788	0.835	1
Zbtb20	0.17875	-0.109211	0.955	0.941	1
Cox8a	0.179744	0.110345	0.333	0.297	1
Hdac8	0.181329	0.154446	0.538	0.531	1
Slc6a11	0.181519	0.138043	0.379	0.339	1
Zfp521	0.196809	0.115395	0.265	0.227	1
Sema6d	0.196957	0.14429	0.379	0.343	1
Pcp4	0.197931	0.115971	0.22	0.179	1
Gfap	0.207929	-0.143879	0.144	0.188	1
Cisd1	0.21218	0.103515	0.152	0.12	1
H3f3b	0.232744	0.119014	0.318	0.284	1
Chchd10	0.23412	0.10067	0.227	0.191	1
Sox5	0.235856	0.1498	0.386	0.366	1
Itm2c	0.241285	0.118025	0.22	0.188	1
Mpp6	0.270643	0.102329	0.311	0.276	1
Lrmda	0.273159	0.115351	0.265	0.231	1
Zswim6	0.281956	0.153608	0.242	0.216	1
Ldhb	0.283283	0.122405	0.265	0.234	1
Rps4x	0.287994	0.114123	0.212	0.184	1
Mgat4c	0.2969	0.145542	0.333	0.319	1
Slc30a10	0.310645	0.118385	0.167	0.142	1
Ptch1	0.337821	0.107314	0.295	0.266	1
Bmpr1b	0.349541	0.116375	0.409	0.406	1
Esyt2	0.351757	0.100269	0.159	0.137	1
Tox	0.351778	0.114684	0.318	0.29	1
Phka1	0.371353	0.12234	0.341	0.325	1
Rps7	0.372228	0.108756	0.25	0.231	1
Asap1	0.372416	0.136136	0.288	0.274	1
Klf12	0.375561	0.142733	0.402	0.406	1
Gpx4	0.380159	0.105846	0.174	0.154	1
Mt3	0.404974	0.10047	0.318	0.304	1
Ubc	0.408147	0.111507	0.235	0.215	1
Tle4	0.448863	0.10022	0.356	0.344	1
Pde4b	0.46637	-0.143179	0.318	0.355	1
Tmtc2	0.507241	0.103952	0.326	0.313	1
Mdga2	0.508966	0.103992	0.818	0.831	1
Prkn	0.510003	0.100711	0.348	0.342	1
Pard3b	0.521441	0.136645	0.288	0.28	1
Pbx1	0.533624	0.10512	0.591	0.643	1
Cox6c	0.548876	0.14389	0.242	0.236	1
Slco1c1	0.549984	0.181016	0.273	0.27	1
Phf21a	0.551334	0.129771	0.379	0.392	1
Srgap3	0.555576	0.117615	0.379	0.383	1
Rpl24	0.566686	0.102401	0.242	0.231	1
Kcnd2	0.591567	0.102445	0.485	0.5	1
Fgf14	0.701192	-0.124338	0.508	0.516	1
Fermt2	0.729941	0.147983	0.311	0.329	1
Nfat5	0.845386	0.103236	0.318	0.334	1
Dclk1	0.979199	0.153502	0.674	0.768	1
