# Supplementary material for: APOE4-promoted gliosis and degeneration in tauopathy are ameliorated by pharmacological inhibition of HMGB1 release
Source: Cell Rep. Author manuscript; Available in PMC 2024 Feb 16. (PMC10873109; doi:10.1016/j.celrep.2023.113252)
Supplement: 7 [file NIHMS1941924-supplement-7.xlsx]

## Sheet: Table S7_LogOddsRatio_Patho_AS
	Cluster1	Cluster2	Cluster3	Cluster4	Cluster5	Cluster6	Cluster7	Cluster8	Cluster9	Cluster10	Cluster11	Cluster12	Cluster13	Cluster14	Cluster15	Cluster16	Cluster17
logOddsRatio_for_unit_Hippocampus_Vol_mm3	-0.0955054	0.118765	0.0061268	0.189482	0.197465	1.2539	-0.0997746	0.161948	-0.061003	0.0844169	-0.282494	-0.28079	-0.771962	-0.0448079	0.128745	0.125297	-0.221806
logOddsRatio_for_unit_prop_AT8_Coverage_Area	0.0163872	-0.000160191	0.00156329	-0.0305238	-0.029892	-0.415133	0.012376	-0.0434319	0.0135423	-0.0283068	0.0269068	0.0293566	0.0721446	0.00979273	-0.599491	-0.0284074	0.0275915
logOddsRatio_for_unit_prop_GFAP_Coverage_Area	0.00316735	-0.0187005	0.0074852	-0.0550729	-0.0525861	-0.704069	0.028756	-0.0307744	0.0404536	-0.0201386	0.0476779	0.0736879	0.186973	0.0131959	-0.0119692	-0.03213	0.0609172
logOddsRatio_for_unit_prop_IBA1_Coverage_Area	0.000803048	-0.018776	0.0113195	-0.0433735	-0.0445253	-0.978775	0.0259026	-0.0250959	0.0362623	-0.0110438	0.0375744	0.0728965	0.169169	0.0124366	-0.0132015	-0.0294425	0.0536886
logOddsRatio_for_unit_prop_CD68_Coverage_Area	0.0295577	-0.0133039	-0.00277143	-0.0592232	-0.0556559	-0.692178	0.0222226	-0.0545873	0.0258535	-0.0454638	0.0527734	0.0632147	0.159995	0.0175704	-0.0524665	-0.04648	0.0537337
logOddsRatio_for_unit_prop_S100B_Coverage_Area	-0.010672	-0.0616348	0.0275468	-0.156641	-0.116933	-1.15819	0.0488533	-0.0614578	0.129507	-0.0414454	0.118102	0.163272	0.524762	0.0438037	0.0767747	-0.0713524	0.153945
logOddsRatio_for_unit_prop_MBP_Coverage_Area	0.0477787	-0.109674	-0.143708	-0.114025	0.030514	0.362112	-0.0196635	0.0967109	-0.0422994	0.0042295	-0.0242648	-0.282227	-0.00486683	-0.0110493	0.362212	0.0340332	0.0316576
logOddsRatio_for_10000_unit_HMGB1_Intensity_Cytoplasm	-0.00741705	-0.00662039	0.0047091	-0.0170046	-0.0171738	-0.141114	0.010528	-0.0138757	0.0140023	-0.00393197	0.0152414	0.0287872	0.0645198	0.00540847	-0.0117813	-0.0107391	0.0178641
StdErr_for_unit_Hippocampus_Vol_mm3	0.158762	0.167184	0.151262	0.113812	0.0752816	0.666706	0.038694	0.229005	0.0923308	0.00476942	0.194409	0.228918	0.259187	0.0417568	0.642714	0.00639078	0.0692183
StdErr_for_unit_prop_AT8_Coverage_Area	0.0195334	0.0209416	0.0189589	0.014078	0.00902594	0.128684	0.00496221	0.027218	0.0111425	0.0135134	0.0150624	0.0282139	0.0387524	0.00423037	0.332505	0.0100983	0.00864013
StdErr_for_unit_prop_GFAP_Coverage_Area	0.0398355	0.00417233	0.0374959	0.0274328	0.0179507	0.329791	0.00842889	0.0562924	0.0205926	0.00466342	0.0334662	0.0548613	0.0633055	0.0102038	0.151527	0.00606173	0.0149877
StdErr_for_unit_prop_IBA1_Coverage_Area	0.0363748	0.00446735	0.0341201	0.0253192	0.0169474	0.372367	0.00830006	0.0509289	0.0191653	0.0243928	0.0291487	0.0495861	0.0577982	0.00868181	0.142342	0.00616496	0.0153361
StdErr_for_unit_prop_CD68_Coverage_Area	0.0371394	0.0395031	0.0359148	0.0259146	0.0166868	0.413382	0.00914559	0.0539602	0.0209758	0.025767	0.0308377	0.0529247	0.0703498	0.00771471	0.175858	0.0168419	0.0146925
StdErr_for_unit_prop_S100B_Coverage_Area	0.0993257	0.108933	0.0931436	0.0642038	0.0470326	0.326546	0.02731	0.139302	0.0473539	0.00468372	0.0689796	0.138505	0.153302	0.0231644	0.357253	0.00662261	0.0400061
StdErr_for_unit_prop_MBP_Coverage_Area	0.0666879	0.0638962	0.053162	0.0638085	0.037915	0.165182	0.0215625	0.094541	0.0388105	0.0453278	0.0567599	0.116498	0.00252242	0.0189093	0.282403	0.0253361	0.0486406
StdErr_for_10000_unit_HMGB1_Intensity_Cytoplasm	0.0155744	0.0167109	0.0146972	0.0110319	0.00746639	0.089965	0.00413806	0.0221369	0.00842454	0.0105628	0.0118532	0.0208414	0.026948	0.00369723	0.062561	0.020585	0.0079749
pvalue_for_unit_Hippocampus_Vol_mm3	0.547466	0.477463	0.967691	0.0959387	0.00871561	0.0600068	0.00992137	0.479453	0.508805	4.2223e-70	0.146197	0.219975	0.00289754	0.283241	0.841234	1.37748e-85	0.00135328
pvalue_for_unit_prop_AT8_Coverage_Area	0.401506	0.993897	0.934283	0.0301437	0.000926997	0.00125537	0.0126297	0.110555	0.224225	0.0361957	0.0740418	0.298108	0.0626484	0.0206204	0.0713951	0.00490672	0.001406
pvalue_for_unit_prop_GFAP_Coverage_Area	0.936626	7.39376e-06	0.841772	0.0446905	0.00339543	0.0327698	0.000645825	0.584593	0.0494754	1.57152e-05	0.154256	0.179218	0.0031419	0.19593	0.93704	1.15504e-07	4.81421e-05
pvalue_for_unit_prop_IBA1_Coverage_Area	0.982386	2.6348e-05	0.740075	0.0866999	0.00860742	0.00857561	0.00180377	0.62218	0.0584799	0.650729	0.197377	0.141535	0.00342372	0.152005	0.926106	1.79011e-06	0.000463879
pvalue_for_unit_prop_CD68_Coverage_Area	0.426115	0.736282	0.938491	0.022294	0.000851974	0.0940465	0.0151041	0.311719	0.217749	0.0776614	0.0870211	0.232311	0.022949	0.0227555	0.765439	0.00578399	0.000254975
pvalue_for_unit_prop_S100B_Coverage_Area	0.914437	0.571525	0.767425	0.0146973	0.0129115	0.000389954	0.0736401	0.659081	0.00624059	8.8448e-19	0.0868714	0.23847	0.000619184	0.0586255	0.829843	4.56405e-27	0.000119064
pvalue_for_unit_prop_MBP_Coverage_Area	0.473712	0.0860814	0.00686755	0.0739382	0.420935	0.0283655	0.361806	0.30633	0.27576	0.925658	0.669016	0.0154103	0.0536779	0.558999	0.19963	0.179185	0.515144
pvalue_for_10000_unit_HMGB1_Intensity_Cytoplasm	0.633908	0.691978	0.74866	0.123218	0.0214396	0.116755	0.0109529	0.53078	0.0964966	0.70971	0.198496	0.167202	0.0166551	0.143509	0.850628	0.601881	0.0250882
p.adjust_for_unit_Hippocampus_Vol_mm3	0.702409	0.63927	0.982134	0.187479	0.0359189	0.143174	0.0396855	0.63927	0.67182	2.87116e-68	0.261616	0.343868	0.0171333	0.418704	0.915848	1.87337e-83	0.00910555
p.adjust_for_unit_prop_AT8_Coverage_Area	0.562937	0.993897	0.95966	0.0836643	0.00700398	0.0089858	0.0474583	0.211768	0.34653	0.0965219	0.162414	0.435943	0.1469	0.066771	0.162414	0.0247153	0.00910555
p.pvalue_for_unit_prop_GFAP_Coverage_Area	0.95966	0.00014365	0.915848	0.116883	0.0179087	0.0891338	0.00548951	0.7294	0.126956	0.000267158	0.268959	0.300909	0.0178041	0.319408	0.95966	3.14172e-06	0.000654733
p.pvalue_for_unit_prop_IBA1_Coverage_Area	0.989663	0.000398148	0.8458	0.17664	0.0359189	0.0359189	0.0111506	0.762311	0.142376	0.783179	0.319408	0.260118	0.0179087	0.268476	0.95966	4.05759e-05	0.00450625
p.pvalue_for_unit_prop_CD68_Coverage_Area	0.58537	0.8458	0.95966	0.0678492	0.00681579	0.187479	0.052395	0.44625	0.343868	0.16765	0.17664	0.354992	0.0678492	0.0678492	0.85549	0.0280937	0.00288972
p.pvalue_for_unit_prop_S100B_Coverage_Area	0.95966	0.719699	0.85549	0.052395	0.0474583	0.00407952	0.162414	0.786272	0.0292662	3.00723e-17	0.17664	0.360355	0.00548951	0.142376	0.915848	2.06904e-25	0.00147207
p.pvalue_for_unit_prop_MBP_Coverage_Area	0.63927	0.17664	0.0311329	0.162414	0.584154	0.0803688	0.512558	0.443201	0.412125	0.95966	0.791184	0.052395	0.135189	0.710503	0.319408	0.300909	0.67365
p.pvalue_for_10000_unit_HMGB1_Intensity_Cytoplasm	0.769746	0.811285	0.848481	0.229557	0.067809	0.220537	0.04256	0.687486	0.187479	0.824962	0.319408	0.287841	0.0552461	0.26023	0.918138	0.744144	0.0725957
